# Supplementary material for: Differentially expressed genes reflect disease-induced rather than disease-causing changes in the transcriptome
Source: Nat Commun. 2021 Sep 24;12:5647. doi: 10.1038/s41467-021-25805-y (PMC8463674; doi:10.1038/s41467-021-25805-y)
Supplement: Supplementary file 4 — Supplementary Data 1 [file 41467_2021_25805_MOESM4_ESM.xlsx]

## Sheet: Supplementary Data 1
Supplementary Data 1. Significant trait->gene associations
			revTWMR										TWMR
			Before removing outliers					after removing outliers					Before removing outliers					Before removing outliers
trait	ENS_ID	Gene name	effect	se	P	N SNPs	P_het	effect	se	P	N SNPs	P_het	effect	se	P	N SNPs	P_het	effect	se	P	N SNPs	P_het
bmi	ENSG00000165092	ALDH1A1	-0.16815	0.03548	2.15e-06	121	0.461	-0.16815	0.03548	2.15e-06	121	0.461	-0.0019684	0.0063843	0.75784	20	0.030933	-0.0011085	0.0060262	0.85405	19	0.081382
hdl	ENSG00000007944	MYLIP	0.18787	0.02164	3.84e-18	160	0.0025	0.17534	0.02136	2.21e-16	157	0.0695	-0.0069535	0.018487	0.70682	6	0.0099427	-0.012273	0.012473	0.32515	5	0.23351
hdl	ENSG00000072310	SREBF1	0.09025	0.02044	1e-05	156	0.0413	0.10518	0.01874	2e-08	155	0.486	0.0089795	0.010071	0.37262	17	0.00046417	0.009518	0.0085252	0.26422	14	0.057347
hdl	ENSG00000079459	FDFT1	-0.1531	0.02275	1.72e-11	156	0.0311	-0.14017	0.0218	1.28e-10	155	0.185	-0.0045939	0.0034238	0.17968	51	0.0017196	-0.0034632	0.0030604	0.25779	50	0.059699
hdl	ENSG00000130164	LDLR	-0.11049	0.02504	1.02e-05	148	6.69e-08	-0.10804	0.02212	1.03e-06	138	0.0643	0.021639	0.062985	0.73118	3	0.15213	0.021639	0.062985	0.73118	3	0.15213
hdl	ENSG00000160179	ABCG1	0.18378	0.02177	3.14e-17	155	0.00216	0.19011	0.0207	4.07e-20	152	0.0765	0.030166	0.030754	0.32665	7	0.023399	0.055256	0.026134	0.034485	6	0.12891
hdl	ENSG00000164211	STARD4	-0.09534	0.01842	2.27e-07	162	0.584	-0.09534	0.01842	2.27e-07	162	0.584	0.0091514	0.013882	0.50976	4	0.2919	0.0091514	0.013882	0.50976	4	0.2919
hdl	ENSG00000165029	ABCA1	0.19353	0.02552	3.33e-14	151	2.42e-09	0.24441	0.02197	9.48e-29	140	0.0605	0.11329	0.10923	0.29965	9	0	0.015252	0.02677	0.56884	5	0.096649
hdl	ENSG00000186628	FSD2	0.12299	0.02415	3.53e-07	154	0.95	0.12299	0.02415	3.53e-07	154	0.95	x	x	x	x	x	x	x	x	x	x
height	ENSG00000123146	CD97	-0.07828	0.01495	1.65e-07	397	0.282	-0.07828	0.01495	1.65e-07	397	0.282	0.010582	0.015562	0.49651	7	0.47082	0.010582	0.015562	0.49651	7	0.47082
ra	ENSG00000113088	GZMK	0.12049	0.02714	9.01e-06	42	0.0294	0.12635	0.02517	5.15e-07	41	0.103	-0.038406	0.036165	0.28825	3	0.18267	-0.038406	0.036165	0.28825	3	0.18267
ra	ENSG00000122877	EGR2	0.17005	0.03412	6.26e-07	42	0.842	0.17005	0.03412	6.26e-07	42	0.842	x	x	x	x	x	x	x	x	x	x
ra	ENSG00000123240	OPTN	0.12265	0.02265	6.13e-08	44	0.531	0.12265	0.02265	6.13e-08	44	0.531	-0.013412	0.012322	0.27638	14	0.37369	-0.013412	0.012322	0.27638	14	0.37369
ra	ENSG00000128641	MYO1B	-0.14719	0.02886	3.39e-07	42	0.0166	-0.13911	0.02676	2.01e-07	41	0.084	x	x	x	x	x	x	x	x	x	x
ra	ENSG00000132010	ZNF20	-0.11871	0.02364	5.1e-07	43	0.514	-0.11871	0.02364	5.1e-07	43	0.514	0.027844	0.040855	0.49553	2	0.30524	0.027844	0.040855	0.49553	2	0.30524
ra	ENSG00000169507	SLC38A11	-0.16781	0.033	3.66e-07	43	4.03e-05	-0.16216	0.02823	9.18e-09	37	0.0869	0.020199	0.030335	0.5055	5	0.38814	0.020199	0.030335	0.5055	5	0.38814
ra	ENSG00000181847	TIGIT	0.10575	0.03335	0.00152	44	0.000139	0.25311	0.03783	2.23e-11	41	0.178	0.02221	0.015333	0.14748	5	0.85751	0.02221	0.015333	0.14748	5	0.85751
ra	ENSG00000196684	HSH2D	-0.12008	0.02717	9.87e-06	44	0.044	-0.12727	0.0245	2.06e-07	43	0.289	0.094945	0.13236	0.47317	2	0.14958	0.094945	0.13236	0.47317	2	0.14958
ra	ENSG00000211717	TRBV10-1	0.38552	0.06315	1.03e-09	41	0.175	0.38552	0.06315	1.03e-09	41	0.175	0.0010292	0.005654	0.85557	8	0.6031	0.0010292	0.005654	0.85557	8	0.6031
ra	ENSG00000211721	TRBV6-5	0.49262	0.0663	1.09e-13	35	0.3	0.49262	0.0663	1.09e-13	35	0.3	0.007176	0.0091344	0.4321	6	0.38274	0.007176	0.0091344	0.4321	6	0.38274
ra	ENSG00000211746	TRBV19	0.30964	0.05835	1.12e-07	32	0.59	0.30964	0.05835	1.12e-07	32	0.59	0.0072662	0.0094176	0.44038	6	0.68565	0.0072662	0.0094176	0.44038	6	0.68565
ra	ENSG00000211782	TRAV8-1	-0.2744	0.0546	5.02e-07	42	0.628	-0.2744	0.0546	5.02e-07	42	0.628	0.0091691	0.0099592	0.35723	4	0.68497	0.0091691	0.0099592	0.35723	4	0.68497
ra	ENSG00000211815	TRAV36DV7	0.32002	0.05476	5.11e-09	41	0.889	0.32002	0.05476	5.11e-09	41	0.889	-0.012741	0.020274	0.52971	3	0.65153	-0.012741	0.020274	0.52971	3	0.65153
ra	ENSG00000211820	TRAV41	0.37435	0.06247	2.07e-09	39	0.248	0.37435	0.06247	2.07e-09	39	0.248	-0.0043933	0.015191	0.77243	3	0.91046	-0.0043933	0.015191	0.77243	3	0.91046
ra	ENSG00000250510	GPR162	0.11043	0.02263	1.06e-06	44	0.757	0.11043	0.02263	1.06e-06	44	0.757	-0.0051262	0.0087715	0.55894	17	0.67436	-0.0051262	0.0087715	0.55894	17	0.67436
tg	ENSG00000007944	MYLIP	-0.29898	0.02274	1.82e-39	139	0.0237	-0.26626	0.02093	4.39e-37	138	0.455	0.0090447	0.015884	0.56906	6	0.03293	0.013569	0.01091	0.21358	5	0.33096
tg	ENSG00000072310	SREBF1	-0.10226	0.02342	1.26e-05	140	0.00274	-0.11651	0.02152	6.19e-08	139	0.12	-0.013343	0.010014	0.18268	17	4.944e-05	-0.017847	0.0075391	0.017919	15	0.057535
tg	ENSG00000079459	FDFT1	0.14728	0.02429	1.32e-09	130	0.0726	0.14728	0.02429	1.32e-09	130	0.0726	-0.029874	0.0042915	3.3752e-12	51	2.2182e-09	-0.03989	0.0034153	1.6161e-31	43	0.069449
tg	ENSG00000104549	SQLE	0.12239	0.02195	2.46e-08	132	0.185	0.12239	0.02195	2.46e-08	132	0.185	0.0075176	0.016114	0.64085	2	0.43578	0.0075176	0.016114	0.64085	2	0.43578
tg	ENSG00000112972	HMGCS1	0.097	0.02052	2.28e-06	144	0.275	0.097	0.02052	2.28e-06	144	0.275	x	x	x	x	x	x	x	x	x	x
tg	ENSG00000128284	APOL3	0.10647	0.01986	8.33e-08	141	0.531	0.10647	0.01986	8.33e-08	141	0.531	0.0019096	0.011496	0.86807	6	0.63831	0.0019096	0.011496	0.86807	6	0.63831
tg	ENSG00000130433	CACNG6	-0.10595	0.0199	1.01e-07	138	0.962	-0.10595	0.0199	1.01e-07	138	0.962	0.0059434	0.014306	0.6778	4	0.46592	0.0059434	0.014306	0.6778	4	0.46592
tg	ENSG00000131016	AKAP12	-0.14826	0.01989	8.96e-14	144	0.977	-0.14826	0.01989	8.96e-14	144	0.977	0.019849	0.020519	0.33336	3	0.72772	0.019849	0.020519	0.33336	3	0.72772
tg	ENSG00000136960	ENPP2	-0.11815	0.02	3.47e-09	137	0.495	-0.11815	0.02	3.47e-09	137	0.495	0.013186	0.0071926	0.066764	12	0.55558	0.013186	0.0071926	0.066764	12	0.55558
tg	ENSG00000140287	HDC	-0.24344	0.02051	1.72e-32	138	0.365	-0.24344	0.02051	1.72e-32	138	0.365	x	x	x	x	x	x	x	x	x	x
tg	ENSG00000143653	SCCPDH	-0.09913	0.01994	6.67e-07	135	0.764	-0.09913	0.01994	6.67e-07	135	0.764	0.0068806	0.0061679	0.26461	19	0.67653	0.0068806	0.0061679	0.26461	19	0.67653
tg	ENSG00000145246	ATP10D	-0.09418	0.01985	2.08e-06	140	0.895	-0.09418	0.01985	2.08e-06	140	0.895	0.001474	0.013226	0.91126	8	0.1204	0.001474	0.013226	0.91126	8	0.1204
tg	ENSG00000146072	TNFRSF21	-0.11302	0.02027	2.48e-08	139	0.441	-0.11302	0.02027	2.48e-08	139	0.441	0.0098115	0.036277	0.78681	2	0.50688	0.0098115	0.036277	0.78681	2	0.50688
tg	ENSG00000149516	MS4A3	-0.10949	0.02317	2.29e-06	133	0.234	-0.10949	0.02317	2.29e-06	133	0.234	x	x	x	x	x	x	x	x	x	x
tg	ENSG00000149534	MS4A2	-0.25243	0.03004	4.33e-17	123	0.973	-0.25243	0.03004	4.33e-17	123	0.973	x	x	x	x	x	x	x	x	x	x
tg	ENSG00000154269	ENPP3	-0.12014	0.01986	1.46e-09	143	0.493	-0.12014	0.01986	1.46e-09	143	0.493	x	x	x	x	x	x	x	x	x	x
tg	ENSG00000158715	SLC45A3	-0.16931	0.01992	1.88e-17	142	0.949	-0.16931	0.01992	1.88e-17	142	0.949	0.0032644	0.017224	0.84968	3	0.78341	0.0032644	0.017224	0.84968	3	0.78341
tg	ENSG00000160179	ABCG1	-0.2457	0.02442	8.33e-24	138	0.000491	-0.27285	0.02261	1.57e-33	136	0.0697	-0.00084715	0.014653	0.9539	7	0.86133	-0.00084715	0.014653	0.9539	7	0.86133
tg	ENSG00000163751	CPA3	-0.229	0.01999	2.2e-30	139	0.58	-0.229	0.01999	2.2e-30	139	0.58	-0.059105	0.020936	0.0047568	5	0.21084	-0.059105	0.020936	0.0047568	5	0.21084
tg	ENSG00000165029	ABCA1	-0.27291	0.02406	8.1e-30	137	0.00126	-0.27113	0.02196	5.16e-35	135	0.117	0.013863	0.021548	0.52	9	0.0010426	0.034275	0.01759	0.051351	7	0.096275
tg	ENSG00000172594	SMPDL3A	-0.10118	0.02105	1.54e-06	142	0.17	-0.10118	0.02105	1.54e-06	142	0.17	0.0015834	0.0032971	0.63106	32	0.41787	0.0015834	0.0032971	0.63106	32	0.41787
tg	ENSG00000178538	CA8	-0.10102	0.01988	3.76e-07	140	0.874	-0.10102	0.01988	3.76e-07	140	0.874	-0.014286	0.011865	0.22859	12	0.079232	-0.014286	0.011865	0.22859	12	0.079232
tg	ENSG00000179348	GATA2	-0.1726	0.02029	1.76e-17	137	0.416	-0.1726	0.02029	1.76e-17	137	0.416	-0.03523	0.018391	0.055411	2	0.98633	-0.03523	0.018391	0.055411	2	0.98633
tg	ENSG00000179639	FCER1A	-0.15333	0.02129	5.96e-13	138	0.141	-0.15333	0.02129	5.96e-13	138	0.141	0.0031734	0.0086824	0.71474	13	0.22561	0.0031734	0.0086824	0.71474	13	0.22561
tg	ENSG00000185745	IFIT1	-0.09585	0.01992	1.49e-06	140	0.756	-0.09585	0.01992	1.49e-06	140	0.756	-0.02296	0.023342	0.3253	7	0.01951	-0.0090881	0.020463	0.65695	5	0.13522
tg	ENSG00000198794	SCAMP5	-0.09447	0.01998	2.27e-06	142	0.457	-0.09447	0.01998	2.27e-06	142	0.457	-0.0045478	0.065445	0.9446	3	0.082936	-0.0045478	0.065445	0.9446	3	0.082936
