# Supplementary material for: Differentially expressed genes reflect disease-induced rather than disease-causing changes in the transcriptome
Source: Nat Commun. 2021 Sep 24;12:5647. doi: 10.1038/s41467-021-25805-y (PMC8463674; doi:10.1038/s41467-021-25805-y)
Supplement: Supplementary file 5 — Supplementary Data 2 [file 41467_2021_25805_MOESM5_ESM.xlsx]

## Sheet: Supplementary Data 2
Supplementary Data 2. Significant gene->trait associations
			Before removing outliers					Before removing outliers
Trait	ENS_ID	Gene name	effect	se	P	N SNPs	P_het	effect	se	P	N SNPs	P_het
BMI	ENSG00000005955	GGNBP2	-0.031301	0.0056485	2.9987e-08	10	0.053774	-0.031301	0.0056485	2.9987e-08	10	0.053774
BMI	ENSG00000025434	NR1H3	0.017605	0.0043706	5.6241e-05	24	0.029612	0.021122	0.0044169	1.7347e-06	23	0.080597
BMI	ENSG00000035403	VCL	-0.035077	0.0076763	4.8864e-06	17	0.045934	-0.038729	0.0062066	4.3743e-10	16	0.37679
BMI	ENSG00000065060	UHRF1BP1	0.030429	0.0036511	7.8064e-17	46	3.441e-08	0.036916	0.0028412	1.3404e-38	39	0.070801
BMI	ENSG00000087263	OGFOD1	-0.03639	0.0065447	2.6946e-08	9	0.61007	-0.03639	0.0065447	2.6946e-08	9	0.61007
BMI	ENSG00000088543	C3orf18	-0.15134	0.023054	5.219e-11	4	0.39995	-0.15134	0.023054	5.219e-11	4	0.39995
BMI	ENSG00000090382	LYZ	0.011213	0.0023346	1.5632e-06	60	0.039385	0.011582	0.0022551	2.8051e-07	59	0.095043
BMI	ENSG00000099308	MAST3	-0.059365	0.0098745	1.833e-09	6	0.53853	-0.059365	0.0098745	1.833e-09	6	0.53853
BMI	ENSG00000102580	DNAJC3	-0.10353	0.021482	1.4424e-06	3	0.64615	-0.10353	0.021482	1.4424e-06	3	0.64615
BMI	ENSG00000102882	MAPK3	-0.03548	0.0053689	3.8829e-11	24	0.0033056	-0.032712	0.0045453	6.1577e-13	22	0.13364
BMI	ENSG00000103056	SMPD3	-0.096507	0.018121	1.0058e-07	3	0.73287	-0.096507	0.018121	1.0058e-07	3	0.73287
BMI	ENSG00000103496	STX4	0.033444	0.013393	0.012518	13	4.7048e-07	0.039065	0.0081554	1.6675e-06	12	0.069914
BMI	ENSG00000103507	BCKDK	-0.076615	0.0098445	7.114e-15	14	0.13142	-0.076615	0.0098445	7.114e-15	14	0.13142
BMI	ENSG00000103549	RNF40	-0.025931	0.0398	0.5147	6	0.006621	-0.073613	0.012527	4.1997e-09	5	0.48412
BMI	ENSG00000105229	PIAS4	-0.060751	0.019562	0.001899	5	0.038526	-0.069757	0.011416	9.9468e-10	4	0.43402
BMI	ENSG00000108272	DHRS11	0.056147	0.011414	8.6968e-07	7	0.056008	0.056147	0.011414	8.6968e-07	7	0.056008
BMI	ENSG00000108278	ZNHIT3	-0.067822	0.017598	0.00011624	5	0.0076761	-0.073699	0.0087814	4.7577e-17	4	0.6158
BMI	ENSG00000109189	USP46	0.087952	0.017052	2.4964e-07	6	0.64373	0.087952	0.017052	2.4964e-07	6	0.64373
BMI	ENSG00000109736	MFSD10	0.050274	0.017426	0.0039141	12	0.0016674	0.072755	0.012581	7.3519e-09	10	0.20769
BMI	ENSG00000109756	RAPGEF2	0.024821	0.0050332	8.1579e-07	20	0.93453	0.024821	0.0050332	8.1579e-07	20	0.93453
BMI	ENSG00000117461	PIK3R3	0.039211	0.0081077	1.3229e-06	7	0.49507	0.039211	0.0081077	1.3229e-06	7	0.49507
BMI	ENSG00000117595	IRF6	0.027345	0.005395	4.0058e-07	17	0.5906	0.027345	0.005395	4.0058e-07	17	0.5906
BMI	ENSG00000118900	UBN1	-0.11969	0.024785	1.3716e-06	3	0.45205	-0.11969	0.024785	1.3716e-06	3	0.45205
BMI	ENSG00000119509	INVS	0.045337	0.0097316	3.182e-06	15	0.028913	0.04921	0.0079381	5.6722e-10	14	0.26623
BMI	ENSG00000120451	SNX19	-0.014837	0.0029077	3.3474e-07	30	0.24931	-0.014837	0.0029077	3.3474e-07	30	0.24931
BMI	ENSG00000122515	ZMIZ2	-0.025599	0.0060574	2.3774e-05	26	0.0070205	-0.027612	0.0054559	4.174e-07	25	0.065878
BMI	ENSG00000124562	SNRPC	-0.069848	0.018211	0.00012532	10	0.0083927	-0.0975	0.010633	4.7452e-20	9	0.14484
BMI	ENSG00000126214	KLC1	0.036718	0.0070592	1.9771e-07	20	0.16248	0.036718	0.0070592	1.9771e-07	20	0.16248
BMI	ENSG00000127603	MACF1	0.030346	0.011663	0.0092691	10	0.0012751	0.042905	0.0088134	1.1263e-06	8	0.11213
BMI	ENSG00000127957	PMS2P3	-0.03093	0.0042763	4.7316e-13	8	0.12575	-0.03093	0.0042763	4.7316e-13	8	0.12575
BMI	ENSG00000132182	NUP210	0.041451	0.0082944	5.8095e-07	8	0.78416	0.041451	0.0082944	5.8095e-07	8	0.78416
BMI	ENSG00000132740	IGHMBP2	0.019071	0.0039373	1.2751e-06	29	0.022852	0.01819	0.0036666	7.0162e-07	28	0.089918
BMI	ENSG00000133794	ARNTL	-0.028577	0.0081306	0.00044009	23	0.00087917	-0.034759	0.0065965	1.3698e-07	21	0.094524
BMI	ENSG00000134013	LOXL2	-0.029066	0.0058452	6.6084e-07	5	0.47938	-0.029066	0.0058452	6.6084e-07	5	0.47938
BMI	ENSG00000134571	MYBPC3	-0.025948	0.0047889	6.0174e-08	36	2.872e-06	-0.030896	0.003856	1.1241e-15	29	0.074255
BMI	ENSG00000134575	ACP2	0.021745	0.0070768	0.0021214	27	1.6945e-11	0.021734	0.0042457	3.0694e-07	20	0.11416
BMI	ENSG00000135213	POM121C	-0.020742	0.0058334	0.00037684	11	0.0094182	-0.0236	0.0048617	1.2087e-06	10	0.11794
BMI	ENSG00000136247	ZDHHC4	-0.024983	0.0060774	3.9416e-05	24	0.0025851	-0.022882	0.0047396	1.3804e-06	23	0.21519
BMI	ENSG00000136573	BLK	-0.034823	0.0061429	1.4386e-08	37	0.0010234	-0.035592	0.0052502	1.2086e-11	35	0.08505
BMI	ENSG00000137764	MAP2K5	0.020578	0.0059739	0.00057177	27	0.0020103	0.026666	0.0049372	6.6243e-08	25	0.20945
BMI	ENSG00000139531	SUOX	0.025355	0.0084847	0.0028049	19	0.016866	0.035244	0.0073814	1.8001e-06	18	0.14473
BMI	ENSG00000140455	USP3	-0.038346	0.0048837	4.0986e-15	25	0.80414	-0.038346	0.0048837	4.0986e-15	25	0.80414
BMI	ENSG00000140678	ITGAX	-0.016875	0.0046834	0.00031431	35	2.779e-08	-0.01952	0.0034054	9.9271e-09	28	0.1016
BMI	ENSG00000141076	CIRH1A	0.042026	0.008944	2.6174e-06	9	0.0145	0.037947	0.0067947	2.3403e-08	8	0.2292
BMI	ENSG00000141452	C18orf8	-0.063366	0.0087043	3.3401e-13	7	0.47361	-0.063366	0.0087043	3.3401e-13	7	0.47361
BMI	ENSG00000144560	VGLL4	0.061102	0.012683	1.452e-06	3	0.4793	0.061102	0.012683	1.452e-06	3	0.4793
BMI	ENSG00000145050	MANF	-0.025923	0.040672	0.52389	8	7.2655e-07	-0.12542	0.019545	1.3915e-10	5	0.60276
BMI	ENSG00000149179	C11orf49	-0.089398	0.01713	1.8016e-07	4	0.67989	-0.089398	0.01713	1.8016e-07	4	0.67989
BMI	ENSG00000152359	POC5	-0.022611	0.0091833	0.01381	21	2.4604e-08	-0.035692	0.0048235	1.3667e-13	18	0.34766
BMI	ENSG00000154035	C17orf103	0.043946	0.0076427	8.9228e-09	8	0.47524	0.043946	0.0076427	8.9228e-09	8	0.47524
BMI	ENSG00000156170	NDUFAF6	0.049578	0.010597	2.8891e-06	6	0.68934	0.049578	0.010597	2.8891e-06	6	0.68934
BMI	ENSG00000157322	CLEC18A	-0.01684	0.0038999	1.574e-05	18	3.3478e-05	-0.013118	0.0025734	3.4398e-07	17	0.13058
BMI	ENSG00000157870	FAM213B	-0.018528	0.0096826	0.055679	10	0.003318	-0.029386	0.006211	2.2309e-06	8	0.29473
BMI	ENSG00000158023	WDR66	-0.072627	0.013595	9.1791e-08	3	0.56082	-0.072627	0.013595	9.1791e-08	3	0.56082
BMI	ENSG00000158517	NCF1	0.036776	0.009338	8.2068e-05	13	0.0002122	0.045315	0.0071475	2.2978e-10	11	0.058778
BMI	ENSG00000159588	CCDC17	0.027	0.032528	0.40651	4	0.022195	0.090287	0.016487	4.3475e-08	3	0.44613
BMI	ENSG00000163141	BNIPL	0.044723	0.0069909	1.5811e-10	17	0.10063	0.044723	0.0069909	1.5811e-10	17	0.10063
BMI	ENSG00000163596	ICA1L	-0.042776	0.0071917	2.714e-09	13	0.47098	-0.042776	0.0071917	2.714e-09	13	0.47098
BMI	ENSG00000164077	MON1A	-0.11118	0.02013	3.3321e-08	4	0.085154	-0.11118	0.02013	3.3321e-08	4	0.085154
BMI	ENSG00000164867	NOS3	0.046037	0.0094992	1.2575e-06	8	0.77499	0.046037	0.0094992	1.2575e-06	8	0.77499
BMI	ENSG00000166199	ALKBH3	0.056441	0.010671	1.229e-07	5	0.5143	0.056441	0.010671	1.229e-07	5	0.5143
BMI	ENSG00000167394	ZNF668	-0.07372	0.019123	0.00011566	16	3.3307e-16	-0.070788	0.0078095	1.253e-19	14	0.25044
BMI	ENSG00000167658	EEF2	0.063766	0.013039	1.0068e-06	3	0.92968	0.063766	0.013039	1.0068e-06	3	0.92968
BMI	ENSG00000168056	LTBP3	0.04266	0.011245	0.00014835	20	3.65e-06	0.045023	0.0082147	4.235e-08	16	0.062907
BMI	ENSG00000168803	ADAL	0.03076	0.0061172	4.9469e-07	8	0.55509	0.03076	0.0061172	4.9469e-07	8	0.55509
BMI	ENSG00000169203	NPIPL3	0.04421	0.015151	0.003522	4	0.00402	0.051264	0.005599	5.3894e-20	3	0.89276
BMI	ENSG00000169592	INO80E	-0.076213	0.016381	3.2777e-06	9	1.4987e-05	-0.070672	0.0098183	6.1129e-13	8	0.19966
BMI	ENSG00000169682	SPNS1	0.045411	0.0061828	2.0608e-13	22	0.0016435	0.043946	0.0050759	4.8086e-18	21	0.10268
BMI	ENSG00000169896	ITGAM	-0.067905	0.013643	6.4521e-07	3	0.88739	-0.067905	0.013643	6.4521e-07	3	0.88739
BMI	ENSG00000170092	AC018720.10	0.04119	0.00391	5.9938e-26	4	0.50234	0.04119	0.00391	5.9938e-26	4	0.50234
BMI	ENSG00000171791	BCL2	-0.13809	0.028386	1.1457e-06	3	0.72426	-0.13809	0.028386	1.1457e-06	3	0.72426
BMI	ENSG00000172247	C1QTNF4	-0.035652	0.0049834	8.4169e-13	28	0.0082922	-0.037072	0.0045932	6.9631e-16	27	0.058362
BMI	ENSG00000172260	NEGR1	0.034521	0.0066399	2.0034e-07	13	0.076985	0.034521	0.0066399	2.0034e-07	13	0.076985
BMI	ENSG00000172500	FIBP	0.046641	0.01695	0.0059302	10	3.5057e-05	0.066122	0.011532	9.8254e-09	6	0.12985
BMI	ENSG00000172543	CTSW	-0.014916	0.0034984	2.0113e-05	34	0.0004362	-0.018851	0.0030693	8.1664e-10	31	0.10485
BMI	ENSG00000172732	MUS81	-0.058156	0.025721	0.023757	4	0.0077944	-0.067476	0.011577	5.5887e-09	3	0.9341
BMI	ENSG00000172803	SNX32	0.050804	0.015471	0.0010239	9	0.00016437	0.042871	0.0075144	1.1622e-08	7	0.6277
BMI	ENSG00000175806	MSRA	-0.038329	0.0070229	4.8256e-08	32	0.00041509	-0.040398	0.0059228	9.0549e-12	29	0.067528
BMI	ENSG00000178226	PRSS36	0.083476	0.016112	2.2084e-07	3	0.95244	0.083476	0.016112	2.2084e-07	3	0.95244
BMI	ENSG00000178809	TRIM73	-0.037486	0.0058428	1.401e-10	7	0.11723	-0.037486	0.0058428	1.401e-10	7	0.11723
BMI	ENSG00000178952	TUFM	0.025654	0.0030082	1.4907e-17	40	0.019588	0.016502	0.0033399	7.7783e-07	39	0.20821
BMI	ENSG00000182179	UBA7	-0.042471	0.0061368	4.4982e-12	34	8.2477e-10	-0.033754	0.0056353	2.103e-09	23	0.052391
BMI	ENSG00000182197	EXT1	0.03671	0.0075331	1.0984e-06	13	0.88027	0.03671	0.0075331	1.0984e-06	13	0.88027
BMI	ENSG00000182636	NDN	0.03382	0.0061264	3.3809e-08	12	0.47799	0.03382	0.0061264	3.3809e-08	12	0.47799
BMI	ENSG00000183604	RP11-347C12.2	-0.032796	0.0048458	1.3067e-11	17	0.003445	-0.030983	0.0041575	9.1644e-14	16	0.059937
BMI	ENSG00000183682	BMP8A	0.01041	0.01288	0.41897	6	0.029236	0.039511	0.0071425	3.1696e-08	5	0.58871
BMI	ENSG00000184730	APOBR	0.11122	0.010488	2.8445e-26	3	0.88762	0.11122	0.010488	2.8445e-26	3	0.88762
BMI	ENSG00000185158	LRRC37B	-0.050712	0.0083593	1.307e-09	9	0.90503	-0.050712	0.0083593	1.307e-09	9	0.90503
BMI	ENSG00000187164	KIAA1598	0.012566	0.0025067	5.3585e-07	45	0.10649	0.012566	0.0025067	5.3585e-07	45	0.10649
BMI	ENSG00000189292	FAM150B	0.083552	0.039382	0.033874	7	9.3511e-05	0.16039	0.031314	3.0256e-07	4	0.111
BMI	ENSG00000196465	MYL6B	0.091023	0.016829	6.3418e-08	3	0.36733	0.091023	0.016829	6.3418e-08	3	0.36733
BMI	ENSG00000196821	C6orf106	0.037142	0.01665	0.025698	13	1.3051e-09	0.05736	0.0067199	1.3923e-17	9	0.44004
BMI	ENSG00000197165	SULT1A2	0.040284	0.0088027	4.7332e-06	11	0.00042146	0.048525	0.0072262	1.8785e-11	8	0.05321
BMI	ENSG00000197345	MRPL21	-0.01584	0.0029624	8.9336e-08	38	0.045568	-0.015106	0.0027999	6.839e-08	37	0.13667
BMI	ENSG00000197381	ADARB1	0.049152	0.0094127	1.7711e-07	14	0.022797	0.039523	0.0082227	1.5353e-06	13	0.14878
BMI	ENSG00000197586	ENTPD6	0.065233	0.020168	0.0012185	7	0.028583	0.085811	0.017558	1.0221e-06	6	0.12936
BMI	ENSG00000197622	CDC42SE1	0.014755	0.0043245	0.00064485	28	0.00081829	0.021433	0.0044606	1.5473e-06	26	0.11153
BMI	ENSG00000198890	PRMT6	-0.025508	0.0033871	5.0456e-14	30	0.46285	-0.025508	0.0033871	5.0456e-14	30	0.46285
BMI	ENSG00000198945	L3MBTL3	0.015445	0.0029752	2.0885e-07	38	0.6935	0.015445	0.0029752	2.0885e-07	38	0.6935
BMI	ENSG00000205583	STAG3L1	-0.034163	0.0054141	2.792e-10	10	0.0079137	-0.030447	0.0045642	2.544e-11	9	0.095629
BMI	ENSG00000205873	AC130352.1	0.031186	0.0066009	2.3073e-06	7	0.45673	0.031186	0.0066009	2.3073e-06	7	0.45673
BMI	ENSG00000212293	SNORA16	-0.016728	0.0025532	5.688e-11	19	0.8437	-0.016728	0.0025532	5.688e-11	19	0.8437
BMI	ENSG00000214548	MEG3	-0.029537	0.0047812	6.4971e-10	18	0.40886	-0.029537	0.0047812	6.4971e-10	18	0.40886
BMI	ENSG00000217075	AC007401.2	-0.029151	0.0060632	1.526e-06	3	0.71539	-0.029151	0.0060632	1.526e-06	3	0.71539
BMI	ENSG00000223496	EXOSC6	-0.027252	0.0071033	0.00012477	27	3.0034e-08	-0.023699	0.0048656	1.1117e-06	25	0.061185
BMI	ENSG00000223855	AC147651.3	-0.018706	0.0036939	4.1064e-07	3	0.57678	-0.018706	0.0036939	4.1064e-07	3	0.57678
BMI	ENSG00000227775	RP1-283E3.4	-0.030006	0.0083916	0.0003493	6	0.00094484	-0.028661	0.00577	6.7895e-07	5	0.12638
BMI	ENSG00000231862	RP11-34F20.5	0.018909	0.0038848	1.131e-06	7	0.96203	0.018909	0.0038848	1.131e-06	7	0.96203
BMI	ENSG00000233137	RP11-220I1.1	0.028129	0.0052	6.3183e-08	4	0.56238	0.028129	0.0052	6.3183e-08	4	0.56238
BMI	ENSG00000233609	RP11-62H7.2	0.024848	0.0038953	1.785e-10	25	0.0018574	0.027303	0.0035099	7.3164e-15	22	0.09158
BMI	ENSG00000236609	ZNF853	-0.070965	0.014164	5.4324e-07	3	0.55077	-0.070965	0.014164	5.4324e-07	3	0.55077
BMI	ENSG00000242372	EIF6	-0.023861	0.006245	0.00013301	17	0.0034991	-0.025697	0.0051082	4.8893e-07	15	0.1296
BMI	ENSG00000244405	ETV5	-0.13166	0.013106	9.5636e-24	3	0.97434	-0.13166	0.013106	9.5636e-24	3	0.97434
BMI	ENSG00000244754	N4BP2L2	-0.034262	0.006541	1.6234e-07	17	0.068181	-0.034262	0.006541	1.6234e-07	17	0.068181
BMI	ENSG00000251075	HTT-AS1	0.01644	0.0054222	0.0024298	8	0.027067	0.018382	0.0038589	1.9018e-06	7	0.32815
BMI	ENSG00000253649	PRSS51	0.078313	0.045944	0.088284	4	0.029252	0.11396	0.021764	1.6389e-07	3	0.32923
BMI	ENSG00000254986	DPP3	0.042928	0.0089404	1.5742e-06	6	0.53806	0.042928	0.0089404	1.5742e-06	6	0.53806
BMI	ENSG00000255310	AF131215.2	0.022432	0.003824	4.4583e-09	25	0.037335	0.023714	0.0033808	2.312e-12	24	0.2183
BMI	ENSG00000255518	RP11-148O21.4	-0.019419	0.0070261	0.0057121	12	0.0014066	-0.023431	0.0049946	2.7165e-06	11	0.15218
BMI	ENSG00000259015	RP11-109N23.6	0.029014	0.0091447	0.00151	8	0.0028204	0.037391	0.0069878	8.7512e-08	6	0.12421
BMI	ENSG00000260911	RP11-196G11.2	0.015624	0.0076599	0.04138	14	2.1223e-10	0.019098	0.0038714	8.0979e-07	10	0.16479
BMI	ENSG00000261245	RP11-120K18.3	-0.020929	0.0040395	2.2053e-07	4	0.64969	-0.020929	0.0040395	2.2053e-07	4	0.64969
BMI	ENSG00000261556	RP11-296I10.6	-0.039779	0.0083883	2.1144e-06	10	0.037215	-0.044787	0.0059598	5.6945e-14	9	0.42792
BMI	ENSG00000269918	AF131215.9	0.024368	0.0037986	1.4084e-10	32	0.0019778	0.023778	0.0032681	3.4453e-13	30	0.1073
BMI	ENSG00000269990	CTD-3074O7.12	0.03337	0.0062344	8.6732e-08	3	0.74055	0.03337	0.0062344	8.6732e-08	3	0.74055
CAD	ENSG00000072310	SREBF1	-0.046273	0.0092357	5.436e-07	14	0.99515	-0.046273	0.0092357	5.436e-07	14	0.99515
CAD	ENSG00000073711	PPP2R3A	0.16666	0.028703	6.3903e-09	3	0.49073	0.16666	0.028703	6.3903e-09	3	0.49073
CAD	ENSG00000076685	NT5C2	-0.046863	0.0091784	3.2945e-07	20	0.070311	-0.046863	0.0091784	3.2945e-07	20	0.070311
CAD	ENSG00000107798	LIPA	0.024151	0.0033673	7.3783e-13	48	0.91323	0.024151	0.0033673	7.3783e-13	48	0.91323
CAD	ENSG00000108262	GIT1	0.033875	0.007225	2.7514e-06	21	0.73211	0.033875	0.007225	2.7514e-06	21	0.73211
CAD	ENSG00000108784	NAGLU	-0.09224	0.018736	8.5157e-07	3	0.35181	-0.09224	0.018736	8.5157e-07	3	0.35181
CAD	ENSG00000118640	VAMP8	-0.034898	0.0072143	1.3157e-06	19	0.28657	-0.034898	0.0072143	1.3157e-06	19	0.28657
CAD	ENSG00000119718	EIF2B2	0.020346	0.0043489	2.8894e-06	31	0.94005	0.020346	0.0043489	2.8894e-06	31	0.94005
CAD	ENSG00000133789	SWAP70	-0.052489	0.0097732	7.8413e-08	16	0.62817	-0.052489	0.0097732	7.8413e-08	16	0.62817
CAD	ENSG00000134222	PSRC1	-0.069301	0.010621	6.795e-11	17	0.015228	-0.07634	0.0095497	1.3065e-15	15	0.099225
CAD	ENSG00000182511	FES	-0.037662	0.0074063	3.6723e-07	18	0.41456	-0.037662	0.0074063	3.6723e-07	18	0.41456
CAD	ENSG00000183386	FHL3	-0.022351	0.0043197	2.2878e-07	36	0.48236	-0.022351	0.0043197	2.2878e-07	36	0.48236
CAD	ENSG00000183520	UTP11L	-0.039936	0.027685	0.14915	6	0.018049	-0.067544	0.013925	1.2306e-06	5	0.40142
CAD	ENSG00000198353	HOXC4	-0.099205	0.021063	2.478e-06	3	0.66132	-0.099205	0.021063	2.478e-06	3	0.66132
CAD	ENSG00000242372	EIF6	-0.027416	0.0050296	5.0128e-08	22	0.82333	-0.027416	0.0050296	5.0128e-08	22	0.82333
CAD	ENSG00000258302	RP11-981P6.1	0.035644	0.0069923	3.4407e-07	5	0.96432	0.035644	0.0069923	3.4407e-07	5	0.96432
CD	ENSG00000026297	RNASET2	-0.058329	0.011541	4.328e-07	35	0.24274	-0.058329	0.011541	4.328e-07	35	0.24274
CD	ENSG00000071242	RPS6KA2	-0.15879	0.032623	1.1311e-06	20	0.051075	-0.15879	0.032623	1.1311e-06	20	0.051075
CD	ENSG00000103018	CYB5B	0.10914	0.020736	1.4163e-07	15	0.91326	0.10914	0.020736	1.4163e-07	15	0.91326
CD	ENSG00000105656	ELL	0.089507	0.018749	1.8065e-06	18	0.72758	0.089507	0.018749	1.8065e-06	18	0.72758
CD	ENSG00000113441	LNPEP	0.17869	0.038256	2.9972e-06	13	0.1263	0.17869	0.038256	2.9972e-06	13	0.1263
CD	ENSG00000113742	CPEB4	-0.07476	0.012873	6.3409e-09	39	0.17871	-0.07476	0.012873	6.3409e-09	39	0.17871
CD	ENSG00000115602	IL1RL1	-0.30059	0.075777	7.2838e-05	6	0.048594	-0.32881	0.047558	4.7195e-12	5	0.83238
CD	ENSG00000115607	IL18RAP	-0.053479	0.012383	1.5688e-05	51	0.047009	-0.058318	0.012004	1.185e-06	50	0.11396
CD	ENSG00000115896	PLCL1	0.099713	0.019153	1.9284e-07	30	0.31119	0.099713	0.019153	1.9284e-07	30	0.31119
CD	ENSG00000121274	PAPD5	-0.27691	0.044549	5.1008e-10	7	0.411	-0.27691	0.044549	5.1008e-10	7	0.411
CD	ENSG00000122873	CISD1	0.06395	0.014329	8.0799e-06	40	0.020105	0.066361	0.0136	1.0636e-06	39	0.068208
CD	ENSG00000125520	SLC2A4RG	-0.35068	0.057771	1.2772e-09	3	0.778	-0.35068	0.057771	1.2772e-09	3	0.778
CD	ENSG00000132676	DAP3	-0.2948	0.052779	2.3308e-08	5	0.62069	-0.2948	0.052779	2.3308e-08	5	0.62069
CD	ENSG00000139624	CERS5	-0.059515	0.012453	1.7596e-06	37	0.63926	-0.059515	0.012453	1.7596e-06	37	0.63926
CD	ENSG00000142233	NTN5	0.20763	0.038362	6.2147e-08	7	0.46708	0.20763	0.038362	6.2147e-08	7	0.46708
CD	ENSG00000143537	ADAM15	-0.083425	0.016511	4.3549e-07	29	0.29887	-0.083425	0.016511	4.3549e-07	29	0.29887
CD	ENSG00000149485	FADS1	0.15456	0.025954	2.5996e-09	21	0.3599	0.15456	0.025954	2.5996e-09	21	0.3599
CD	ENSG00000160766	GBAP1	-0.084077	0.013505	4.7945e-10	29	0.50618	-0.084077	0.013505	4.7945e-10	29	0.50618
CD	ENSG00000164062	APEH	0.20656	0.050619	4.4912e-05	10	0.015477	0.23501	0.043796	8.0523e-08	9	0.096135
CD	ENSG00000164308	ERAP2	0.056285	0.0088141	1.7057e-10	55	0.10289	0.056285	0.0088141	1.7057e-10	55	0.10289
CD	ENSG00000166164	BRD7	-0.11206	0.034284	0.0010808	20	1.6835e-07	-0.12169	0.023596	2.5082e-07	15	0.11484
CD	ENSG00000166949	SMAD3	-0.26131	0.05108	3.125e-07	9	0.44124	-0.26131	0.05108	3.125e-07	9	0.44124
CD	ENSG00000169682	SPNS1	0.077193	0.01638	2.4445e-06	26	0.53855	0.077193	0.01638	2.4445e-06	26	0.53855
CD	ENSG00000172057	ORMDL3	-0.056383	0.011729	1.5294e-06	46	0.10225	-0.056383	0.011729	1.5294e-06	46	0.10225
CD	ENSG00000176209	C8orf40	0.073828	0.015154	1.1049e-06	29	0.83932	0.073828	0.015154	1.1049e-06	29	0.83932
CD	ENSG00000176476	CCDC101	-0.11199	0.018723	2.2078e-09	30	0.52139	-0.11199	0.018723	2.2078e-09	30	0.52139
CD	ENSG00000181915	ADO	0.32928	0.062991	1.7187e-07	10	0.054053	0.32928	0.062991	1.7187e-07	10	0.054053
CD	ENSG00000182179	UBA7	0.0744	0.021057	0.00041039	40	1.843e-06	0.089135	0.016547	7.1736e-08	35	0.079913
CD	ENSG00000185614	FAM212A	0.36242	0.070843	3.1228e-07	6	0.28236	0.36242	0.070843	3.1228e-07	6	0.28236
CD	ENSG00000185651	UBE2L3	0.074681	0.015635	1.7836e-06	22	0.32881	0.074681	0.015635	1.7836e-06	22	0.32881
CD	ENSG00000187796	CARD9	0.12982	0.017623	1.7466e-13	23	0.21395	0.12982	0.017623	1.7466e-13	23	0.21395
CD	ENSG00000197165	SULT1A2	0.11133	0.020002	2.6062e-08	12	0.40063	0.11133	0.020002	2.6062e-08	12	0.40063
CD	ENSG00000197208	SLC22A4	-0.16844	0.020165	6.6498e-17	24	0.35434	-0.16844	0.020165	6.6498e-17	24	0.35434
CD	ENSG00000197375	SLC22A5	-0.10227	0.012652	6.288e-16	51	0.35014	-0.10227	0.012652	6.288e-16	51	0.35014
CD	ENSG00000197457	STMN3	0.13011	0.027383	2.0213e-06	16	0.05541	0.13011	0.027383	2.0213e-06	16	0.05541
CD	ENSG00000231621	AC013264.2	0.064726	0.01547	2.8646e-05	20	0.031324	0.071987	0.01361	1.2291e-07	19	0.19661
CD	ENSG00000238083	LRRC37A2	-0.052023	0.01083	1.5589e-06	21	0.36964	-0.052023	0.01083	1.5589e-06	21	0.36964
CD	ENSG00000247626	MARS2	-0.24622	0.076248	0.0012413	5	0.034371	-0.22514	0.044699	4.734e-07	4	0.78492
CD	ENSG00000261685	RP11-401P9.4	-0.39804	0.074163	8.0033e-08	3	0.24868	-0.39804	0.074163	8.0033e-08	3	0.24868
EDU_ATTAINMENT	ENSG00000004534	RBM6	0.023114	0.0039519	4.9467e-09	33	0.018482	0.024741	0.0037856	6.3358e-11	32	0.050001
EDU_ATTAINMENT	ENSG00000049167	ERCC8	-0.056848	0.0087636	8.7641e-11	11	0.34688	-0.056848	0.0087636	8.7641e-11	11	0.34688
EDU_ATTAINMENT	ENSG00000051825	MPHOSPH9	0.065414	0.010351	2.6189e-10	4	0.63119	0.065414	0.010351	2.6189e-10	4	0.63119
EDU_ATTAINMENT	ENSG00000054282	SDCCAG8	-0.031816	0.0042527	7.3555e-14	19	0.4277	-0.031816	0.0042527	7.3555e-14	19	0.4277
EDU_ATTAINMENT	ENSG00000077458	FAM76B	-0.027793	0.0051482	6.7166e-08	21	0.17716	-0.027793	0.0051482	6.7166e-08	21	0.17716
EDU_ATTAINMENT	ENSG00000096717	SIRT1	-0.018057	0.0035922	4.9908e-07	23	0.52978	-0.018057	0.0035922	4.9908e-07	23	0.52978
EDU_ATTAINMENT	ENSG00000102572	STK24	0.07028	0.013802	3.545e-07	7	0.44573	0.07028	0.013802	3.545e-07	7	0.44573
EDU_ATTAINMENT	ENSG00000104738	MCM4	-0.085899	0.016554	2.1143e-07	4	0.95944	-0.085899	0.016554	2.1143e-07	4	0.95944
EDU_ATTAINMENT	ENSG00000119673	ACOT2	-0.0095839	0.011161	0.3905	12	0.021663	-0.043408	0.0092007	2.3833e-06	11	0.68678
EDU_ATTAINMENT	ENSG00000133392	MYH11	-0.027982	0.0057033	9.2818e-07	14	0.5727	-0.027982	0.0057033	9.2818e-07	14	0.5727
EDU_ATTAINMENT	ENSG00000139697	SBNO1	-0.09636	0.030179	0.0014083	6	0.017868	-0.11673	0.017687	4.122e-11	5	0.3774
EDU_ATTAINMENT	ENSG00000141452	C18orf8	0.051439	0.009671	1.0439e-07	8	0.35995	0.051439	0.009671	1.0439e-07	8	0.35995
EDU_ATTAINMENT	ENSG00000143702	CEP170	-0.051859	0.0082545	3.3334e-10	6	0.29116	-0.051859	0.0082545	3.3334e-10	6	0.29116
EDU_ATTAINMENT	ENSG00000144218	AFF3	-0.04278	0.010769	7.1092e-05	14	0.0040008	-0.049394	0.0065651	5.3256e-14	13	0.67727
EDU_ATTAINMENT	ENSG00000150967	ABCB9	0.064551	0.0091018	1.3203e-12	10	0.35478	0.064551	0.0091018	1.3203e-12	10	0.35478
EDU_ATTAINMENT	ENSG00000160972	PPP1R16A	0.031216	0.0048205	9.4328e-11	21	0.54493	0.031216	0.0048205	9.4328e-11	21	0.54493
EDU_ATTAINMENT	ENSG00000163141	BNIPL	-0.029506	0.0062729	2.5539e-06	19	0.38558	-0.029506	0.0062729	2.5539e-06	19	0.38558
EDU_ATTAINMENT	ENSG00000164062	APEH	0.055052	0.020669	0.0077345	8	0.00040287	0.070782	0.0099212	9.7149e-13	7	0.2764
EDU_ATTAINMENT	ENSG00000166037	CEP57	0.044212	0.0087471	4.3162e-07	6	0.44947	0.044212	0.0087471	4.3162e-07	6	0.44947
EDU_ATTAINMENT	ENSG00000171928	TVP23B	-0.023329	0.0048512	1.5179e-06	4	0.88398	-0.023329	0.0048512	1.5179e-06	4	0.88398
EDU_ATTAINMENT	ENSG00000178252	WDR6	0.0044824	0.0074302	0.54634	46	0	0.027689	0.0049418	2.1065e-08	33	0.078391
EDU_ATTAINMENT	ENSG00000182179	UBA7	0.044098	0.0055893	3.0281e-15	32	0.0025751	0.050156	0.0048507	4.6526e-25	30	0.10356
EDU_ATTAINMENT	ENSG00000185614	FAM212A	0.14738	0.030672	1.5479e-06	4	0.087166	0.14738	0.030672	1.5479e-06	4	0.087166
EDU_ATTAINMENT	ENSG00000187010	RHD	-0.022088	0.0037048	2.4899e-09	32	0.54621	-0.022088	0.0037048	2.4899e-09	32	0.54621
EDU_ATTAINMENT	ENSG00000215251	FASTKD5	-0.067124	0.012625	1.0558e-07	4	0.90741	-0.067124	0.012625	1.0558e-07	4	0.90741
EDU_ATTAINMENT	ENSG00000222365	SNORD12B	-0.021706	0.0042767	3.867e-07	7	0.51529	-0.021706	0.0042767	3.867e-07	7	0.51529
EDU_ATTAINMENT	ENSG00000227403	AC009299.3	0.015139	0.0041374	0.00025305	17	0.029838	0.016233	0.0033438	1.2059e-06	16	0.29983
EDU_ATTAINMENT	ENSG00000259387	RP13-98N21.2	-0.016535	0.002699	9.0043e-10	22	0.31124	-0.016535	0.002699	9.0043e-10	22	0.31124
EDU_ATTAINMENT	ENSG00000259785	RP13-98N21.3	0.015584	0.0033522	3.3393e-06	21	0.021571	0.015591	0.0028773	6.0013e-08	19	0.20813
EDU_ATTAINMENT	ENSG00000262539	RP11-259G18.3	-0.029913	0.0052582	1.2792e-08	5	0.20626	-0.029913	0.0052582	1.2792e-08	5	0.20626
EDU_ATTAINMENT	ENSG00000263335	AF001548.5	-0.011322	0.0023911	2.1911e-06	20	0.79855	-0.011322	0.0023911	2.1911e-06	20	0.79855
FG	ENSG00000134825	TMEM258	-0.10775	0.018567	6.509e-09	6	0.54315	-0.10775	0.018567	6.509e-09	6	0.54315
FG	ENSG00000157992	KRTCAP3	0.069237	0.057314	0.22703	4	2.0728e-06	0.086091	0.015286	1.7806e-08	3	0.7505
HDL	ENSG00000003056	M6PR	0.038688	0.005839	3.4534e-11	19	0.4043	0.038688	0.005839	3.4534e-11	19	0.4043
HDL	ENSG00000004534	RBM6	0.027618	0.0032829	4.0094e-17	43	0.0015774	0.031335	0.0028988	3.0906e-27	40	0.091996
HDL	ENSG00000010327	STAB1	-0.063796	0.015469	3.721e-05	12	8.6261e-07	-0.061316	0.0077489	2.5153e-15	10	0.32278
HDL	ENSG00000023892	DEF6	-0.028201	0.0084129	0.00080211	27	3.9968e-15	-0.03242	0.0047804	1.1865e-11	21	0.12157
HDL	ENSG00000025434	NR1H3	-0.063591	0.013819	4.1893e-06	24	0	-0.047562	0.0064892	2.3119e-13	16	0.05792
HDL	ENSG00000030066	NUP160	-0.19832	0.084959	0.01958	4	0.00046944	-0.24402	0.051261	1.9328e-06	3	0.027617
HDL	ENSG00000033627	ATP6V0A1	-0.10924	0.022202	8.6471e-07	3	0.41064	-0.10924	0.022202	8.6471e-07	3	0.41064
HDL	ENSG00000036565	SLC18A1	0.028351	0.011986	0.018014	15	1.0506e-05	0.038958	0.0076627	3.6936e-07	12	0.14173
HDL	ENSG00000040199	PHLPP2	-0.0503	0.0071422	1.8867e-12	11	0.72383	-0.0503	0.0071422	1.8867e-12	11	0.72383
HDL	ENSG00000042445	RETSAT	0.026665	0.0039477	1.4336e-11	19	0.77673	0.026665	0.0039477	1.4336e-11	19	0.77673
HDL	ENSG00000043591	ADRB1	0.047853	0.020294	0.018374	8	0.0065911	0.069295	0.014648	2.2382e-06	7	0.10745
HDL	ENSG00000060642	PIGV	0.079565	0.016681	1.8432e-06	4	0.02552	0.083359	0.0093942	7.088e-19	3	0.37235
HDL	ENSG00000065060	UHRF1BP1	-0.023056	0.0055209	2.9648e-05	46	0	-0.031294	0.0032093	1.8279e-22	34	0.054919
HDL	ENSG00000068079	IFI35	0.1016	0.02872	0.00040403	4	0.0060949	0.10943	0.02168	4.4726e-07	3	0.16169
HDL	ENSG00000073060	SCARB1	-0.010711	0.019022	0.57338	18	0	-0.054271	0.011126	1.072e-06	13	0.051202
HDL	ENSG00000076003	MCM6	0.033345	0.0047385	1.9643e-12	26	0.75355	0.033345	0.0047385	1.9643e-12	26	0.75355
HDL	ENSG00000079999	KEAP1	-0.1268	0.025339	5.6083e-07	3	0.61546	-0.1268	0.025339	5.6083e-07	3	0.61546
HDL	ENSG00000090621	PABPC4	0.19648	0.019946	6.8175e-23	4	0.2464	0.19648	0.019946	6.8175e-23	4	0.2464
HDL	ENSG00000095485	CWF19L1	0.02441	0.0054271	6.866e-06	27	0.0014003	0.022865	0.0045759	5.8299e-07	26	0.071049
HDL	ENSG00000099284	H2AFY2	-0.049922	0.0099793	5.6558e-07	9	0.81941	-0.049922	0.0099793	5.6558e-07	9	0.81941
HDL	ENSG00000100003	SEC14L2	0.12717	0.038519	0.00096174	4	0.019362	0.11188	0.023243	1.4813e-06	3	0.35961
HDL	ENSG00000100201	DDX17	-0.055969	0.011904	2.5807e-06	4	0.21644	-0.055969	0.011904	2.5807e-06	4	0.21644
HDL	ENSG00000100242	SUN2	0.043392	0.0072576	2.2481e-09	19	0.13596	0.043392	0.0072576	2.2481e-09	19	0.13596
HDL	ENSG00000100979	PLTP	-0.038523	0.010429	0.00022082	33	0	-0.063174	0.0066121	1.2445e-21	24	0.066227
HDL	ENSG00000102871	TRADD	-0.041536	0.0076421	5.4735e-08	8	0.23903	-0.041536	0.0076421	5.4735e-08	8	0.23903
HDL	ENSG00000102890	ELMO3	0.1082	0.058751	0.065514	5	1.5871e-06	0.080981	0.014736	3.8961e-08	3	0.25837
HDL	ENSG00000102977	ACD	-0.13868	0.026861	2.4321e-07	7	0.020738	-0.16051	0.025194	1.8781e-10	6	0.065707
HDL	ENSG00000103932	RPAP1	0.038547	0.0082736	3.1775e-06	26	0.00037547	0.037749	0.0070114	7.2882e-08	23	0.057528
HDL	ENSG00000104447	TRPS1	0.1879	0.017279	1.5286e-27	4	0.69877	0.1879	0.017279	1.5286e-27	4	0.69877
HDL	ENSG00000104613	INTS10	0.10137	0.033135	0.0022174	16	0	0.1642	0.013376	1.2165e-34	7	0.091656
HDL	ENSG00000108344	PSMD3	-0.09799	0.040453	0.015423	4	0.0023485	-0.076684	0.0136	1.7156e-08	3	0.7665
HDL	ENSG00000109084	TMEM97	-0.020607	0.0045404	5.6653e-06	32	0.023374	-0.022567	0.0043494	2.119e-07	31	0.070916
HDL	ENSG00000111328	CDK2AP1	0.033215	0.01264	0.0085961	20	0	0.039802	0.0073637	6.4745e-08	11	0.13819
HDL	ENSG00000111364	DDX55	0.012202	0.0098873	0.21718	26	0	0.027362	0.0057396	1.8674e-06	16	0.14285
HDL	ENSG00000112576	CCND3	0.10589	0.018614	1.2826e-08	3	0.31933	0.10589	0.018614	1.2826e-08	3	0.31933
HDL	ENSG00000114626	ABTB1	-0.024948	0.0072612	0.00059075	18	0.0031308	-0.038664	0.0070839	4.814e-08	15	0.088353
HDL	ENSG00000114841	DNAH1	-0.041722	0.040648	0.30469	7	9.5668e-05	-0.091476	0.014054	7.5588e-11	5	0.72997
HDL	ENSG00000117500	TMED5	-0.03571	0.0056925	3.5383e-10	23	0.16663	-0.03571	0.0056925	3.5383e-10	23	0.16663
HDL	ENSG00000117713	ARID1A	0.039062	0.0090733	1.6686e-05	17	0.0010073	0.054639	0.0068409	1.3813e-15	14	0.17194
HDL	ENSG00000119242	CCDC92	0.061253	0.026182	0.019309	14	5.1144e-11	0.10887	0.01171	1.4414e-20	9	0.2624
HDL	ENSG00000122483	CCDC18	-0.067637	0.075297	0.36904	5	0.00018074	-0.12185	0.016557	1.8516e-13	4	0.52643
HDL	ENSG00000123965	PMS2P5	0.023159	0.0044339	1.7583e-07	7	0.48972	0.023159	0.0044339	1.7583e-07	7	0.48972
HDL	ENSG00000124562	SNRPC	0.054762	0.021245	0.0099467	10	2.1458e-05	0.088493	0.013385	3.8085e-11	7	0.059024
HDL	ENSG00000124713	GNMT	-0.036671	0.0067638	5.9056e-08	15	0.021677	-0.038021	0.0062309	1.0482e-09	14	0.082408
HDL	ENSG00000125148	MT2A	-0.03277	0.031793	0.30267	25	0	-0.056434	0.0080784	2.8317e-12	7	0.15386
HDL	ENSG00000125170	DOK4	-0.062107	0.0084958	2.6646e-13	10	0.36371	-0.062107	0.0084958	2.6646e-13	10	0.36371
HDL	ENSG00000125977	EIF2S2	-0.047931	0.0087791	4.7692e-08	10	0.26723	-0.047931	0.0087791	4.7692e-08	10	0.26723
HDL	ENSG00000127603	MACF1	-0.092847	0.019284	1.4734e-06	10	1.8967e-07	-0.10839	0.011049	1.0205e-22	7	0.10239
HDL	ENSG00000130921	C12orf65	0.27149	0.030479	5.2202e-19	3	0.471	0.27149	0.030479	5.2202e-19	3	0.471
HDL	ENSG00000132600	PRMT7	0.054145	0.022394	0.015614	11	6.0053e-10	0.077353	0.013109	3.6214e-09	7	0.11113
HDL	ENSG00000132740	IGHMBP2	-0.025843	0.0050176	2.5974e-07	29	0.00029137	-0.024609	0.0042133	5.1931e-09	26	0.056727
HDL	ENSG00000134184	GSTM1	-0.021723	0.0038384	1.5194e-08	44	1.7261e-05	-0.022872	0.0031984	8.6213e-13	40	0.051624
HDL	ENSG00000134571	MYBPC3	0.048726	0.0098718	7.9776e-07	36	0	0.062513	0.0058828	2.2474e-26	25	0.059367
HDL	ENSG00000134575	ACP2	-0.084015	0.0091864	5.9311e-20	27	3.153e-14	-0.080645	0.0063216	2.8487e-37	12	0.087083
HDL	ENSG00000134824	FADS2	-0.058313	0.0071485	3.4246e-16	26	9.8816e-07	-0.037429	0.0060857	7.7339e-10	21	0.079027
HDL	ENSG00000134825	TMEM258	-0.16047	0.015131	2.8097e-26	9	0.018698	-0.16622	0.012952	1.0666e-37	8	0.15748
HDL	ENSG00000135114	OASL	0.025511	0.0049661	2.7902e-07	25	0.30269	0.025511	0.0049661	2.7902e-07	25	0.30269
HDL	ENSG00000137161	CNPY3	0.11448	0.016209	1.633e-12	5	0.88148	0.11448	0.016209	1.633e-12	5	0.88148
HDL	ENSG00000137845	ADAM10	0.084247	0.026457	0.0014512	10	2.0095e-13	0.10002	0.010886	3.9967e-20	5	0.14906
HDL	ENSG00000137942	FNBP1L	0.058809	0.011201	1.5169e-07	7	0.36618	0.058809	0.011201	1.5169e-07	7	0.36618
HDL	ENSG00000140105	WARS	0.017919	0.0035108	3.325e-07	21	0.82428	0.017919	0.0035108	3.325e-07	21	0.82428
HDL	ENSG00000140848	CPNE2	0.048649	0.05647	0.38897	8	0	0.073665	0.01476	6.0076e-07	3	0.36738
HDL	ENSG00000141452	C18orf8	0.04486	0.0090656	7.485e-07	7	0.87062	0.04486	0.0090656	7.485e-07	7	0.87062
HDL	ENSG00000141504	SAT2	0.03814	0.01243	0.0021524	10	0.042776	0.044591	0.0087659	3.6403e-07	9	0.48401
HDL	ENSG00000145214	DGKQ	0.018024	0.0029927	1.7138e-09	41	0.0095531	0.020919	0.00282	1.1877e-13	39	0.093544
HDL	ENSG00000145284	SCD5	-0.017409	0.0031716	4.0428e-08	25	0.48758	-0.017409	0.0031716	4.0428e-08	25	0.48758
HDL	ENSG00000149084	HSD17B12	0.018631	0.0035907	2.1174e-07	28	0.21745	0.018631	0.0035907	2.1174e-07	28	0.21745
HDL	ENSG00000149177	PTPRJ	0.1685	0.04418	0.00013672	5	1.3756e-05	0.17799	0.03088	8.2278e-09	3	0.087887
HDL	ENSG00000149289	ZC3H12C	0.028329	0.0058542	1.3046e-06	16	0.16782	0.028329	0.0058542	1.3046e-06	16	0.16782
HDL	ENSG00000149499	EML3	-0.018769	0.003548	1.223e-07	32	0.73796	-0.018769	0.003548	1.223e-07	32	0.73796
HDL	ENSG00000149531	FRG1B	0.027481	0.0054755	5.1977e-07	10	0.37108	0.027481	0.0054755	5.1977e-07	10	0.37108
HDL	ENSG00000150967	ABCB9	0.072305	0.017447	3.411e-05	11	4.2798e-05	0.087159	0.009887	1.1917e-18	8	0.2857
HDL	ENSG00000150990	DHX37	-0.097905	0.09352	0.29515	4	0.0021103	-0.15803	0.024297	7.8304e-11	3	0.9944
HDL	ENSG00000156265	C21orf7	-0.036557	0.0077388	2.3137e-06	13	0.64839	-0.036557	0.0077388	2.3137e-06	13	0.64839
HDL	ENSG00000159199	ATP5G1	0.038258	0.0073362	1.8382e-07	10	0.50274	0.038258	0.0073362	1.8382e-07	10	0.50274
HDL	ENSG00000161395	PGAP3	-0.079978	0.011762	1.0501e-11	15	0.00022404	-0.084101	0.0081576	6.3784e-25	13	0.17034
HDL	ENSG00000164849	GPR146	0.039289	0.0065249	1.73e-09	13	0.043889	0.037516	0.0053835	3.1988e-12	12	0.29856
HDL	ENSG00000166035	LIPC	0.075019	0.044404	0.091132	7	0	0.096718	0.0072362	9.5719e-41	4	0.86264
HDL	ENSG00000166763	STRCP1	0.0049442	0.010546	0.63918	11	7.8213e-11	0.031123	0.0059663	1.8243e-07	9	0.768
HDL	ENSG00000167261	DPEP2	0.033372	0.017892	0.062159	14	0	0.078121	0.011808	3.6901e-11	9	0.058509
HDL	ENSG00000167264	DUS2L	0.057517	0.010526	4.6441e-08	27	0	0.034971	0.0055132	2.2509e-10	23	0.068174
HDL	ENSG00000167315	ACAA2	-0.14263	0.11264	0.20542	4	4.0694e-08	-0.092723	0.010151	6.5955e-20	3	0.66883
HDL	ENSG00000168237	GLYCTK	-0.026417	0.0094578	0.0052189	25	5.9146e-08	-0.031897	0.0063608	5.3139e-07	19	0.127
HDL	ENSG00000169228	RAB24	-0.081399	0.015156	7.848e-08	4	0.74133	-0.081399	0.015156	7.848e-08	4	0.74133
HDL	ENSG00000171621	SPSB1	0.035921	0.0076561	2.7084e-06	7	0.76542	0.035921	0.0076561	2.7084e-06	7	0.76542
HDL	ENSG00000172247	C1QTNF4	0.07511	0.011377	4.0652e-11	28	0	0.063479	0.0073845	8.2374e-18	18	0.12445
HDL	ENSG00000172500	FIBP	-0.062609	0.015699	6.6579e-05	10	0.001068	-0.067192	0.013354	4.8648e-07	7	0.064965
HDL	ENSG00000173334	TRIB1	-0.171	0.11991	0.15385	4	0.0076601	-0.25417	0.053899	2.408e-06	3	0.28702
HDL	ENSG00000173338	KCNK7	-0.090981	0.018434	7.9918e-07	3	0.23429	-0.090981	0.018434	7.9918e-07	3	0.23429
HDL	ENSG00000175445	LPL	0.21116	0.028734	2.0019e-13	18	0	0.11288	0.012921	2.4129e-18	10	0.19776
HDL	ENSG00000179195	ZNF664	-0.14903	0.054227	0.0059896	5	0.0022055	-0.19923	0.031696	3.2621e-10	3	0.067093
HDL	ENSG00000182179	UBA7	0.036335	0.0056231	1.0356e-10	34	3.5103e-06	0.041692	0.0040742	1.4091e-24	31	0.15298
HDL	ENSG00000182636	NDN	-0.034055	0.0065212	1.7676e-07	12	0.98438	-0.034055	0.0065212	1.7676e-07	12	0.98438
HDL	ENSG00000182871	COL18A1	0.017999	0.0036402	7.6301e-07	28	0.044047	0.018603	0.0034176	5.2287e-08	27	0.12596
HDL	ENSG00000183255	PTTG1IP	-0.020295	0.0062202	0.0011034	22	0.0049989	-0.030063	0.005724	1.5034e-07	20	0.13939
HDL	ENSG00000183426	NPIP	-0.020424	0.0039901	3.0776e-07	23	0.0021043	-0.023793	0.0033274	8.6323e-13	21	0.12694
HDL	ENSG00000183955	SETD8	0.042204	0.0058501	5.4262e-13	9	0.032144	0.040936	0.005254	6.6284e-15	8	0.10661
HDL	ENSG00000184381	PLA2G6	0.077366	0.014028	3.4835e-08	3	0.98547	0.077366	0.014028	3.4835e-08	3	0.98547
HDL	ENSG00000184574	LPAR5	0.044663	0.012246	0.00026522	16	0.0015649	0.048566	0.0090896	9.141e-08	15	0.18136
HDL	ENSG00000185022	MAFF	0.15181	0.024327	4.36e-10	3	0.29633	0.15181	0.024327	4.36e-10	3	0.29633
HDL	ENSG00000185614	FAM212A	0.099585	0.028259	0.00042513	6	0.042093	0.12462	0.025103	6.8865e-07	5	0.13143
HDL	ENSG00000185619	PCGF3	-0.027428	0.0065227	2.6112e-05	18	0.032481	-0.030064	0.0056275	9.1725e-08	17	0.21576
HDL	ENSG00000185651	UBE2L3	-0.032789	0.0059121	2.9229e-08	18	0.01711	-0.039824	0.004797	1.0241e-16	17	0.18223
HDL	ENSG00000187116	LILRA5	-0.056856	0.013356	2.0722e-05	6	0.0057268	-0.056737	0.011834	1.6329e-06	4	0.08695
HDL	ENSG00000188315	C3orf62	0.076751	0.033209	0.020825	6	0.030926	0.11696	0.016197	5.1625e-13	5	0.48374
HDL	ENSG00000196821	C6orf106	-0.065695	0.015071	1.3056e-05	13	9.3845e-08	-0.068056	0.0087077	5.4695e-15	11	0.10464
HDL	ENSG00000196968	FUT11	-0.082763	0.017679	2.8485e-06	3	0.58731	-0.082763	0.017679	2.8485e-06	3	0.58731
HDL	ENSG00000197345	MRPL21	0.024966	0.0029608	3.387e-17	38	0.1666	0.024966	0.0029608	3.387e-17	38	0.1666
HDL	ENSG00000198208	RPS6KL1	-0.071523	0.011756	1.1713e-09	3	0.55164	-0.071523	0.011756	1.1713e-09	3	0.55164
HDL	ENSG00000204160	ZDHHC18	-0.054692	0.011731	3.1258e-06	11	0.0091134	-0.063795	0.0098874	1.1026e-10	9	0.097344
HDL	ENSG00000204710	SPDYC	0.031776	0.0081906	0.00010463	19	7.8625e-07	0.034444	0.0050674	1.066e-11	15	0.21923
HDL	ENSG00000205609	EIF3CL	-0.01758	0.0035747	8.7446e-07	11	0.46277	-0.01758	0.0035747	8.7446e-07	11	0.46277
HDL	ENSG00000206561	COLQ	-0.039093	0.0092239	2.2531e-05	19	0.01517	-0.042311	0.008515	6.7306e-07	18	0.067548
HDL	ENSG00000213366	GSTM2	-0.029224	0.0066879	1.2439e-05	28	5.6949e-10	-0.025538	0.0042045	1.2476e-09	23	0.18424
HDL	ENSG00000213398	LCAT	0.089237	0.026416	0.00072978	14	2.7293e-06	0.12981	0.020189	1.278e-10	10	0.15003
HDL	ENSG00000213533	TMEM110	0.049973	0.013445	0.00020171	10	0.034355	0.056909	0.011985	2.0515e-06	9	0.12211
HDL	ENSG00000214719	AC005562.1	0.067666	0.013953	1.237e-06	4	0.70333	0.067666	0.013953	1.237e-06	4	0.70333
HDL	ENSG00000226334	RP11-217B7.2	-0.019637	0.018184	0.28017	6	1.221e-07	-0.035733	0.0057167	4.091e-10	3	0.3185
HDL	ENSG00000226752	RP11-27I1.2	0.0082813	0.001755	2.3722e-06	57	0.54405	0.0082813	0.001755	2.3722e-06	57	0.54405
HDL	ENSG00000226806	AC011893.3	0.02224	0.0047493	2.8291e-06	9	0.0053432	0.019134	0.0033182	8.0974e-09	7	0.24964
HDL	ENSG00000228223	HCG11	0.068202	0.012912	1.2767e-07	4	0.44113	0.068202	0.012912	1.2767e-07	4	0.44113
HDL	ENSG00000229320	KRT8P12	-0.023741	0.0049731	1.8068e-06	7	0.76215	-0.023741	0.0049731	1.8068e-06	7	0.76215
HDL	ENSG00000229559	RP1-153P14.3	-0.0152	0.0035999	2.4186e-05	21	0.0025531	-0.013234	0.0027812	1.9527e-06	19	0.23685
HDL	ENSG00000237520	RP11-443B7.2	-0.036691	0.0075533	1.1879e-06	4	0.28674	-0.036691	0.0075533	1.1879e-06	4	0.28674
HDL	ENSG00000238005	RP11-443B7.1	-0.026513	0.0049263	7.3659e-08	8	0.78202	-0.026513	0.0049263	7.3659e-08	8	0.78202
HDL	ENSG00000242142	SERBP1P3	-0.017771	0.0045946	0.00010983	13	0.007885	-0.019359	0.0039764	1.125e-06	12	0.069578
HDL	ENSG00000243708	PLA2G4B	-0.032519	0.0088276	0.00022976	16	0.0034466	-0.035356	0.0074163	1.8669e-06	15	0.078977
HDL	ENSG00000245937	CTC-228N24.3	-0.029054	0.0055014	1.2834e-07	19	0.25876	-0.029054	0.0055014	1.2834e-07	19	0.25876
HDL	ENSG00000250508	RP11-757G1.6	0.026768	0.0065897	4.8622e-05	7	0.014667	0.021787	0.004131	1.3341e-07	6	0.30069
HDL	ENSG00000251022	THAP9-AS1	0.020161	0.0039597	3.5499e-07	4	0.78343	0.020161	0.0039597	3.5499e-07	4	0.78343
HDL	ENSG00000255398	HCAR3	0.047865	0.010558	5.7983e-06	22	8.3985e-12	0.041833	0.0062228	1.786e-11	18	0.063137
HDL	ENSG00000256269	HMBS	-0.037296	0.011066	0.0007505	19	9.1992e-07	-0.051641	0.0079241	7.1741e-11	12	0.12358
HDL	ENSG00000260145	RP11-322D14.2	-0.057183	0.019577	0.0034904	5	5.8463e-05	-0.068703	0.0081611	3.8156e-17	3	0.31085
HDL	ENSG00000261349	RP3-465N24.5	-0.011787	0.0023683	6.4488e-07	15	0.83741	-0.011787	0.0023683	6.4488e-07	15	0.83741
HDL	ENSG00000262539	RP11-259G18.3	-0.025682	0.0042337	1.3104e-09	5	0.98865	-0.025682	0.0042337	1.3104e-09	5	0.98865
HDL	ENSG00000269928	RP11-849F2.8	-0.01813	0.0034033	9.9752e-08	14	0.82955	-0.01813	0.0034033	9.9752e-08	14	0.82955
HDL	ENSG00000270081	RP5-935K16.1	0.016217	0.0036208	7.509e-06	23	0.0082553	0.017124	0.0030577	2.14e-08	22	0.14773
HEIGHT	ENSG00000002919	SNX11	-0.033195	0.0097849	0.00069261	21	1.5504e-11	-0.036394	0.0056191	9.3667e-11	18	0.077498
HEIGHT	ENSG00000005381	MPO	0.015009	0.010055	0.13553	12	0.01692	0.042477	0.0090655	2.7916e-06	11	0.42286
HEIGHT	ENSG00000006607	FARP2	-0.038097	0.010451	0.00026695	16	0.0024221	-0.048402	0.0088111	3.9435e-08	13	0.094477
HEIGHT	ENSG00000007341	ST7L	-0.022212	0.0088412	0.011995	24	1.6715e-05	-0.036903	0.0056412	6.0823e-11	22	0.27187
HEIGHT	ENSG00000010165	METTL13	-0.033561	0.015352	0.028808	17	0	-0.029771	0.0056865	1.6461e-07	13	0.058306
HEIGHT	ENSG00000010803	SCMH1	0.20016	0.086911	0.021278	4	0.00054184	0.25119	0.036757	8.2741e-12	3	0.077738
HEIGHT	ENSG00000013392	RWDD2A	-0.038028	0.02299	0.098108	6	0.011835	-0.072645	0.012504	6.2526e-09	4	0.36433
HEIGHT	ENSG00000025434	NR1H3	-0.040802	0.0054015	4.2253e-14	24	0.00049202	-0.045065	0.0045531	4.2605e-23	21	0.17311
HEIGHT	ENSG00000027847	B4GALT7	-0.039232	0.010037	9.2819e-05	12	0.0045022	-0.041226	0.0086595	1.9283e-06	11	0.050496
HEIGHT	ENSG00000030066	NUP160	-0.1254	0.057976	0.030548	4	0.0021148	-0.15992	0.015709	2.4305e-24	3	0.53525
HEIGHT	ENSG00000033100	CHPF2	0.068124	0.014528	2.7437e-06	5	0.24463	0.068124	0.014528	2.7437e-06	5	0.24463
HEIGHT	ENSG00000035115	SH3YL1	-0.017526	0.0045091	0.00010157	26	6.4838e-06	-0.016996	0.0031902	9.9624e-08	22	0.15088
HEIGHT	ENSG00000035928	RFC1	0.08282	0.014781	2.1039e-08	3	0.36426	0.08282	0.014781	2.1039e-08	3	0.36426
HEIGHT	ENSG00000040633	PHF23	-0.06374	0.0095385	2.351e-11	6	0.68082	-0.06374	0.0095385	2.351e-11	6	0.68082
HEIGHT	ENSG00000050405	LIMA1	-0.037641	0.0090595	3.2547e-05	14	0.008413	-0.043876	0.0077938	1.8065e-08	13	0.098858
HEIGHT	ENSG00000051825	MPHOSPH9	0.13708	0.020767	4.0812e-11	4	0.036366	0.13097	0.014486	1.5591e-19	3	0.23047
HEIGHT	ENSG00000054523	KIF1B	0.016147	0.0050647	0.0014315	29	1.0964e-06	0.02354	0.0035736	4.4792e-11	25	0.14485
HEIGHT	ENSG00000057019	DCBLD2	0.046322	0.020514	0.02394	9	2.5217e-07	0.051246	0.010031	3.2398e-07	7	0.13729
HEIGHT	ENSG00000058453	CROCC	-0.072258	0.01851	9.4735e-05	15	2.1287e-09	-0.098991	0.010215	3.3078e-22	9	0.20183
HEIGHT	ENSG00000066654	THUMPD1	-0.04311	0.0091048	2.1913e-06	4	0.55023	-0.04311	0.0091048	2.1913e-06	4	0.55023
HEIGHT	ENSG00000067606	PRKCZ	-0.1093	0.023352	2.8612e-06	8	0.027032	-0.12896	0.021297	1.4038e-09	7	0.12372
HEIGHT	ENSG00000069275	NUCKS1	0.062735	0.010229	8.6037e-10	11	0.018963	0.059287	0.008245	6.4501e-13	10	0.18504
HEIGHT	ENSG00000070081	NUCB2	-0.024123	0.012708	0.057659	5	0.0031706	-0.032496	0.0063705	3.38e-07	3	0.35987
HEIGHT	ENSG00000070950	RAD18	-0.1667	0.028946	8.4547e-09	3	0.38519	-0.1667	0.028946	8.4547e-09	3	0.38519
HEIGHT	ENSG00000073417	PDE8A	-0.13538	0.026267	2.5501e-07	4	0.18977	-0.13538	0.026267	2.5501e-07	4	0.18977
HEIGHT	ENSG00000075131	TIPIN	-0.041048	0.013247	0.0019437	7	0.028789	-0.044181	0.0081718	6.4275e-08	6	0.53704
HEIGHT	ENSG00000075292	ZNF638	0.15813	0.022994	6.123e-12	4	0.037623	0.1652	0.02085	2.3155e-15	3	0.099312
HEIGHT	ENSG00000075413	MARK3	0.040526	0.0063988	2.4003e-10	15	0.32907	0.040526	0.0063988	2.4003e-10	15	0.32907
HEIGHT	ENSG00000075826	SEC31B	0.021997	0.0058703	0.0001788	23	0.0021623	0.023655	0.0049851	2.0841e-06	21	0.073649
HEIGHT	ENSG00000077935	SMC1B	-0.10442	0.016629	3.3963e-10	3	0.3856	-0.10442	0.016629	3.3963e-10	3	0.3856
HEIGHT	ENSG00000081692	JMJD4	-0.088404	0.027088	0.0011004	8	4.2014e-08	-0.1157	0.010892	2.3434e-26	4	0.29891
HEIGHT	ENSG00000087191	PSMC5	-0.20269	0.03815	1.0786e-07	3	0.069925	-0.20269	0.03815	1.0786e-07	3	0.069925
HEIGHT	ENSG00000088538	DOCK3	0.22655	0.061068	0.00020739	4	0.01934	0.2618	0.050356	2.0031e-07	3	0.13966
HEIGHT	ENSG00000088543	C3orf18	0.27826	0.02032	1.1089e-42	4	0.68411	0.27826	0.02032	1.1089e-42	4	0.68411
HEIGHT	ENSG00000089693	MLF2	0.071244	0.037013	0.054245	4	0.034985	0.10095	0.016239	5.0756e-10	3	0.63881
HEIGHT	ENSG00000090376	IRAK3	-0.021294	0.018009	0.23703	18	0	-0.037054	0.0075825	1.0254e-06	15	0.10294
HEIGHT	ENSG00000090382	LYZ	-0.01495	0.0038396	9.8723e-05	60	0	-0.013632	0.0025032	5.1586e-08	49	0.068862
HEIGHT	ENSG00000090905	TNRC6A	0.032135	0.018006	0.074304	9	0.00046254	0.057384	0.011415	4.9865e-07	6	0.23322
HEIGHT	ENSG00000091542	ALKBH5	-0.046677	0.022114	0.034797	5	0.0055683	-0.063652	0.011641	4.5537e-08	3	0.32466
HEIGHT	ENSG00000091622	PITPNM3	0.087966	0.017592	5.7254e-07	3	0.91358	0.087966	0.017592	5.7254e-07	3	0.91358
HEIGHT	ENSG00000093167	LRRFIP2	0.028961	0.0053505	6.2069e-08	23	0.42472	0.028961	0.0053505	6.2069e-08	23	0.42472
HEIGHT	ENSG00000095485	CWF19L1	-0.020646	0.0034716	2.7257e-09	27	0.67179	-0.020646	0.0034716	2.7257e-09	27	0.67179
HEIGHT	ENSG00000096433	ITPR3	-0.033506	0.01453	0.021114	12	3.0936e-05	-0.045866	0.0095336	1.5015e-06	10	0.1596
HEIGHT	ENSG00000099139	PCSK5	0.042477	0.015071	0.0048256	20	7.6595e-12	0.039696	0.0081855	1.2372e-06	16	0.12791
HEIGHT	ENSG00000100116	GCAT	-0.014918	0.0061388	0.015092	28	1.5289e-05	-0.024136	0.0051619	2.9279e-06	24	0.060587
HEIGHT	ENSG00000100266	PACSIN2	-0.074741	0.01441	2.1409e-07	5	0.34435	-0.074741	0.01441	2.1409e-07	5	0.34435
HEIGHT	ENSG00000100284	TOM1	-0.019099	0.0035969	1.0967e-07	28	0.28095	-0.019099	0.0035969	1.0967e-07	28	0.28095
HEIGHT	ENSG00000100441	KHNYN	0.03186	0.0063815	5.9581e-07	23	0.00043993	0.029966	0.0051587	6.2956e-09	22	0.070939
HEIGHT	ENSG00000100714	MTHFD1	0.052064	0.0091466	1.2545e-08	7	0.27028	0.052064	0.0091466	1.2545e-08	7	0.27028
HEIGHT	ENSG00000100815	TRIP11	-0.068852	0.021159	0.0011376	9	4.2328e-05	-0.10156	0.014435	1.9852e-12	5	0.085222
HEIGHT	ENSG00000100897	DCAF11	-0.19155	0.0297	1.1225e-10	3	0.83234	-0.19155	0.0297	1.1225e-10	3	0.83234
HEIGHT	ENSG00000100908	EMC9	0.064816	0.030465	0.033375	5	3.1288e-05	0.04906	0.01022	1.5827e-06	3	0.59982
HEIGHT	ENSG00000101019	UQCC	-0.132	0.015395	9.9881e-18	25	0	-0.075038	0.0097721	1.6063e-14	18	0.091116
HEIGHT	ENSG00000101109	STK4	0.067915	0.025314	0.0072998	5	0.0077977	0.075598	0.015912	2.0236e-06	4	0.25525
HEIGHT	ENSG00000101400	SNTA1	-0.11013	0.021715	3.9442e-07	4	0.193	-0.11013	0.021715	3.9442e-07	4	0.193
HEIGHT	ENSG00000101460	MAP1LC3A	0.039618	0.023692	0.094488	22	0	0.052715	0.0074139	1.1584e-12	10	0.064242
HEIGHT	ENSG00000102595	UGGT2	-0.030098	0.0086776	0.00052352	18	0.0018858	-0.036652	0.006728	5.1025e-08	16	0.17923
HEIGHT	ENSG00000103064	SLC7A6	-0.020887	0.009125	0.022079	21	8.9496e-09	-0.030976	0.0060619	3.2227e-07	17	0.069296
HEIGHT	ENSG00000103148	NPRL3	-0.018938	0.0091525	0.038526	10	0.032502	-0.034634	0.0069397	6.0171e-07	9	0.51452
HEIGHT	ENSG00000103199	ZNF500	0.035383	0.010311	0.00060032	18	6.8549e-08	0.040306	0.0065425	7.2443e-10	13	0.11708
HEIGHT	ENSG00000103245	NARFL	0.06502	0.014265	5.1607e-06	8	3.0305e-07	0.067675	0.0091999	1.8942e-13	7	0.084016
HEIGHT	ENSG00000103253	HAGHL	0.069312	0.01421	1.0741e-06	6	0.00017861	0.077084	0.0097174	2.1462e-15	4	0.067288
HEIGHT	ENSG00000103549	RNF40	0.076496	0.011786	8.5558e-11	6	0.42754	0.076496	0.011786	8.5558e-11	6	0.42754
HEIGHT	ENSG00000104936	DMPK	0.043317	0.0069987	6.0451e-10	8	0.41342	0.043317	0.0069987	6.0451e-10	8	0.41342
HEIGHT	ENSG00000105341	ATP5SL	0.10332	0.025269	4.3363e-05	7	0.0035858	0.13018	0.011768	1.919e-28	5	0.43908
HEIGHT	ENSG00000105767	CADM4	-0.098166	0.019194	3.1466e-07	4	0.6486	-0.098166	0.019194	3.1466e-07	4	0.6486
HEIGHT	ENSG00000107679	PLEKHA1	-0.05797	0.0072637	1.4549e-15	18	0.028726	-0.059928	0.0066369	1.7237e-19	17	0.10298
HEIGHT	ENSG00000107854	TNKS2	0.025303	0.027667	0.36044	5	0.0049229	0.055723	0.0092423	1.6485e-09	3	0.70309
HEIGHT	ENSG00000108294	PSMB3	-0.035907	0.014093	0.010839	8	6.163e-05	-0.042387	0.0060913	3.4372e-12	7	0.68417
HEIGHT	ENSG00000108387	2004-09-01	-0.068583	0.014112	1.1745e-06	4	0.41996	-0.068583	0.014112	1.1745e-06	4	0.41996
HEIGHT	ENSG00000108604	SMARCD2	0.13442	0.02554	1.4165e-07	7	0.00015575	0.15004	0.012146	4.7032e-35	6	0.089799
HEIGHT	ENSG00000108622	ICAM2	-0.070329	0.030981	0.023201	8	3.3285e-08	-0.062546	0.012363	4.217e-07	4	0.30575
HEIGHT	ENSG00000108932	SLC16A6	0.05163	0.0118	1.212e-05	11	0.018777	0.064227	0.0092124	3.1299e-12	10	0.19108
HEIGHT	ENSG00000109736	MFSD10	-0.045569	0.018847	0.015615	12	0.00097446	-0.076663	0.014537	1.3377e-07	10	0.13077
HEIGHT	ENSG00000109819	PPARGC1A	0.023378	0.0048365	1.3397e-06	20	0.37997	0.023378	0.0048365	1.3397e-06	20	0.37997
HEIGHT	ENSG00000110075	PPP6R3	-0.057664	0.045041	0.20045	5	0.00054573	-0.099266	0.015541	1.6895e-10	3	0.65972
HEIGHT	ENSG00000110090	CPT1A	0.034001	0.01859	0.067403	9	6.104e-05	0.06486	0.01091	2.7662e-09	4	0.18929
HEIGHT	ENSG00000111361	EIF2B1	0.041765	0.013566	0.0020797	21	4.5208e-13	0.039592	0.0073832	8.2093e-08	14	0.16013
HEIGHT	ENSG00000111817	DSE	-0.012921	0.0070128	0.0654	36	0	-0.021106	0.00434	1.1547e-06	25	0.058422
HEIGHT	ENSG00000112062	MAPK14	-0.00084819	0.044872	0.98492	7	0.00042158	0.076813	0.013373	9.2438e-09	4	0.61104
HEIGHT	ENSG00000112414	GPR126	0.19605	0.055563	0.00041804	4	2.7792e-06	0.21411	0.030296	1.579e-12	3	0.026382
HEIGHT	ENSG00000112576	CCND3	-0.10625	0.01747	1.19e-09	3	0.35606	-0.10625	0.01747	1.19e-09	3	0.35606
HEIGHT	ENSG00000112701	SENP6	-0.021688	0.012965	0.094377	17	4.3034e-11	-0.036455	0.0076022	1.6239e-06	13	0.053753
HEIGHT	ENSG00000112855	HARS2	-0.079904	0.016693	1.6954e-06	3	0.65873	-0.079904	0.016693	1.6954e-06	3	0.65873
HEIGHT	ENSG00000113621	TXNDC15	-0.051335	0.018219	0.0048379	14	1.1324e-14	-0.051391	0.0092845	3.1103e-08	8	0.13082
HEIGHT	ENSG00000115053	NCL	0.069974	0.017051	4.0654e-05	7	0.0020055	0.077008	0.013345	7.9054e-09	5	0.062195
HEIGHT	ENSG00000115216	NRBP1	-0.059318	0.0098128	1.4938e-09	4	0.42823	-0.059318	0.0098128	1.4938e-09	4	0.42823
HEIGHT	ENSG00000115234	SNX17	-0.0309	0.026263	0.23938	5	0.0045851	-0.064121	0.010055	1.8081e-10	3	0.94122
HEIGHT	ENSG00000115604	IL18R1	0.023113	0.0068755	0.00077495	24	0.0078685	0.031749	0.0064503	8.5599e-07	22	0.099653
HEIGHT	ENSG00000115649	CNPPD1	0.062472	0.027579	0.023501	6	0.0010807	0.078323	0.016668	2.6127e-06	5	0.12796
HEIGHT	ENSG00000116667	C1orf21	-0.13566	0.045252	0.0027184	7	2.9233e-05	-0.15346	0.030981	7.2933e-07	4	0.11376
HEIGHT	ENSG00000116883	AL591845.1	-0.035213	0.004739	1.0826e-13	5	0.78878	-0.035213	0.004739	1.0826e-13	5	0.78878
HEIGHT	ENSG00000117115	PADI2	0.029321	0.0079899	0.00024284	29	4.6407e-14	0.024919	0.0049934	6.0279e-07	22	0.12384
HEIGHT	ENSG00000117226	GBP3	0.014565	0.0047934	0.0023779	48	2.1838e-13	0.014926	0.0030746	1.2058e-06	39	0.1209
HEIGHT	ENSG00000118640	VAMP8	-0.024347	0.0061828	8.2225e-05	20	0.0054492	-0.025712	0.0050278	3.1545e-07	19	0.16023
HEIGHT	ENSG00000119655	NPC2	0.074685	0.019333	0.00011196	12	1.0379e-09	0.070266	0.009749	5.6971e-13	10	0.11064
HEIGHT	ENSG00000119686	FLVCR2	0.034516	0.0069153	6.0009e-07	17	0.095188	0.034516	0.0069153	6.0009e-07	17	0.095188
HEIGHT	ENSG00000119906	FAM178A	-0.060433	0.028367	0.03314	6	0.00055439	-0.081985	0.011093	1.4602e-13	4	0.54949
HEIGHT	ENSG00000120833	SOCS2	0.14019	0.041335	0.00069481	12	0	0.13942	0.015088	2.4469e-20	4	0.11646
HEIGHT	ENSG00000121310	ECHDC2	-0.025734	0.0092401	0.0053521	24	1.1669e-10	-0.026375	0.0055185	1.7581e-06	19	0.12842
HEIGHT	ENSG00000121775	TMEM39B	-0.087306	0.029873	0.0034717	4	0.013938	-0.10169	0.020753	9.5923e-07	3	0.1397
HEIGHT	ENSG00000122912	SLC25A16	-0.028451	0.011443	0.012908	19	1.4433e-15	-0.04275	0.0062481	7.8119e-12	11	0.10129
HEIGHT	ENSG00000123268	ATF1	0.050495	0.013055	0.00010984	11	0.00078319	0.056101	0.0081468	5.7282e-12	10	0.27581
HEIGHT	ENSG00000123297	TSFM	0.069667	0.01393	5.6986e-07	5	0.036614	0.066331	0.0082785	1.1254e-15	4	0.56188
HEIGHT	ENSG00000123600	METTL8	-0.096462	0.026731	0.0003078	6	7.9546e-06	-0.103	0.013852	1.0371e-13	3	0.17562
HEIGHT	ENSG00000123737	EXOSC9	0.045643	0.011711	9.7141e-05	11	0.0030062	0.057068	0.0070496	5.7207e-16	9	0.48986
HEIGHT	ENSG00000124198	ARFGEF2	-0.15774	0.030237	1.8227e-07	7	0.0029676	-0.18045	0.017624	1.3244e-24	5	0.39613
HEIGHT	ENSG00000124201	ZNFX1	-0.13252	0.034264	0.00010997	5	0.0022965	-0.16243	0.015718	4.9578e-25	3	0.28556
HEIGHT	ENSG00000124564	SLC17A3	-0.051538	0.022731	0.023371	9	2.4532e-11	-0.040842	0.0077589	1.4108e-07	5	0.40807
HEIGHT	ENSG00000124641	MED20	0.095056	0.01822	1.8181e-07	5	0.26777	0.095056	0.01822	1.8181e-07	5	0.26777
HEIGHT	ENSG00000125952	MAX	0.10673	0.020486	1.89e-07	11	0.0002434	0.11217	0.014475	9.2475e-15	8	0.19658
HEIGHT	ENSG00000126267	COX6B1	-0.027041	0.0089858	0.002618	15	0.0012528	-0.032491	0.0068885	2.3961e-06	13	0.12967
HEIGHT	ENSG00000126860	EVI2A	-0.049021	0.020311	0.015801	20	0	-0.056272	0.010829	2.0337e-07	8	0.058297
HEIGHT	ENSG00000127337	YEATS4	-0.017409	0.0054689	0.0014564	42	5.5511e-16	-0.016932	0.0032873	2.5969e-07	32	0.10849
HEIGHT	ENSG00000127418	FGFRL1	0.083497	0.025567	0.0010915	9	5.8102e-06	0.090275	0.01755	2.6926e-07	7	0.054172
HEIGHT	ENSG00000127561	SYNGR3	0.076039	0.014835	2.9665e-07	5	0.045069	0.071588	0.011955	2.1198e-09	4	0.17439
HEIGHT	ENSG00000127578	WFIKKN1	0.050128	0.015847	0.0015598	7	1.6544e-05	0.054963	0.0093113	3.5747e-09	6	0.17749
HEIGHT	ENSG00000127580	WDR24	0.097472	0.014096	4.6773e-12	5	0.11524	0.097472	0.014096	4.6773e-12	5	0.11524
HEIGHT	ENSG00000127838	PNKD	0.040509	0.01104	0.00024328	27	0	0.041766	0.0052438	1.6558e-15	19	0.079705
HEIGHT	ENSG00000128039	SRD5A3	0.024949	0.0051113	1.0548e-06	25	0.058822	0.024949	0.0051113	1.0548e-06	25	0.058822
HEIGHT	ENSG00000128268	MGAT3	-0.054429	0.012818	2.1726e-05	11	0.0010399	-0.054589	0.0098194	2.7078e-08	9	0.096845
HEIGHT	ENSG00000129003	VPS13C	0.046901	0.013891	0.00073446	9	0.0066507	0.051168	0.010314	7.0188e-07	8	0.18411
HEIGHT	ENSG00000129083	COPB1	-0.018652	0.0055192	0.00072622	33	0.00024954	-0.020842	0.0044302	2.5452e-06	32	0.091703
HEIGHT	ENSG00000130177	CDC16	-0.0238	0.0040105	2.9473e-09	24	0.003148	-0.02222	0.003448	1.1615e-10	23	0.076595
HEIGHT	ENSG00000130813	C19orf66	-0.046483	0.020288	0.021954	11	5.0101e-07	-0.065616	0.010828	1.3617e-09	7	0.23345
HEIGHT	ENSG00000130956	HABP4	-0.11891	0.018947	3.4786e-10	7	0.081584	-0.11891	0.018947	3.4786e-10	7	0.081584
HEIGHT	ENSG00000131067	GGT7	-0.11176	0.041257	0.0067508	7	4.4274e-10	-0.12137	0.013638	5.6218e-19	4	0.43887
HEIGHT	ENSG00000131236	CAP1	0.05158	0.010923	2.3338e-06	3	0.46962	0.05158	0.010923	2.3338e-06	3	0.46962
HEIGHT	ENSG00000132436	FIGNL1	-0.023047	0.0069055	0.00084518	28	0.00048763	-0.027571	0.0055825	7.8603e-07	25	0.11512
HEIGHT	ENSG00000132749	MTL5	0.049639	0.013009	0.00013574	9	0.0017153	0.044601	0.0095466	2.984e-06	7	0.13036
HEIGHT	ENSG00000133104	SPG20	-0.035421	0.010531	0.00076984	11	0.028236	-0.03874	0.0072147	7.8912e-08	10	0.54872
HEIGHT	ENSG00000134571	MYBPC3	0.028062	0.0066895	2.7297e-05	36	6.6613e-16	0.028731	0.004782	1.8758e-09	28	0.065618
HEIGHT	ENSG00000134852	CLOCK	0.060584	0.0090283	1.9409e-11	6	0.69166	0.060584	0.0090283	1.9409e-11	6	0.69166
HEIGHT	ENSG00000135070	ISCA1	0.030278	0.0093091	0.001144	13	1.5637e-06	0.029781	0.0061158	1.1189e-06	9	0.085397
HEIGHT	ENSG00000135116	HRK	-0.021494	0.0045541	2.3634e-06	19	0.21281	-0.021494	0.0045541	2.3634e-06	19	0.21281
HEIGHT	ENSG00000135365	PHF21A	-0.19689	0.035458	2.8097e-08	3	0.232	-0.19689	0.035458	2.8097e-08	3	0.232
HEIGHT	ENSG00000135407	AVIL	-0.045223	0.011154	5.0238e-05	6	0.0076468	-0.052735	0.0091608	8.5833e-09	5	0.076389
HEIGHT	ENSG00000135587	SMPD2	-0.039112	0.01033	0.00015289	18	1.9816e-08	-0.05036	0.0063109	1.4658e-15	14	0.14525
HEIGHT	ENSG00000135636	DYSF	0.072839	0.014149	2.6321e-07	8	0.11132	0.072839	0.014149	2.6321e-07	8	0.11132
HEIGHT	ENSG00000135698	MPHOSPH6	0.023461	0.0049056	1.731e-06	32	0.011837	0.028062	0.004295	6.414e-11	31	0.15474
HEIGHT	ENSG00000135845	PIGC	0.046675	0.033235	0.1602	11	6.3283e-15	0.073071	0.015531	2.5417e-06	5	0.073052
HEIGHT	ENSG00000135862	LAMC1	0.027196	0.0046799	6.1974e-09	34	0.00080275	0.027448	0.004005	7.2175e-12	30	0.10484
HEIGHT	ENSG00000135926	TMBIM1	0.073943	0.028969	0.010696	4	0.035133	0.095382	0.01322	5.4036e-13	3	0.43797
HEIGHT	ENSG00000135929	CYP27A1	-0.028037	0.00597	2.6491e-06	42	0	-0.027776	0.0029717	9.0355e-21	22	0.080153
HEIGHT	ENSG00000136828	RALGPS1	-0.024229	0.0054636	9.2231e-06	21	0.0040445	-0.022494	0.0046668	1.4347e-06	19	0.096531
HEIGHT	ENSG00000137942	FNBP1L	0.081976	0.03527	0.020112	7	5.9084e-08	0.063447	0.013279	1.7704e-06	6	0.13465
HEIGHT	ENSG00000137944	CCBL2	0.053342	0.0078925	1.3935e-11	21	0.00090088	0.062414	0.0062743	2.5855e-23	18	0.15429
HEIGHT	ENSG00000139625	MAP3K12	-0.046965	0.03059	0.12471	6	0.017445	-0.10149	0.020082	4.3286e-07	5	0.30812
HEIGHT	ENSG00000139697	SBNO1	-0.18263	0.036299	4.8696e-07	5	0.0091769	-0.20378	0.025999	4.5781e-15	4	0.13058
HEIGHT	ENSG00000140368	PSTPIP1	-0.032105	0.0060746	1.2566e-07	23	0.010489	-0.035191	0.0053833	6.2704e-11	22	0.099624
HEIGHT	ENSG00000140400	MAN2C1	0.019609	0.0038303	3.0626e-07	47	1.7852e-08	0.023993	0.0029944	1.1242e-15	39	0.058401
HEIGHT	ENSG00000140455	USP3	0.040502	0.0060496	2.1576e-11	25	0.069396	0.040502	0.0060496	2.1576e-11	25	0.069396
HEIGHT	ENSG00000141279	NPEPPS	0.062914	0.033037	0.056864	6	6.1179e-08	0.076196	0.0094387	6.8737e-16	5	0.90422
HEIGHT	ENSG00000141401	IMPA2	0.029432	0.0060697	1.2405e-06	9	0.60382	0.029432	0.0060697	1.2405e-06	9	0.60382
HEIGHT	ENSG00000142233	NTN5	-0.047519	0.0087717	6.05e-08	7	0.41121	-0.047519	0.0087717	6.05e-08	7	0.41121
HEIGHT	ENSG00000142347	MYO1F	-0.11492	0.023458	9.6419e-07	4	0.25225	-0.11492	0.023458	9.6419e-07	4	0.25225
HEIGHT	ENSG00000142546	NOSIP	0.074352	0.021304	0.00048299	6	0.023639	0.081262	0.01419	1.0248e-08	5	0.37978
HEIGHT	ENSG00000143067	ZNF697	0.053284	0.020757	0.010258	6	0.044914	0.069605	0.01235	1.74e-08	5	0.49674
HEIGHT	ENSG00000143643	TTC13	0.058331	0.0111	1.4781e-07	3	0.43475	0.058331	0.0111	1.4781e-07	3	0.43475
HEIGHT	ENSG00000143740	SNAP47	0.086077	0.042198	0.041364	9	5.1088e-05	0.15242	0.018731	4.0403e-16	6	0.83773
HEIGHT	ENSG00000143771	CNIH4	0.038532	0.0094581	4.6213e-05	19	7.3226e-05	0.050298	0.0056296	4.0895e-19	17	0.40868
HEIGHT	ENSG00000144580	RQCD1	0.037578	0.014502	0.0095626	13	0	0.040285	0.0056022	6.436e-13	7	0.11586
HEIGHT	ENSG00000145604	SKP2	-0.023273	0.011768	0.047967	14	9.958e-06	-0.043182	0.0092185	2.8102e-06	10	0.1332
HEIGHT	ENSG00000145882	PCYOX1L	0.021205	0.0044267	1.6664e-06	22	0.19603	0.021205	0.0044267	1.6664e-06	22	0.19603
HEIGHT	ENSG00000146215	CRIP3	-0.065574	0.028088	0.019567	5	0.0037723	-0.07795	0.013932	2.2034e-08	4	0.34625
HEIGHT	ENSG00000146535	GNA12	-0.077187	0.013375	7.8906e-09	15	1.3212e-05	-0.086787	0.010099	8.4299e-18	12	0.05774
HEIGHT	ENSG00000146592	CREB5	0.017425	0.0095317	0.067532	25	2.8944e-07	0.039887	0.0073073	4.8022e-08	21	0.064009
HEIGHT	ENSG00000146731	CCT6A	-0.030194	0.015785	0.055768	9	0.0020097	-0.061968	0.012104	3.0604e-07	7	0.15572
HEIGHT	ENSG00000146733	PSPH	-0.086001	0.013473	1.7344e-10	3	0.5683	-0.086001	0.013473	1.7344e-10	3	0.5683
HEIGHT	ENSG00000148396	SEC16A	-0.065379	0.011681	2.1799e-08	5	0.073569	-0.065379	0.011681	2.1799e-08	5	0.073569
HEIGHT	ENSG00000148426	PROSER2	0.047499	0.0099994	2.0322e-06	8	0.29332	0.047499	0.0099994	2.0322e-06	8	0.29332
HEIGHT	ENSG00000148926	ADM	-0.033267	0.0081538	4.5055e-05	19	0.00077371	-0.036101	0.0066111	4.7439e-08	17	0.081102
HEIGHT	ENSG00000149177	PTPRJ	0.10764	0.034232	0.001664	5	2.0679e-06	0.096908	0.016237	2.3944e-09	4	0.1234
HEIGHT	ENSG00000149485	FADS1	-0.033494	0.0075327	8.7308e-06	21	0.041304	-0.035576	0.0070888	5.203e-07	20	0.11052
HEIGHT	ENSG00000149600	COMMD7	-0.049383	0.021356	0.020759	7	0.00010885	-0.075214	0.015988	2.5469e-06	4	0.067367
HEIGHT	ENSG00000151135	C12orf23	0.040439	0.0162	0.012549	11	6.1594e-07	0.053035	0.0070542	5.5553e-14	8	0.61551
HEIGHT	ENSG00000151208	DLG5	-0.036348	0.010212	0.00037174	19	7.7851e-09	-0.029883	0.0055728	8.2165e-08	18	0.14891
HEIGHT	ENSG00000151632	AKR1C2	-0.039428	0.0039464	1.671e-23	26	0.22543	-0.039428	0.0039464	1.671e-23	26	0.22543
HEIGHT	ENSG00000151876	FBXO4	0.21471	0.044241	1.2152e-06	3	0.31359	0.21471	0.044241	1.2152e-06	3	0.31359
HEIGHT	ENSG00000152492	CCDC50	-0.0378	0.01104	0.00061714	11	0.015037	-0.04413	0.0092746	1.9539e-06	10	0.1328
HEIGHT	ENSG00000152700	SAR1B	-0.055531	0.027859	0.046232	7	2.0013e-05	-0.11024	0.014226	9.2459e-15	4	0.27051
HEIGHT	ENSG00000152953	STK32B	0.10982	0.014715	8.4349e-14	4	0.63197	0.10982	0.014715	8.4349e-14	4	0.63197
HEIGHT	ENSG00000153071	DAB2	-0.032312	0.0048829	3.6544e-11	19	0.4279	-0.032312	0.0048829	3.6544e-11	19	0.4279
HEIGHT	ENSG00000154001	PPP2R5E	-0.095436	0.016454	6.6261e-09	3	0.95223	-0.095436	0.016454	6.6261e-09	3	0.95223
HEIGHT	ENSG00000154511	FAM69A	0.053671	0.022093	0.015127	5	4.6387e-06	0.039815	0.0057711	5.2395e-12	3	0.63389
HEIGHT	ENSG00000155085	AKD1	0.064633	0.0087423	1.4337e-13	11	0.074899	0.064633	0.0087423	1.4337e-13	11	0.074899
HEIGHT	ENSG00000155363	MOV10	-0.071093	0.024607	0.0038629	4	0.0094318	-0.063579	0.01154	3.6043e-08	3	0.60532
HEIGHT	ENSG00000155542	SETD9	0.021755	0.0039098	2.6333e-08	13	0.1823	0.021755	0.0039098	2.6333e-08	13	0.1823
HEIGHT	ENSG00000156381	ANKRD9	0.045221	0.011454	7.882e-05	17	0.00036388	0.063576	0.0083847	3.392e-14	14	0.20965
HEIGHT	ENSG00000157335	CLEC18C	0.021874	0.004708	3.3822e-06	10	0.037759	0.019591	0.0034588	1.4787e-08	9	0.37416
HEIGHT	ENSG00000157551	KCNJ15	0.027057	0.0083966	0.0012712	17	4.7984e-05	0.033498	0.0058936	1.3168e-08	14	0.12571
HEIGHT	ENSG00000157578	LCA5L	0.033835	0.012237	0.0056951	9	0.0045547	0.037569	0.0070818	1.1264e-07	8	0.47832
HEIGHT	ENSG00000157796	WDR19	0.037734	0.0079266	1.9321e-06	20	0.0087986	0.035173	0.0071534	8.7926e-07	19	0.072196
HEIGHT	ENSG00000157837	SPPL3	0.07865	0.017556	7.4612e-06	8	0.0059053	0.082916	0.014941	2.8631e-08	7	0.066158
HEIGHT	ENSG00000158106	RHPN1	-0.11268	0.013993	8.105e-16	3	0.83373	-0.11268	0.013993	8.105e-16	3	0.83373
HEIGHT	ENSG00000158373	HIST1H2BD	0.047917	0.01088	1.0629e-05	28	0	0.031502	0.005112	7.1653e-10	19	0.10334
HEIGHT	ENSG00000159199	ATP5G1	0.099805	0.024268	3.9117e-05	10	1.5897e-11	0.11725	0.012217	8.1813e-22	3	0.13745
HEIGHT	ENSG00000159363	ATP13A2	0.19436	0.037237	1.7945e-07	6	0.0032744	0.21835	0.030586	9.397e-13	4	0.10911
HEIGHT	ENSG00000159714	ZDHHC1	-0.096583	0.031793	0.0023827	4	9.0635e-05	-0.1066	0.0098032	1.536e-27	3	0.86341
HEIGHT	ENSG00000159720	ATP6V0D1	0.034783	0.014579	0.017042	9	1.747e-10	0.044536	0.0072509	8.1417e-10	5	0.16185
HEIGHT	ENSG00000159761	C16orf86	0.051835	0.020055	0.0097467	8	1.6766e-05	0.084714	0.011585	2.6226e-13	4	0.19584
HEIGHT	ENSG00000160049	DFFA	-0.045786	0.0089348	2.9834e-07	16	0.19378	-0.045786	0.0089348	2.9834e-07	16	0.19378
HEIGHT	ENSG00000160075	SSU72	0.022661	0.0048082	2.4426e-06	8	0.3063	0.022661	0.0048082	2.4426e-06	8	0.3063
HEIGHT	ENSG00000160710	ADAR	0.073278	0.011681	3.539e-10	5	0.71184	0.073278	0.011681	3.539e-10	5	0.71184
HEIGHT	ENSG00000161955	TNFSF13	-0.055474	0.022283	0.012794	11	6.0396e-14	-0.074571	0.0099043	5.1087e-14	8	0.055361
HEIGHT	ENSG00000162341	TPCN2	-0.016801	0.00462	0.00027631	32	0.00069111	-0.020753	0.0039014	1.0413e-07	29	0.093217
HEIGHT	ENSG00000162885	B3GALNT2	-0.018149	0.0053816	0.00074524	29	0.0023673	-0.021929	0.004611	1.976e-06	26	0.10569
HEIGHT	ENSG00000163050	ADCK3	-0.00061958	0.0067579	0.92695	36	1.9984e-15	-0.023707	0.0046687	3.8181e-07	25	0.10241
HEIGHT	ENSG00000163257	DCAF16	0.28314	0.03783	7.1799e-14	6	0.0036915	0.29484	0.030245	1.8709e-22	5	0.075759
HEIGHT	ENSG00000163464	CXCR1	0.045798	0.011633	8.2583e-05	9	0.00077026	0.045163	0.0088365	3.2045e-07	7	0.15335
HEIGHT	ENSG00000163602	RYBP	-0.019748	0.0059547	0.00091219	26	1.8776e-05	-0.024393	0.0046516	1.5717e-07	23	0.070178
HEIGHT	ENSG00000163660	CCNL1	-0.060582	0.017409	0.00050138	7	3.8686e-05	-0.062422	0.010586	3.7164e-09	4	0.13721
HEIGHT	ENSG00000163702	IL17RC	0.04342	0.035797	0.22515	4	0.0056307	0.066849	0.011867	1.77e-08	3	0.95054
HEIGHT	ENSG00000163703	CRELD1	-0.026676	0.0078387	0.00066615	23	0.0001985	-0.034449	0.0066799	2.5068e-07	21	0.051247
HEIGHT	ENSG00000163875	MEAF6	0.030622	0.0062193	8.4889e-07	19	0.065398	0.030622	0.0062193	8.4889e-07	19	0.065398
HEIGHT	ENSG00000163935	SFMBT1	0.10024	0.088628	0.25807	5	2.0669e-05	0.15774	0.025968	1.2461e-09	4	0.24343
HEIGHT	ENSG00000163950	SLBP	0.076002	0.033928	0.025085	6	1.6017e-05	0.10195	0.014599	2.8836e-12	4	0.17221
HEIGHT	ENSG00000164088	PPM1M	0.026483	0.010782	0.014043	26	3.4861e-14	0.034095	0.0062844	5.7838e-08	18	0.091109
HEIGHT	ENSG00000164244	PRRC1	-0.065452	0.012419	1.362e-07	4	0.64713	-0.065452	0.012419	1.362e-07	4	0.64713
HEIGHT	ENSG00000164483	SAMD3	0.034396	0.017856	0.054061	22	0	0.030785	0.0059896	2.7502e-07	17	0.08497
HEIGHT	ENSG00000164615	CAMLG	-0.037317	0.0068424	4.9297e-08	17	0.0013119	-0.035727	0.00557	1.4156e-10	16	0.079859
HEIGHT	ENSG00000165689	SDCCAG3	-0.033973	0.01053	0.0012536	14	4.3483e-05	-0.047577	0.0067431	1.717e-12	12	0.10391
HEIGHT	ENSG00000165898	ISCA2	0.032435	0.0059207	4.2953e-08	27	4.91e-05	0.030309	0.0046674	8.3728e-11	23	0.069872
HEIGHT	ENSG00000166024	R3HCC1L	0.026718	0.0078222	0.00063638	15	0.010367	0.037104	0.0069334	8.7245e-08	14	0.12068
HEIGHT	ENSG00000166165	CKB	-0.085521	0.011861	5.5773e-13	11	0.12146	-0.085521	0.011861	5.5773e-13	11	0.12146
HEIGHT	ENSG00000166166	TRMT61A	-0.068818	0.02048	0.0007785	9	0.0016723	-0.082758	0.013148	3.0856e-10	8	0.18108
HEIGHT	ENSG00000166435	XRRA1	0.020544	0.0061267	0.00079871	42	0	0.021794	0.0035893	1.2641e-09	33	0.076636
HEIGHT	ENSG00000166949	SMAD3	-0.062818	0.012269	3.0531e-07	9	0.30351	-0.062818	0.012269	3.0531e-07	9	0.30351
HEIGHT	ENSG00000166971	AKTIP	0.035867	0.0082469	1.3671e-05	14	0.00015317	0.037	0.006367	6.1998e-09	12	0.056591
HEIGHT	ENSG00000167083	GNGT2	-0.02776	0.024298	0.25325	18	0	-0.04725	0.0085836	3.699e-08	12	0.082966
HEIGHT	ENSG00000167491	GATAD2A	0.0022614	0.016543	0.89127	21	0	-0.060941	0.010053	1.3444e-09	16	0.067582
HEIGHT	ENSG00000167716	WDR81	0.042296	0.017379	0.014946	13	2.5138e-08	0.060831	0.0084466	5.9441e-13	10	0.14122
HEIGHT	ENSG00000167965	MLST8	0.072302	0.025368	0.0043704	7	9.3353e-09	0.067756	0.0067619	1.2424e-23	5	0.44235
HEIGHT	ENSG00000168268	NT5DC2	0.025821	0.011219	0.021358	23	7.252e-13	0.052119	0.0066404	4.2024e-15	15	0.096503
HEIGHT	ENSG00000168646	AXIN2	-0.069765	0.0095192	2.3222e-13	20	6.9316e-05	-0.073178	0.0069933	1.2632e-25	16	0.12563
HEIGHT	ENSG00000168792	ABHD15	-0.04631	0.011274	3.9941e-05	21	4.7797e-08	-0.051508	0.0076062	1.2716e-11	15	0.10653
HEIGHT	ENSG00000168807	SNTB2	-0.069219	0.029739	0.019936	4	0.021037	-0.087667	0.01618	6.0212e-08	3	0.26929
HEIGHT	ENSG00000169062	UPF3A	-0.036812	0.012325	0.0028195	10	0.00032639	-0.054241	0.0090439	2.0027e-09	7	0.083073
HEIGHT	ENSG00000169193	CCDC126	-0.049631	0.013344	0.00019974	13	1.8834e-05	-0.056024	0.0093294	1.9129e-09	11	0.057415
HEIGHT	ENSG00000169592	INO80E	-0.056256	0.017664	0.0014488	9	0.00010838	-0.074855	0.0099913	6.7833e-14	7	0.11322
HEIGHT	ENSG00000169696	ASPSCR1	0.051227	0.0088766	7.8835e-09	3	0.89788	0.051227	0.0088766	7.8835e-09	3	0.89788
HEIGHT	ENSG00000170175	CHRNB1	0.11542	0.020252	1.2048e-08	9	8.5862e-06	0.12586	0.011457	4.4792e-28	8	0.10716
HEIGHT	ENSG00000170430	MGMT	0.01746	0.0029959	5.6091e-09	29	0.8008	0.01746	0.0029959	5.6091e-09	29	0.8008
HEIGHT	ENSG00000170852	KBTBD2	0.013218	0.0082379	0.10859	23	2.2373e-07	0.031233	0.0059343	1.4165e-07	15	0.095524
HEIGHT	ENSG00000170891	CYTL1	0.039941	0.013531	0.0031591	11	2.3769e-08	0.035883	0.0068427	1.5714e-07	10	0.15584
HEIGHT	ENSG00000170917	NUDT6	0.071369	0.022243	0.0013335	7	0.0043863	0.08493	0.01618	1.5274e-07	6	0.1526
HEIGHT	ENSG00000171105	INSR	0.072436	0.067538	0.28349	4	0.027543	0.15022	0.031895	2.4787e-06	3	0.3266
HEIGHT	ENSG00000171135	JAGN1	-0.045305	0.020156	0.024591	5	0.0073241	-0.056736	0.010917	2.0275e-07	4	0.28843
HEIGHT	ENSG00000171916	LGALS9C	0.018956	0.0028398	2.4695e-11	18	0.15172	0.018956	0.0028398	2.4695e-11	18	0.15172
HEIGHT	ENSG00000172247	C1QTNF4	0.047694	0.0076943	5.6973e-10	28	6.8484e-12	0.048217	0.0051756	1.2073e-20	19	0.11182
HEIGHT	ENSG00000172687	ZNF738	0.025722	0.005395	1.8624e-06	4	0.98329	0.025722	0.005395	1.8624e-06	4	0.98329
HEIGHT	ENSG00000173992	CCS	-0.018068	0.010249	0.07793	23	0	-0.028953	0.0057408	4.573e-07	12	0.093272
HEIGHT	ENSG00000174442	ZWILCH	-0.10997	0.020991	1.6128e-07	3	0.49893	-0.10997	0.020991	1.6128e-07	3	0.49893
HEIGHT	ENSG00000174943	KCTD13	0.17035	0.033898	5.0192e-07	3	0.24989	0.17035	0.033898	5.0192e-07	3	0.24989
HEIGHT	ENSG00000175787	ZNF169	-0.063244	0.039903	0.11298	5	0.0011167	-0.14376	0.028885	6.462e-07	3	0.091608
HEIGHT	ENSG00000176087	SLC35A4	0.050165	0.0078983	2.1337e-10	9	0.48358	0.050165	0.0078983	2.1337e-10	9	0.48358
HEIGHT	ENSG00000176681	LRRC37A	0.011214	0.0064349	0.081401	19	1.1107e-11	0.019091	0.003916	1.0872e-06	12	0.066646
HEIGHT	ENSG00000176974	SHMT1	-0.031444	0.0059734	1.4099e-07	22	0.0036492	-0.02989	0.0049871	2.0543e-09	20	0.14265
HEIGHT	ENSG00000177311	ZBTB38	0.31451	0.049825	2.7497e-10	5	1.005e-05	0.337	0.050068	1.6853e-11	3	0.0010058
HEIGHT	ENSG00000177971	IMP3	-0.12291	0.043659	0.0048751	5	0.0016538	-0.14127	0.025197	2.0628e-08	4	0.19444
HEIGHT	ENSG00000178467	P4HTM	0.053714	0.019191	0.0051283	13	3.7748e-15	0.054099	0.0090679	2.4311e-09	8	0.091284
HEIGHT	ENSG00000178685	PARP10	0.10306	0.029575	0.00049293	5	0.00020548	0.11006	0.012665	3.6283e-18	3	0.30793
HEIGHT	ENSG00000178719	GRINA	0.057894	0.0064237	2.012e-19	15	0.010555	0.054805	0.0042042	7.671e-39	14	0.70384
HEIGHT	ENSG00000180340	FZD2	0.036824	0.016799	0.028375	9	1.819e-06	0.052889	0.010521	4.9787e-07	6	0.093938
HEIGHT	ENSG00000180999	C1orf105	0.13083	0.04367	0.0027366	5	1.5776e-05	0.11397	0.015618	2.9334e-13	4	0.29723
HEIGHT	ENSG00000181896	ZNF101	-0.082814	0.044515	0.062835	5	0.0021718	-0.097681	0.017505	2.4025e-08	3	0.35714
HEIGHT	ENSG00000181915	ADO	0.068777	0.018164	0.00015286	10	0.0011205	0.081747	0.0097201	4.0966e-17	8	0.55744
HEIGHT	ENSG00000182923	CEP63	0.017984	0.0054901	0.0010542	36	6.2123e-11	0.024962	0.0037716	3.6287e-11	28	0.053117
HEIGHT	ENSG00000183150	GPR19	-0.045667	0.010427	1.1874e-05	16	2.2806e-05	-0.052892	0.0059268	4.4853e-19	15	0.35209
HEIGHT	ENSG00000183520	UTP11L	0.072568	0.021151	0.00060145	6	0.0059566	0.094319	0.015505	1.1798e-09	4	0.092819
HEIGHT	ENSG00000183621	ZNF438	-0.035971	0.016646	0.030701	9	0.0074871	-0.046433	0.0094491	8.9206e-07	8	0.54425
HEIGHT	ENSG00000183741	CBX6	-0.035528	0.011945	0.002935	18	3.7321e-07	-0.051486	0.0082521	4.3984e-10	13	0.095496
HEIGHT	ENSG00000183955	SETD8	0.033272	0.0080163	3.317e-05	9	1.9284e-05	0.029868	0.005569	8.1714e-08	7	0.060137
HEIGHT	ENSG00000185000	DGAT1	-0.036487	0.0090252	5.2828e-05	12	0.00020103	-0.039482	0.006512	1.3361e-09	10	0.11393
HEIGHT	ENSG00000185305	ARL15	-0.075273	0.01326	1.3719e-08	3	0.9384	-0.075273	0.01326	1.3719e-08	3	0.9384
HEIGHT	ENSG00000185669	SNAI3	-0.016596	0.0093185	0.074926	25	1.1102e-16	-0.02471	0.0049804	6.9999e-07	21	0.058273
HEIGHT	ENSG00000185684	EP400NL	-0.033194	0.013101	0.011285	6	0.03426	-0.037764	0.0080382	2.6256e-06	5	0.52596
HEIGHT	ENSG00000185800	DMWD	0.057111	0.010664	8.5428e-08	6	0.25871	0.057111	0.010664	8.5428e-08	6	0.25871
HEIGHT	ENSG00000185920	PTCH1	0.040902	0.035934	0.25502	9	0	0.079177	0.012357	1.4785e-10	3	0.11208
HEIGHT	ENSG00000186152	LILRP1	-0.016412	0.0042612	0.00011743	15	0.0058427	-0.017589	0.0035107	5.4405e-07	14	0.117
HEIGHT	ENSG00000186594	MIR22HG	0.019205	0.0077673	0.013414	12	0.00072581	0.029559	0.0062724	2.4466e-06	9	0.077422
HEIGHT	ENSG00000186831	KRT17P2	0.01989	0.0038483	2.3594e-07	17	0.06646	0.01989	0.0038483	2.3594e-07	17	0.06646
HEIGHT	ENSG00000187091	PLCD1	0.091978	0.0094405	1.9778e-22	9	0.51072	0.091978	0.0094405	1.9778e-22	9	0.51072
HEIGHT	ENSG00000188312	CENPP	-0.033711	0.009672	0.00049142	19	1.1694e-11	-0.034638	0.0053469	9.2884e-11	15	0.11161
HEIGHT	ENSG00000189060	H1F0	-0.013342	0.0036291	0.00023645	40	0.00013363	-0.014339	0.0030235	2.1123e-06	36	0.07372
HEIGHT	ENSG00000189319	FAM53B	-0.088541	0.071538	0.21584	4	0.0026141	-0.13421	0.026669	4.8428e-07	3	0.26281
HEIGHT	ENSG00000196355	AC021860.1	0.017928	0.003812	2.5632e-06	9	0.20969	0.017928	0.003812	2.5632e-06	9	0.20969
HEIGHT	ENSG00000196712	NF1	0.076024	0.013589	2.2104e-08	5	0.12185	0.076024	0.013589	2.2104e-08	5	0.12185
HEIGHT	ENSG00000196821	C6orf106	0.15788	0.037622	2.7122e-05	13	0	0.12885	0.010041	1.0833e-37	7	0.092388
HEIGHT	ENSG00000196867	ZFP28	0.034792	0.0068514	3.8134e-07	17	0.22656	0.034792	0.0068514	3.8134e-07	17	0.22656
HEIGHT	ENSG00000196966	HIST1H3E	0.057486	0.014666	8.8698e-05	4	0.027611	0.061871	0.0078425	3.0396e-15	3	0.67568
HEIGHT	ENSG00000197208	SLC22A4	-0.065022	0.011078	4.3695e-09	21	1.0139e-10	-0.085403	0.0065044	2.215e-39	16	0.057144
HEIGHT	ENSG00000197375	SLC22A5	-0.038056	0.0054799	3.7939e-12	42	3.6235e-11	-0.04088	0.0037998	5.3938e-27	34	0.089084
HEIGHT	ENSG00000197465	GYPE	-0.018043	0.0078527	0.021578	24	0	-0.016034	0.0034301	2.9468e-06	16	0.05116
HEIGHT	ENSG00000197696	NMB	-0.056625	0.024126	0.018921	13	0	-0.06465	0.0096792	2.4018e-11	7	0.081223
HEIGHT	ENSG00000197903	HIST1H2BK	-0.12814	0.037439	0.00062012	5	0.013068	-0.15425	0.023059	2.239e-11	4	0.22976
HEIGHT	ENSG00000197982	C1orf122	-0.049733	0.022662	0.028192	5	0.0026138	-0.062088	0.010035	6.1306e-10	4	0.36827
HEIGHT	ENSG00000198056	PRIM1	0.061483	0.024442	0.011886	7	9.3973e-05	0.078867	0.015536	3.8439e-07	5	0.11438
HEIGHT	ENSG00000198160	MIER1	-0.041977	0.0079652	1.3636e-07	15	0.17435	-0.041977	0.0079652	1.3636e-07	15	0.17435
HEIGHT	ENSG00000198218	QRICH1	-0.07559	0.014211	1.0425e-07	12	0.0031866	-0.084516	0.0116	3.2012e-13	10	0.12266
HEIGHT	ENSG00000198682	PAPSS2	-0.026969	0.0161	0.093917	11	0.0022651	-0.078647	0.012396	2.2283e-10	10	0.49644
HEIGHT	ENSG00000198755	RPL10A	-0.024341	0.0098983	0.013927	11	5.1181e-08	-0.039514	0.0042721	2.2582e-20	7	0.37946
HEIGHT	ENSG00000198793	MTOR	0.074361	0.022665	0.0010346	4	0.013609	0.08356	0.010392	8.9106e-16	3	0.85975
HEIGHT	ENSG00000198865	CCDC152	0.040705	0.014885	0.0062451	12	1.2532e-10	0.047737	0.0081045	3.856e-09	8	0.0704
HEIGHT	ENSG00000198945	L3MBTL3	0.057666	0.0058195	3.7995e-23	38	3.7455e-09	0.067341	0.0042373	7.1447e-57	29	0.077176
HEIGHT	ENSG00000204084	INPP5B	0.024108	0.004546	1.1388e-07	39	3.4603e-05	0.021546	0.0038282	1.8215e-08	36	0.074838
HEIGHT	ENSG00000204136	GGTA1P	0.031901	0.012462	0.010472	9	0.00016966	0.040289	0.0072392	2.6157e-08	7	0.2353
HEIGHT	ENSG00000204650	CRHR1-IT1	-0.019412	0.0067596	0.0040819	24	0	-0.023793	0.0037223	1.6389e-10	16	0.050513
HEIGHT	ENSG00000205937	RNPS1	-0.050498	0.0087045	6.5769e-09	4	0.57533	-0.050498	0.0087045	6.5769e-09	4	0.57533
HEIGHT	ENSG00000212293	SNORA16	0.020728	0.0027777	8.5112e-14	19	0.35746	0.020728	0.0027777	8.5112e-14	19	0.35746
HEIGHT	ENSG00000213533	TMEM110	0.031339	0.027894	0.26123	10	1.4382e-09	0.060204	0.01249	1.4353e-06	7	0.075476
HEIGHT	ENSG00000213672	NCKIPSD	0.064306	0.016917	0.0001439	7	0.027687	0.075991	0.01584	1.6073e-06	6	0.058262
HEIGHT	ENSG00000213901	SLC23A3	-0.059893	0.015351	9.5561e-05	15	1.9262e-13	-0.049045	0.0076482	1.4298e-10	12	0.073299
HEIGHT	ENSG00000214078	CPNE1	-0.040106	0.0082432	1.1424e-06	22	0	-0.037037	0.0038721	1.1225e-21	10	0.057398
HEIGHT	ENSG00000214401	KANSL1-AS1	-0.015281	0.0044237	0.00055148	20	6.1192e-11	-0.017959	0.0026949	2.6625e-11	15	0.087561
HEIGHT	ENSG00000214425	LRRC37A4P	0.01566	0.0057381	0.0063487	12	8.6447e-10	0.017612	0.0029646	2.84e-09	9	0.10614
HEIGHT	ENSG00000214435	AS3MT	-0.030481	0.011495	0.0080107	27	0	-0.044367	0.0058669	3.9619e-14	20	0.091706
HEIGHT	ENSG00000217075	AC007401.2	-0.043988	0.0084395	1.8671e-07	3	0.25896	-0.043988	0.0084395	1.8671e-07	3	0.25896
HEIGHT	ENSG00000222365	SNORD12B	-0.059315	0.0052822	2.9351e-29	6	0.21476	-0.059315	0.0052822	2.9351e-29	6	0.21476
HEIGHT	ENSG00000225151	AC103965.1	-0.052232	0.010479	6.2119e-07	12	1.8712e-10	-0.056888	0.0054692	2.437e-25	7	0.13623
HEIGHT	ENSG00000225190	PLEKHM1	-0.063339	0.032476	0.051137	6	0.0053552	-0.10458	0.014992	3.0424e-12	5	0.33126
HEIGHT	ENSG00000226278	PSPHP1	-0.016139	0.0032654	7.7152e-07	16	0.018258	-0.016891	0.0028726	4.1032e-09	15	0.1159
HEIGHT	ENSG00000227603	RP11-165J3.6	0.021655	0.0043286	5.6525e-07	13	0.0084465	0.023063	0.0027881	1.3165e-16	12	0.69385
HEIGHT	ENSG00000228782	MRPL45P2	-0.041955	0.0087405	1.5856e-06	4	0.067126	-0.041955	0.0087405	1.5856e-06	4	0.067126
HEIGHT	ENSG00000231160	RP11-617D20.1	0.026348	0.0057396	4.4216e-06	17	0.017827	0.025577	0.0053161	1.5e-06	16	0.063854
HEIGHT	ENSG00000231500	RPS18	0.053269	0.011372	2.8104e-06	3	0.51012	0.053269	0.011372	2.8104e-06	3	0.51012
HEIGHT	ENSG00000231711	RP11-398F12.1	-0.01463	0.012985	0.25985	5	0.00027402	-0.026384	0.0043803	1.709e-09	3	0.54744
HEIGHT	ENSG00000231793	DOC2GP	-0.010037	0.011225	0.37121	18	0	-0.015801	0.0032729	1.3813e-06	10	0.1548
HEIGHT	ENSG00000231862	RP11-34F20.5	-0.027875	0.01513	0.065432	7	7.0126e-06	-0.048613	0.0086845	2.1732e-08	4	0.08307
HEIGHT	ENSG00000232300	FAM215B	-0.024106	0.0074708	0.0012525	8	0.0021581	-0.02884	0.0047922	1.764e-09	6	0.24283
HEIGHT	ENSG00000233016	SNHG7	0.021559	0.0039874	6.4225e-08	11	0.40962	0.021559	0.0039874	6.4225e-08	11	0.40962
HEIGHT	ENSG00000233223	AC113189.5	0.017484	0.01047	0.094923	10	1.0421e-09	0.028878	0.004424	6.6791e-11	6	0.25583
HEIGHT	ENSG00000233252	CRIP1P1	0.023252	0.0037463	5.4063e-10	8	0.74492	0.023252	0.0037463	5.4063e-10	8	0.74492
HEIGHT	ENSG00000233327	USP32P2	0.017432	0.0024221	6.1558e-13	17	0.40132	0.017432	0.0024221	6.1558e-13	17	0.40132
HEIGHT	ENSG00000234323	RP11-308N19.1	0.057451	0.012517	4.4381e-06	6	0.0061784	0.04341	0.005473	2.1625e-15	4	0.59238
HEIGHT	ENSG00000234329	RP11-767N6.2	0.038166	0.0053955	1.5097e-12	4	0.74928	0.038166	0.0053955	1.5097e-12	4	0.74928
HEIGHT	ENSG00000235081	AC010492.2	-0.031977	0.0056408	1.4372e-08	7	0.8719	-0.031977	0.0056408	1.4372e-08	7	0.8719
HEIGHT	ENSG00000236296	GUSBP5	-0.031058	0.014127	0.027913	22	0	-0.041919	0.006966	1.7699e-09	12	0.091163
HEIGHT	ENSG00000237082	COX5BP6	-0.033044	0.0059657	3.042e-08	3	0.85764	-0.033044	0.0059657	3.042e-08	3	0.85764
HEIGHT	ENSG00000237310	GS1-124K5.4	0.023269	0.0036693	2.2761e-10	8	0.55796	0.023269	0.0036693	2.2761e-10	8	0.55796
HEIGHT	ENSG00000238083	LRRC37A2	-0.019651	0.0049584	7.4e-05	21	6.8022e-10	-0.020784	0.0030259	6.4759e-12	17	0.082315
HEIGHT	ENSG00000241258	CRCP	0.11322	0.01334	2.1147e-17	5	0.66626	0.11322	0.01334	2.1147e-17	5	0.66626
HEIGHT	ENSG00000242142	SERBP1P3	-0.038327	0.0043223	7.5026e-19	13	0.025584	-0.040289	0.0034521	1.791e-31	12	0.2492
HEIGHT	ENSG00000242247	ARFGAP3	0.080699	0.014281	1.5953e-08	5	0.18483	0.080699	0.014281	1.5953e-08	5	0.18483
HEIGHT	ENSG00000242372	EIF6	0.053847	0.025528	0.034917	17	0	0.081301	0.0074149	5.6631e-28	10	0.05247
HEIGHT	ENSG00000243224	RP5-1157M23.2	0.043418	0.0081743	1.0874e-07	6	0.39285	0.043418	0.0081743	1.0874e-07	6	0.39285
HEIGHT	ENSG00000243317	C7orf73	-0.039128	0.0052548	9.6175e-14	15	0.030173	-0.037125	0.0043629	1.7516e-17	14	0.24264
HEIGHT	ENSG00000243628	RP11-18I14.7	-0.041146	0.0033864	5.7058e-34	14	0.27175	-0.041146	0.0033864	5.7058e-34	14	0.27175
HEIGHT	ENSG00000244617	ASPRV1	0.023486	0.01056	0.02614	12	8.4899e-07	0.036272	0.0072366	5.3785e-07	9	0.078697
HEIGHT	ENSG00000248098	BCKDHA	-0.10077	0.029179	0.00055326	5	0.00012357	-0.11059	0.016819	4.8525e-11	4	0.092098
HEIGHT	ENSG00000248367	CTB-129O4.1	-0.052055	0.010613	9.3604e-07	4	0.055702	-0.052055	0.010613	9.3604e-07	4	0.055702
HEIGHT	ENSG00000250067	YJEFN3	-0.1185	0.027282	1.4019e-05	5	0.0063294	-0.10746	0.018065	2.7033e-09	4	0.17846
HEIGHT	ENSG00000250155	CTD-2353F22.1	0.013472	0.0039255	0.00059922	21	2.5258e-06	0.019949	0.0032718	1.0781e-09	17	0.10281
HEIGHT	ENSG00000251075	HTT-AS1	-0.020059	0.0053944	0.00020041	8	0.028864	-0.021992	0.0042773	2.7238e-07	7	0.21599
HEIGHT	ENSG00000255422	AP002954.4	-0.014465	0.0024637	4.325e-09	22	0.14171	-0.014465	0.0024637	4.325e-09	22	0.14171
HEIGHT	ENSG00000255557	RP11-770G2.2	0.03479	0.012395	0.0050046	6	2.0351e-05	0.030044	0.0053142	1.5713e-08	5	0.26463
HEIGHT	ENSG00000257176	RP11-996F15.2	0.035926	0.0075242	1.7996e-06	19	3.101e-11	0.033893	0.0042576	1.7126e-15	16	0.089048
HEIGHT	ENSG00000257727	CNPY2	0.10198	0.018266	2.3608e-08	4	0.20138	0.10198	0.018266	2.3608e-08	4	0.20138
HEIGHT	ENSG00000260075	NSFP1	0.022527	0.00721	0.0017814	14	4.9462e-10	0.024822	0.004168	2.5941e-09	10	0.056896
HEIGHT	ENSG00000260947	RP11-384P7.7	0.022234	0.0037395	2.7501e-09	5	0.87557	0.022234	0.0037395	2.7501e-09	5	0.87557
HEIGHT	ENSG00000261338	RP11-378A13.1	0.024205	0.0079953	0.0024662	19	0	0.017645	0.0036078	1.0048e-06	11	0.08199
HEIGHT	ENSG00000261372	RP11-529H20.6	-0.027598	0.00551	5.4786e-07	16	5.5074e-06	-0.030907	0.0034942	9.1274e-19	14	0.13806
HEIGHT	ENSG00000261575	RP11-259G18.1	-0.024294	0.0035746	1.0748e-11	4	0.33173	-0.024294	0.0035746	1.0748e-11	4	0.33173
HEIGHT	ENSG00000262539	RP11-259G18.3	-0.041756	0.0088298	2.257e-06	5	0.0016223	-0.04025	0.0056856	1.4483e-12	4	0.15593
HEIGHT	ENSG00000262557	RP11-44F14.11	0.046539	0.0059914	7.9921e-15	3	0.41944	0.046539	0.0059914	7.9921e-15	3	0.41944
HEIGHT	ENSG00000263503	RP11-707O23.5	-0.018363	0.0061109	0.0026561	17	6.6613e-16	-0.01766	0.0029011	1.1489e-09	11	0.13323
HEIGHT	ENSG00000263660	AC087793.1	-0.031461	0.0049634	2.3198e-10	3	0.96511	-0.031461	0.0049634	2.3198e-10	3	0.96511
HEIGHT	ENSG00000264070	DND1P1	-0.017296	0.0073481	0.018585	13	7.4623e-12	-0.021302	0.0037942	1.9734e-08	8	0.083887
HEIGHT	ENSG00000268658	CTD-2561J22.4	0.013997	0.002991	2.8744e-06	16	0.51839	0.013997	0.002991	2.8744e-06	16	0.51839
HEIGHT	ENSG00000269609	RP11-18I14.10	-0.029298	0.0094115	0.0018521	7	0.0033068	-0.027425	0.0048484	1.5457e-08	5	0.61269
HEIGHT	ENSG00000269696	AC007228.11	0.023037	0.0043846	1.4879e-07	5	0.60477	0.023037	0.0043846	1.4879e-07	5	0.60477
HEIGHT	ENSG00000269949	RP11-738E22.3	0.019885	0.0039616	5.1857e-07	11	0.125	0.019885	0.0039616	5.1857e-07	11	0.125
LDL	ENSG00000006453	BAIAP2L1	0.076424	0.014	4.7971e-08	4	0.66606	0.076424	0.014	4.7971e-08	4	0.66606
LDL	ENSG00000035681	NSMAF	0.051086	0.012399	3.7836e-05	13	0.00073062	0.059949	0.0071017	3.1328e-17	12	0.43987
LDL	ENSG00000063176	SPHK2	-0.11712	0.018979	6.7869e-10	3	0.29125	-0.11712	0.018979	6.7869e-10	3	0.29125
LDL	ENSG00000073737	DHRS9	0.019385	0.0038562	4.9819e-07	22	0.90523	0.019385	0.0038562	4.9819e-07	22	0.90523
LDL	ENSG00000082701	GSK3B	0.032696	0.006967	2.6919e-06	15	0.5248	0.032696	0.006967	2.6919e-06	15	0.5248
LDL	ENSG00000088538	DOCK3	-0.089645	0.017868	5.2453e-07	4	0.96042	-0.089645	0.017868	5.2453e-07	4	0.96042
LDL	ENSG00000088543	C3orf18	-0.12351	0.019184	1.2113e-10	4	0.79173	-0.12351	0.019184	1.2113e-10	4	0.79173
LDL	ENSG00000095485	CWF19L1	0.02127	0.0037964	2.1114e-08	27	0.32605	0.02127	0.0037964	2.1114e-08	27	0.32605
LDL	ENSG00000100284	TOM1	0.018341	0.0037579	1.057e-06	28	0.22505	0.018341	0.0037579	1.057e-06	28	0.22505
LDL	ENSG00000100372	SLC25A17	-0.093298	0.018797	6.9222e-07	3	0.35852	-0.093298	0.018797	6.9222e-07	3	0.35852
LDL	ENSG00000105726	ATP13A1	-0.091247	0.013659	2.3838e-11	17	2.4014e-13	-0.09595	0.0066611	4.8376e-47	16	0.11057
LDL	ENSG00000108424	KPNB1	0.084709	0.01764	1.5697e-06	3	0.83905	0.084709	0.01764	1.5697e-06	3	0.83905
LDL	ENSG00000115216	NRBP1	0.078063	0.012085	1.0522e-10	4	0.28666	0.078063	0.012085	1.0522e-10	4	0.28666
LDL	ENSG00000116299	KIAA1324	0.0037953	0.0099297	0.7023	45	0	0.02401	0.0039732	1.5144e-09	31	0.11482
LDL	ENSG00000119965	C10orf88	-0.039538	0.00628	3.0577e-10	13	0.53058	-0.039538	0.00628	3.0577e-10	13	0.53058
LDL	ENSG00000123268	ATF1	-0.051043	0.0078803	9.3418e-11	11	0.32114	-0.051043	0.0078803	9.3418e-11	11	0.32114
LDL	ENSG00000125753	VASP	0.027236	0.01114	0.014489	30	0	0.025846	0.0045644	1.492e-08	18	0.086458
LDL	ENSG00000126860	EVI2A	0.03731	0.0074219	4.9817e-07	20	0.18553	0.03731	0.0074219	4.9817e-07	20	0.18553
LDL	ENSG00000127948	POR	0.04329	0.0053498	5.8717e-16	22	0.61918	0.04329	0.0053498	5.8717e-16	22	0.61918
LDL	ENSG00000129347	KRI1	0.059426	0.026846	0.026856	5	0.010399	0.076902	0.012671	1.2852e-09	4	0.30903
LDL	ENSG00000129353	SLC44A2	0.0049886	0.01831	0.78527	16	0	0.054108	0.009862	4.0995e-08	10	0.052973
LDL	ENSG00000129933	MAU2	0.030581	0.010078	0.0024092	21	0	0.04854	0.0041929	5.4026e-31	12	0.36199
LDL	ENSG00000130311	DDA1	-0.068018	0.013718	7.1073e-07	3	0.62675	-0.068018	0.013718	7.1073e-07	3	0.62675
LDL	ENSG00000134202	GSTM3	-0.015186	0.0059338	0.010491	43	0	-0.019431	0.003112	4.2644e-10	35	0.056256
LDL	ENSG00000134222	PSRC1	-0.15497	0.026979	9.2496e-09	19	1.5229e-09	-0.10985	0.010391	4.0545e-26	16	0.38179
LDL	ENSG00000134825	TMEM258	-0.080275	0.014843	6.3587e-08	9	0.0015313	-0.091127	0.011603	4.0353e-15	7	0.059022
LDL	ENSG00000136271	DDX56	0.047039	0.0096798	1.1767e-06	12	0.098789	0.047039	0.0096798	1.1767e-06	12	0.098789
LDL	ENSG00000137161	CNPY3	-0.076327	0.015523	8.7846e-07	5	0.8953	-0.076327	0.015523	8.7846e-07	5	0.8953
LDL	ENSG00000138246	DNAJC13	-0.039935	0.028381	0.1594	8	0.00024578	-0.07224	0.012542	8.4258e-09	7	0.17935
LDL	ENSG00000140455	USP3	0.026146	0.0084873	0.0020662	25	2.3441e-05	0.034412	0.0066261	2.0636e-07	22	0.052247
LDL	ENSG00000140474	ULK3	-0.024153	0.0048041	4.9687e-07	25	0.35263	-0.024153	0.0048041	4.9687e-07	25	0.35263
LDL	ENSG00000141279	NPEPPS	-0.087164	0.021871	6.7393e-05	6	0.012687	-0.1001	0.015433	8.7884e-11	5	0.11638
LDL	ENSG00000141293	SKAP1	0.040851	0.010155	5.7548e-05	22	1.5966e-07	0.047433	0.0069907	1.1601e-11	20	0.051798
LDL	ENSG00000142233	NTN5	0.10955	0.010612	5.5795e-25	7	0.24134	0.10955	0.010612	5.5795e-25	7	0.24134
LDL	ENSG00000143126	CELSR2	0.10444	0.090664	0.24935	5	7.0555e-13	0.15104	0.018733	7.4595e-16	3	0.13091
LDL	ENSG00000143771	CNIH4	0.03639	0.0050864	8.4071e-13	19	0.77255	0.03639	0.0050864	8.4071e-13	19	0.77255
LDL	ENSG00000146830	GIGYF1	0.056425	0.01662	0.00068616	11	0.0011993	0.082978	0.014679	1.5783e-08	7	0.11607
LDL	ENSG00000146833	TRIM4	0.01076	0.003062	0.00044153	58	1.5092e-07	0.011574	0.0024313	1.9322e-06	51	0.067657
LDL	ENSG00000152359	POC5	0.027094	0.014706	0.065431	21	0	0.05337	0.0066649	1.1697e-15	11	0.072781
LDL	ENSG00000152684	PELO	0.021236	0.0044897	2.2465e-06	22	0.10533	0.021236	0.0044897	2.2465e-06	22	0.10533
LDL	ENSG00000158604	TMED4	0.052365	0.0088923	3.8907e-09	19	0.020854	0.055571	0.0085392	7.6289e-11	18	0.052701
LDL	ENSG00000160447	PKN3	-0.036892	0.0058435	2.7306e-10	13	0.61005	-0.036892	0.0058435	2.7306e-10	13	0.61005
LDL	ENSG00000167491	GATAD2A	-0.039131	0.025087	0.11881	21	0	-0.059235	0.010856	4.8596e-08	15	0.15036
LDL	ENSG00000167525	PROCA1	0.052091	0.010631	9.5977e-07	6	0.25538	0.052091	0.010631	9.5977e-07	6	0.25538
LDL	ENSG00000169398	PTK2	0.050993	0.01072	1.9659e-06	10	0.93762	0.050993	0.01072	1.9659e-06	10	0.93762
LDL	ENSG00000174516	PELI3	0.060115	0.011229	8.6353e-08	6	0.30328	0.060115	0.011229	8.6353e-08	6	0.30328
LDL	ENSG00000176472	ZNF575	-0.052793	0.009208	9.8456e-09	5	0.36271	-0.052793	0.009208	9.8456e-09	5	0.36271
LDL	ENSG00000177675	CD163L1	-0.058947	0.011995	8.911e-07	6	0.62786	-0.058947	0.011995	8.911e-07	6	0.62786
LDL	ENSG00000178209	PLEC	-0.032177	0.0086367	0.00019483	14	0.037593	-0.038078	0.0073723	2.4043e-07	13	0.20502
LDL	ENSG00000178719	GRINA	-0.02171	0.0042532	3.3173e-07	15	0.71643	-0.02171	0.0042532	3.3173e-07	15	0.71643
LDL	ENSG00000179195	ZNF664	0.059792	0.012313	1.1987e-06	5	0.84252	0.059792	0.012313	1.1987e-06	5	0.84252
LDL	ENSG00000180739	S1PR5	-0.12113	0.053961	0.024786	4	1.1355e-05	-0.13802	0.02541	5.586e-08	3	0.11159
LDL	ENSG00000196696	PDXDC2P	-0.02684	0.0083512	0.0013095	14	0.001657	-0.028896	0.0060767	1.9828e-06	12	0.26562
LDL	ENSG00000196712	NF1	-0.053144	0.0088532	1.9399e-09	5	0.5642	-0.053144	0.0088532	1.9399e-09	5	0.5642
LDL	ENSG00000196821	C6orf106	-0.05331	0.006665	1.2597e-15	13	0.3754	-0.05331	0.006665	1.2597e-15	13	0.3754
LDL	ENSG00000198890	PRMT6	-0.018549	0.0036088	2.7498e-07	30	0.33775	-0.018549	0.0036088	2.7498e-07	30	0.33775
LDL	ENSG00000198945	L3MBTL3	-0.020429	0.0035068	5.693e-09	38	0.10624	-0.020429	0.0035068	5.693e-09	38	0.10624
LDL	ENSG00000203880	PCMTD2	-0.027618	0.005744	1.5235e-06	6	0.32382	-0.027618	0.005744	1.5235e-06	6	0.32382
LDL	ENSG00000213073	RP11-288H12.3	0.031517	0.016381	0.054356	5	0.039024	0.053927	0.0070585	2.1715e-14	4	0.22807
LDL	ENSG00000214078	CPNE1	0.012563	0.0024867	4.3683e-07	22	0.24336	0.012563	0.0024867	4.3683e-07	22	0.24336
LDL	ENSG00000228782	MRPL45P2	0.047013	0.0090251	1.897e-07	4	0.088262	0.047013	0.0090251	1.897e-07	4	0.088262
LDL	ENSG00000229186	ADAM1A	-0.014126	0.0091233	0.12155	6	0.00092908	-0.02905	0.0049657	4.9106e-09	4	0.3112
LDL	ENSG00000233695	GAS6-AS1	0.039099	0.010431	0.00017788	4	0.046649	0.043497	0.0058543	1.0861e-13	3	0.53749
LDL	ENSG00000234608	MAPKAPK5-AS1	0.039936	0.012257	0.001121	12	4.5525e-06	0.035952	0.0069294	2.1212e-07	10	0.26502
LDL	ENSG00000245105	A2M-AS1	0.02484	0.0047216	1.4334e-07	4	0.66265	0.02484	0.0047216	1.4334e-07	4	0.66265
LDL	ENSG00000250539	KRT8P33	0.038549	0.0065079	3.1524e-09	3	0.82485	0.038549	0.0065079	3.1524e-09	3	0.82485
LDL	ENSG00000254986	DPP3	0.056868	0.0099184	9.8327e-09	6	0.38377	0.056868	0.0099184	9.8327e-09	6	0.38377
LDL	ENSG00000255422	AP002954.4	0.0097125	0.002059	2.3934e-06	22	0.60694	0.0097125	0.002059	2.3934e-06	22	0.60694
LDL	ENSG00000258082	RP11-443B7.3	0.017311	0.016954	0.30721	5	0.00079647	0.031238	0.0063316	8.0692e-07	3	0.86987
LDL	ENSG00000261349	RP3-465N24.5	-0.012024	0.0049036	0.014201	15	0.0021016	-0.020374	0.0025147	5.406e-16	14	0.9479
LDL	ENSG00000269696	AC007228.11	-0.025645	0.0048286	1.0898e-07	5	0.42527	-0.025645	0.0048286	1.0898e-07	5	0.42527
RA	ENSG00000073282	TP63	-0.17412	0.034255	3.7128e-07	4	0.70503	-0.17412	0.034255	3.7128e-07	4	0.70503
RA	ENSG00000096433	ITPR3	-0.11513	0.040809	0.0047828	6	0.0039927	-0.13034	0.021533	1.4218e-09	5	0.41688
RA	ENSG00000134242	PTPN22	0.33643	0.068688	9.6834e-07	4	0.0017137	0.32274	0.063963	4.5164e-07	3	0.013112
RA	ENSG00000139531	SUOX	0.081003	0.014991	6.5335e-08	10	0.33516	0.081003	0.014991	6.5335e-08	10	0.33516
RA	ENSG00000140368	PSTPIP1	-0.048779	0.010327	2.3212e-06	16	0.88032	-0.048779	0.010327	2.3212e-06	16	0.88032
RA	ENSG00000145730	PAM	-0.037895	0.0069022	4.0122e-08	20	0.47448	-0.037895	0.0069022	4.0122e-08	20	0.47448
RA	ENSG00000159128	IFNGR2	-0.048466	0.008745	2.9874e-08	16	0.93378	-0.048466	0.008745	2.9874e-08	16	0.93378
RA	ENSG00000164512	ANKRD55	0.066977	0.0085276	4.025e-15	20	0.4647	0.066977	0.0085276	4.025e-15	20	0.4647
RA	ENSG00000187990	HIST1H2BG	0.088295	0.026491	0.00085896	5	0.034694	0.0818	0.015723	1.9664e-07	4	0.5621
RA	ENSG00000224791	AC125238.4	0.039944	0.014975	0.0076432	4	0.010175	0.035681	0.0071927	7.0216e-07	3	0.58432
RA	ENSG00000233252	CRIP1P1	-0.038104	0.0081512	2.9447e-06	5	0.62102	-0.038104	0.0081512	2.9447e-06	5	0.62102
SCZ	ENSG00000015676	NUDCD3	-0.064906	0.013709	2.1965e-06	17	0.91382	-0.064906	0.013709	2.1965e-06	17	0.91382
SCZ	ENSG00000043514	TRIT1	-0.045258	0.0096682	2.8526e-06	12	0.53005	-0.045258	0.0096682	2.8526e-06	12	0.53005
SCZ	ENSG00000054282	SDCCAG8	-0.035796	0.012185	0.0033074	16	0.0050011	-0.042661	0.0080755	1.2729e-07	15	0.66848
SCZ	ENSG00000085788	DDHD2	-0.12529	0.025824	1.225e-06	3	0.4479	-0.12529	0.025824	1.225e-06	3	0.4479
SCZ	ENSG00000100197	CYP2D6	-0.062244	0.012198	3.3434e-07	9	0.63233	-0.062244	0.012198	3.3434e-07	9	0.63233
SCZ	ENSG00000100664	EIF5	-0.050108	0.011006	5.2956e-06	30	0.0055743	-0.054465	0.0097279	2.1585e-08	28	0.097992
SCZ	ENSG00000101442	ACTR5	0.050467	0.010292	9.4245e-07	21	0.3011	0.050467	0.010292	9.4245e-07	21	0.3011
SCZ	ENSG00000103671	TRIP4	0.057035	0.012199	2.9368e-06	11	0.69036	0.057035	0.012199	2.9368e-06	11	0.69036
SCZ	ENSG00000111229	ARPC3	0.089151	0.015262	5.178e-09	5	0.75647	0.089151	0.015262	5.178e-09	5	0.75647
SCZ	ENSG00000111231	GPN3	0.040392	0.0062068	7.6326e-11	36	0.36928	0.040392	0.0062068	7.6326e-11	36	0.36928
SCZ	ENSG00000112855	HARS2	0.15611	0.03318	2.5387e-06	4	0.88088	0.15611	0.03318	2.5387e-06	4	0.88088
SCZ	ENSG00000114054	PCCB	-0.071807	0.0084173	1.4525e-17	27	0.44694	-0.071807	0.0084173	1.4525e-17	27	0.44694
SCZ	ENSG00000116871	MAP7D1	-0.063205	0.012264	2.5537e-07	7	0.84037	-0.063205	0.012264	2.5537e-07	7	0.84037
SCZ	ENSG00000117593	DARS2	0.12173	0.025773	2.3202e-06	6	0.37214	0.12173	0.025773	2.3202e-06	6	0.37214
SCZ	ENSG00000120314	WDR55	0.074061	0.010923	1.2019e-11	26	0.64164	0.074061	0.010923	1.2019e-11	26	0.64164
SCZ	ENSG00000120451	SNX19	0.040475	0.007652	1.2263e-07	24	0.12827	0.040475	0.007652	1.2263e-07	24	0.12827
SCZ	ENSG00000120709	FAM53C	0.22923	0.039228	5.1115e-09	3	0.65541	0.22923	0.039228	5.1115e-09	3	0.65541
SCZ	ENSG00000125977	EIF2S2	0.075096	0.01448	2.1481e-07	11	0.58542	0.075096	0.01448	2.1481e-07	11	0.58542
SCZ	ENSG00000126214	KLC1	0.089642	0.018999	2.3801e-06	19	0.012357	0.095165	0.017664	7.1438e-08	18	0.050493
SCZ	ENSG00000131495	NDUFA2	-0.069398	0.011282	7.6854e-10	15	0.84799	-0.069398	0.011282	7.6854e-10	15	0.84799
SCZ	ENSG00000136381	IREB2	-0.035686	0.01407	0.011204	22	0.0079005	-0.069032	0.012563	3.9125e-08	21	0.29362
SCZ	ENSG00000137601	NEK1	0.077299	0.015459	5.7223e-07	8	0.96958	0.077299	0.015459	5.7223e-07	8	0.96958
SCZ	ENSG00000141034	GID4	-0.12747	0.022044	7.3449e-09	5	0.61765	-0.12747	0.022044	7.3449e-09	5	0.61765
SCZ	ENSG00000142546	NOSIP	-0.12764	0.025766	7.2799e-07	5	0.96035	-0.12764	0.025766	7.2799e-07	5	0.96035
SCZ	ENSG00000143702	CEP170	-0.062359	0.031967	0.051092	6	0.00057071	-0.074317	0.013985	1.0724e-07	5	0.75063
SCZ	ENSG00000146007	ZMAT2	0.077259	0.016462	2.6908e-06	11	0.87922	0.077259	0.016462	2.6908e-06	11	0.87922
SCZ	ENSG00000150967	ABCB9	0.11127	0.025163	9.7743e-06	10	0.0184	0.1035	0.021318	1.2023e-06	9	0.14497
SCZ	ENSG00000154016	GRAP	0.074836	0.014056	1.0152e-07	8	0.73577	0.074836	0.014056	1.0152e-07	8	0.73577
SCZ	ENSG00000154447	SH3RF1	0.095366	0.020381	2.8787e-06	6	0.32918	0.095366	0.020381	2.8787e-06	6	0.32918
SCZ	ENSG00000164088	PPM1M	0.068814	0.010172	1.3326e-11	23	0.76923	0.068814	0.010172	1.3326e-11	23	0.76923
SCZ	ENSG00000166166	TRMT61A	0.13687	0.019413	1.7856e-12	9	0.43781	0.13687	0.019413	1.7856e-12	9	0.43781
SCZ	ENSG00000166170	BAG5	0.15711	0.030702	3.0983e-07	7	0.31236	0.15711	0.030702	3.0983e-07	7	0.31236
SCZ	ENSG00000167264	DUS2L	0.039193	0.0079322	7.769e-07	26	0.06085	0.039193	0.0079322	7.769e-07	26	0.06085
SCZ	ENSG00000168237	GLYCTK	0.075626	0.012397	1.0569e-09	21	0.14187	0.075626	0.012397	1.0569e-09	21	0.14187
SCZ	ENSG00000168268	NT5DC2	0.053365	0.013919	0.00012603	21	0.014996	0.064159	0.013193	1.1561e-06	19	0.082363
SCZ	ENSG00000169592	INO80E	0.083732	0.016599	4.5505e-07	9	0.31544	0.083732	0.016599	4.5505e-07	9	0.31544
SCZ	ENSG00000176490	DIRAS1	0.095613	0.017969	1.0324e-07	5	0.68116	0.095613	0.017969	1.0324e-07	5	0.68116
SCZ	ENSG00000178342	KCNG2	0.22268	0.042719	1.8608e-07	3	0.72764	0.22268	0.042719	1.8608e-07	3	0.72764
SCZ	ENSG00000182196	ARL6IP4	-0.16233	0.023743	8.0912e-12	4	0.49957	-0.16233	0.023743	8.0912e-12	4	0.49957
SCZ	ENSG00000184903	IMMP2L	-0.046777	0.0086199	5.7418e-08	25	0.089973	-0.046777	0.0086199	5.7418e-08	25	0.089973
SCZ	ENSG00000186470	BTN3A2	0.056005	0.013769	4.7551e-05	18	0.00029582	0.070568	0.010483	1.6772e-11	16	0.068329
SCZ	ENSG00000196236	XPNPEP3	0.15915	0.03328	1.734e-06	3	0.54559	0.15915	0.03328	1.734e-06	3	0.54559
SCZ	ENSG00000197696	NMB	0.080509	0.013343	1.6009e-09	12	0.52004	0.080509	0.013343	1.6009e-09	12	0.52004
SCZ	ENSG00000197933	ZNF823	0.10738	0.018756	1.0349e-08	5	0.9016	0.10738	0.018756	1.0349e-08	5	0.9016
SCZ	ENSG00000198142	SOWAHC	0.070879	0.013121	6.5945e-08	11	0.97726	0.070879	0.013121	6.5945e-08	11	0.97726
SCZ	ENSG00000198951	NAGA	0.10553	0.024343	1.4565e-05	12	0.018787	0.098031	0.019495	4.9421e-07	11	0.21271
SCZ	ENSG00000204856	FAM216A	0.076215	0.013508	1.6787e-08	13	0.35099	0.076215	0.013508	1.6787e-08	13	0.35099
SCZ	ENSG00000214435	AS3MT	0.078703	0.015539	4.0887e-07	25	0.00016546	0.087584	0.011902	1.8593e-13	23	0.13368
SCZ	ENSG00000224557	HLA-DPB2	-0.10711	0.020199	1.1391e-07	4	0.51399	-0.10711	0.020199	1.1391e-07	4	0.51399
SCZ	ENSG00000243224	RP5-1157M23.2	0.10214	0.028003	0.0002648	5	0.031712	0.095034	0.016615	1.0672e-08	4	0.41382
SCZ	ENSG00000246560	RP11-10L12.4	-0.050735	0.010501	1.3558e-06	17	0.90833	-0.050735	0.010501	1.3558e-06	17	0.90833
SCZ	ENSG00000255455	RP11-890B15.3	0.13442	0.023294	7.9e-09	3	0.9001	0.13442	0.023294	7.9e-09	3	0.9001
SCZ	ENSG00000256092	RP13-942N8.1	-0.037121	0.011138	0.00085925	16	0.0040791	-0.039013	0.0080334	1.1956e-06	15	0.31789
SCZ	ENSG00000260655	CTA-250D10.23	-0.065236	0.03745	0.081515	5	0.031276	-0.14097	0.019321	2.9568e-13	4	0.64384
TC	ENSG00000003056	M6PR	0.035843	0.0077118	3.3545e-06	19	0.0079594	0.039566	0.0069536	1.2697e-08	18	0.060249
TC	ENSG00000006453	BAIAP2L1	0.07004	0.013987	5.5145e-07	4	0.74997	0.07004	0.013987	5.5145e-07	4	0.74997
TC	ENSG00000025434	NR1H3	-0.020322	0.0051889	8.988e-05	24	0.0008291	-0.021531	0.0044411	1.2462e-06	22	0.10787
TC	ENSG00000035681	NSMAF	0.049502	0.013355	0.00021013	13	0.00013508	0.058957	0.0078315	5.1436e-14	12	0.27125
TC	ENSG00000040199	PHLPP2	-0.055903	0.01856	0.0025956	11	8.7101e-07	-0.061423	0.011829	2.0744e-07	8	0.081387
TC	ENSG00000063176	SPHK2	-0.11968	0.019215	4.7118e-10	3	0.28311	-0.11968	0.019215	4.7118e-10	3	0.28311
TC	ENSG00000073737	DHRS9	0.021087	0.0038525	4.4143e-08	22	0.81675	0.021087	0.0038525	4.4143e-08	22	0.81675
TC	ENSG00000075975	MKRN2	-0.034499	0.0088517	9.7212e-05	21	0.0026843	-0.034473	0.007164	1.4944e-06	19	0.1587
TC	ENSG00000076003	MCM6	0.033457	0.0059696	2.0882e-08	26	0.023189	0.031837	0.0055582	1.0171e-08	25	0.089764
TC	ENSG00000088538	DOCK3	-0.10031	0.017851	1.9162e-08	4	0.8217	-0.10031	0.017851	1.9162e-08	4	0.8217
TC	ENSG00000088543	C3orf18	-0.12417	0.019166	9.2557e-11	4	0.96915	-0.12417	0.019166	9.2557e-11	4	0.96915
TC	ENSG00000095485	CWF19L1	0.029291	0.0048102	1.1342e-09	27	0.011864	0.028275	0.0044698	2.5207e-10	26	0.058344
TC	ENSG00000100284	TOM1	0.020762	0.0036984	1.9809e-08	28	0.25494	0.020762	0.0036984	1.9809e-08	28	0.25494
TC	ENSG00000100372	SLC25A17	-0.088519	0.016758	1.277e-07	3	0.47655	-0.088519	0.016758	1.277e-07	3	0.47655
TC	ENSG00000101019	UQCC	0.023057	0.0068243	0.00072842	25	4.9385e-05	0.028277	0.0053468	1.2327e-07	22	0.062249
TC	ENSG00000103653	CSK	-0.041048	0.0087557	2.7566e-06	19	0.0080921	-0.037465	0.007394	4.0424e-07	18	0.15472
TC	ENSG00000104388	RAB2A	0.033754	0.0068413	8.0582e-07	12	0.21044	0.033754	0.0068413	8.0582e-07	12	0.21044
TC	ENSG00000105726	ATP13A1	-0.099299	0.014394	5.245e-12	17	1.2434e-14	-0.10427	0.0069304	3.6799e-51	16	0.087312
TC	ENSG00000107798	LIPA	-0.011583	0.0024728	2.8134e-06	49	0.23965	-0.011583	0.0024728	2.8134e-06	49	0.23965
TC	ENSG00000108424	KPNB1	0.10062	0.017623	1.1332e-08	3	0.90447	0.10062	0.017623	1.1332e-08	3	0.90447
TC	ENSG00000115216	NRBP1	0.10054	0.013024	1.1669e-14	4	0.26396	0.10054	0.013024	1.1669e-14	4	0.26396
TC	ENSG00000116299	KIAA1324	0.0043793	0.0083105	0.59822	45	0	0.02287	0.0039325	6.039e-09	34	0.087381
TC	ENSG00000119965	C10orf88	-0.041735	0.0065915	2.4264e-10	13	0.44429	-0.041735	0.0065915	2.4264e-10	13	0.44429
TC	ENSG00000123268	ATF1	-0.054948	0.0090531	1.2833e-09	11	0.13309	-0.054948	0.0090531	1.2833e-09	11	0.13309
TC	ENSG00000124198	ARFGEF2	-0.053864	0.019781	0.0064699	7	0.019609	-0.063122	0.011615	5.4983e-08	6	0.60091
TC	ENSG00000124207	CSE1L	-0.035582	0.0071678	6.9021e-07	10	0.51642	-0.035582	0.0071678	6.9021e-07	10	0.51642
TC	ENSG00000125753	VASP	0.02368	0.01029	0.02138	30	0	0.022146	0.0046196	1.6352e-06	19	0.06163
TC	ENSG00000126860	EVI2A	0.042298	0.0072875	6.468e-09	20	0.21195	0.042298	0.0072875	6.468e-09	20	0.21195
TC	ENSG00000127603	MACF1	-0.035756	0.0088269	5.1032e-05	10	0.046909	-0.040434	0.0077019	1.5219e-07	9	0.19908
TC	ENSG00000127948	POR	0.042381	0.0054012	4.273e-15	22	0.50789	0.042381	0.0054012	4.273e-15	22	0.50789
TC	ENSG00000129347	KRI1	0.057811	0.021394	0.0068874	5	0.039249	0.071913	0.010152	1.4064e-12	4	0.55926
TC	ENSG00000129353	SLC44A2	0.0011068	0.016826	0.94755	16	0	0.049091	0.008353	4.1767e-09	10	0.17362
TC	ENSG00000129933	MAU2	0.035662	0.010534	0.0007105	21	0	0.055929	0.0054006	3.9222e-25	12	0.05521
TC	ENSG00000130299	GTPBP3	-0.055565	0.011448	1.2126e-06	5	0.79906	-0.055565	0.011448	1.2126e-06	5	0.79906
TC	ENSG00000130311	DDA1	-0.075442	0.013705	3.6942e-08	3	0.70581	-0.075442	0.013705	3.6942e-08	3	0.70581
TC	ENSG00000130921	C12orf65	0.11393	0.023319	1.0294e-06	3	0.77062	0.11393	0.023319	1.0294e-06	3	0.77062
TC	ENSG00000132170	PPARG	0.034862	0.025235	0.16712	7	1.0148e-06	0.052677	0.0081886	1.2512e-10	5	0.79839
TC	ENSG00000134202	GSTM3	-0.018087	0.0048066	0.00016786	43	2.3315e-15	-0.019136	0.0029258	6.1415e-11	36	0.1051
TC	ENSG00000134222	PSRC1	-0.13049	0.022208	4.2103e-09	19	4.715e-09	-0.096739	0.011096	2.8228e-18	16	0.19837
TC	ENSG00000134825	TMEM258	-0.11121	0.017346	1.4441e-10	9	0.00024289	-0.12953	0.010737	1.6362e-33	6	0.16164
TC	ENSG00000135862	LAMC1	-0.015685	0.0032728	1.6455e-06	34	0.54181	-0.015685	0.0032728	1.6455e-06	34	0.54181
TC	ENSG00000137845	ADAM10	0.052833	0.013266	6.8149e-05	10	0.00055014	0.057737	0.0074272	7.6234e-15	8	0.39314
TC	ENSG00000138246	DNAJC13	-0.044563	0.028233	0.11447	8	0.00024121	-0.076419	0.013138	6.0095e-09	7	0.13917
TC	ENSG00000140455	USP3	0.030004	0.0089644	0.0008168	25	2.802e-06	0.035191	0.0061722	1.1872e-08	22	0.13472
TC	ENSG00000140474	ULK3	-0.025329	0.0051254	7.7344e-07	25	0.20113	-0.025329	0.0051254	7.7344e-07	25	0.20113
TC	ENSG00000141279	NPEPPS	-0.083796	0.021066	6.9555e-05	6	0.01162	-0.095525	0.016314	4.7602e-09	5	0.077533
TC	ENSG00000141293	SKAP1	0.039848	0.0090186	9.9433e-06	22	2.8516e-05	0.046324	0.0060328	1.6086e-14	20	0.25319
TC	ENSG00000142233	NTN5	0.11251	0.009771	1.1131e-30	7	0.34982	0.11251	0.009771	1.1131e-30	7	0.34982
TC	ENSG00000143126	CELSR2	0.096511	0.073307	0.188	5	1.7364e-11	0.1324	0.018412	6.4278e-13	3	0.12345
TC	ENSG00000143771	CNIH4	0.039309	0.0054808	7.3838e-13	19	0.36775	0.039309	0.0054808	7.3838e-13	19	0.36775
TC	ENSG00000146830	GIGYF1	0.062983	0.016978	0.00020759	11	0.0012073	0.087016	0.014407	1.5415e-09	8	0.090498
TC	ENSG00000147576	ADHFE1	0.015095	0.0032061	2.4974e-06	30	0.74201	0.015095	0.0032061	2.4974e-06	30	0.74201
TC	ENSG00000149177	PTPRJ	0.074696	0.018984	8.3279e-05	5	0.027662	0.082538	0.010001	1.5463e-16	4	0.65055
TC	ENSG00000150455	TIRAP	0.10237	0.019769	2.2396e-07	3	0.6221	0.10237	0.019769	2.2396e-07	3	0.6221
TC	ENSG00000152359	POC5	0.02896	0.014301	0.042862	21	0	0.056797	0.0066298	1.0629e-17	13	0.056579
TC	ENSG00000157992	KRTCAP3	-0.026332	0.018914	0.16386	8	1.0651e-09	-0.042402	0.0090237	2.6155e-06	4	0.22962
TC	ENSG00000158604	TMED4	0.044402	0.0092629	1.6384e-06	19	0.006559	0.049218	0.0085088	7.2794e-09	17	0.053763
TC	ENSG00000160447	PKN3	-0.037438	0.0058379	1.4273e-10	13	0.59366	-0.037438	0.0058379	1.4273e-10	13	0.59366
TC	ENSG00000160584	SIK3	0.12215	0.02564	1.8977e-06	3	0.31536	0.12215	0.02564	1.8977e-06	3	0.31536
TC	ENSG00000164081	TEX264	-0.045971	0.0096581	1.9373e-06	5	0.48772	-0.045971	0.0096581	1.9373e-06	5	0.48772
TC	ENSG00000164535	DAGLB	0.02363	0.0063574	0.00020166	25	0.0028501	0.0336	0.0058702	1.0413e-08	23	0.092928
TC	ENSG00000164849	GPR146	0.024357	0.0050382	1.3348e-06	13	0.35995	0.024357	0.0050382	1.3348e-06	13	0.35995
TC	ENSG00000166035	LIPC	0.055069	0.042803	0.19824	8	0	0.05115	0.0073745	4.0315e-12	4	0.42329
TC	ENSG00000167491	GATAD2A	-0.043504	0.027269	0.11064	21	0	-0.064166	0.011223	1.0822e-08	15	0.11168
TC	ENSG00000167525	PROCA1	0.050017	0.0087618	1.1395e-08	6	0.46928	0.050017	0.0087618	1.1395e-08	6	0.46928
TC	ENSG00000169398	PTK2	0.053294	0.01071	6.484e-07	10	0.91829	0.053294	0.01071	6.484e-07	10	0.91829
TC	ENSG00000172247	C1QTNF4	0.027207	0.0047097	7.6119e-09	28	0.01617	0.024866	0.004456	2.4028e-08	27	0.071488
TC	ENSG00000177352	CCDC71	0.062918	0.012324	3.305e-07	4	0.55115	0.062918	0.012324	3.305e-07	4	0.55115
TC	ENSG00000178719	GRINA	-0.021496	0.0042491	4.2163e-07	15	0.76284	-0.021496	0.0042491	4.2163e-07	15	0.76284
TC	ENSG00000178802	MPI	0.040321	0.0079574	4.0382e-07	11	0.35725	0.040321	0.0079574	4.0382e-07	11	0.35725
TC	ENSG00000185651	UBE2L3	-0.024102	0.0041714	7.5592e-09	18	0.22439	-0.024102	0.0041714	7.5592e-09	18	0.22439
TC	ENSG00000196821	C6orf106	-0.067623	0.006351	1.7875e-26	13	0.49415	-0.067623	0.006351	1.7875e-26	13	0.49415
TC	ENSG00000197846	HIST1H2BF	-0.046892	0.016893	0.005506	5	0.030654	-0.051421	0.0096477	9.8282e-08	4	0.53452
TC	ENSG00000198945	L3MBTL3	-0.020081	0.0037099	6.2037e-08	38	0.036862	-0.01891	0.0032908	9.118e-09	37	0.26422
TC	ENSG00000203880	PCMTD2	-0.029108	0.0049147	3.1671e-09	6	0.6336	-0.029108	0.0049147	3.1671e-09	6	0.6336
TC	ENSG00000204217	BMPR2	0.045197	0.013321	0.0006914	9	0.010313	0.05187	0.010812	1.6085e-06	8	0.10255
TC	ENSG00000213073	RP11-288H12.3	0.026903	0.016493	0.10285	5	0.018103	0.048548	0.0095014	3.229e-07	4	0.051912
TC	ENSG00000213903	LTB4R	0.080375	0.015646	2.7906e-07	4	0.44932	0.080375	0.015646	2.7906e-07	4	0.44932
TC	ENSG00000214078	CPNE1	0.014403	0.0027924	2.4953e-07	22	0.0698	0.014403	0.0027924	2.4953e-07	22	0.0698
TC	ENSG00000226806	AC011893.3	0.021105	0.0056692	0.0001971	9	0.0002905	0.017208	0.0030616	1.9022e-08	8	0.26368
TC	ENSG00000229186	ADAM1A	-0.013584	0.0084019	0.10594	6	0.00089271	-0.026339	0.0052226	4.5764e-07	4	0.2632
TC	ENSG00000233547	RP11-57H14.2	-0.028494	0.0051555	3.2596e-08	3	0.72916	-0.028494	0.0051555	3.2596e-08	3	0.72916
TC	ENSG00000233695	GAS6-AS1	0.041385	0.010471	7.7327e-05	4	0.047912	0.045911	0.0058487	4.166e-15	3	0.6586
TC	ENSG00000245105	A2M-AS1	0.030981	0.0047171	5.1095e-11	4	0.65693	0.030981	0.0047171	5.1095e-11	4	0.65693
TC	ENSG00000250539	KRT8P33	0.032785	0.0065016	4.5924e-07	3	0.59518	0.032785	0.0065016	4.5924e-07	3	0.59518
TC	ENSG00000254986	DPP3	0.04739	0.0093348	3.8404e-07	6	0.44467	0.04739	0.0093348	3.8404e-07	6	0.44467
TC	ENSG00000255422	AP002954.4	0.011039	0.0021126	1.7388e-07	22	0.43515	0.011039	0.0021126	1.7388e-07	22	0.43515
TC	ENSG00000256937	RP11-436I9.5	0.016295	0.0042429	0.00012278	11	0.039735	0.019272	0.0040087	1.528e-06	10	0.11517
TC	ENSG00000258082	RP11-443B7.3	0.026431	0.016457	0.10826	5	0.0011348	0.039709	0.0063256	3.4412e-10	3	0.88288
TC	ENSG00000259070	LINC00639	-0.016288	0.004844	0.00077221	12	0.041069	-0.018079	0.0036229	6.0331e-07	11	0.42081
TC	ENSG00000261342	AC006538.1	0.023356	0.0044519	1.5516e-07	5	0.98161	0.023356	0.0044519	1.5516e-07	5	0.98161
TC	ENSG00000261349	RP3-465N24.5	-0.013455	0.0050016	0.0071422	15	0.0010591	-0.021883	0.0025123	3.0286e-18	14	0.87928
TC	ENSG00000269696	AC007228.11	-0.023313	0.004486	2.0272e-07	5	0.49045	-0.023313	0.004486	2.0272e-07	5	0.49045
TG	ENSG00000002919	SNX11	0.029415	0.0052229	1.782e-08	21	0.15774	0.029415	0.0052229	1.782e-08	21	0.15774
TG	ENSG00000010327	STAB1	0.057546	0.016064	0.00034059	12	1.3656e-08	0.058	0.008805	4.4816e-11	10	0.10575
TG	ENSG00000011485	PPP5C	0.029443	0.0076576	0.00012059	14	0.049517	0.035429	0.0064647	4.2424e-08	13	0.22162
TG	ENSG00000011523	CEP68	0.044617	0.013459	0.00091625	10	0.0030448	0.067397	0.0091319	1.5779e-13	7	0.27802
TG	ENSG00000035681	NSMAF	0.04991	0.0092887	7.7349e-08	13	0.043634	0.055405	0.0071279	7.6633e-15	12	0.39297
TG	ENSG00000036565	SLC18A1	-0.043234	0.010986	8.306e-05	15	1.1935e-05	-0.051091	0.007666	2.6533e-11	11	0.1114
TG	ENSG00000060642	PIGV	-0.057453	0.024197	0.017578	4	0.00013827	-0.063491	0.008311	2.1819e-14	3	0.59357
TG	ENSG00000063176	SPHK2	-0.075689	0.013015	6.0429e-09	3	0.6524	-0.075689	0.013015	6.0429e-09	3	0.6524
TG	ENSG00000067141	NEO1	-0.028597	0.0085128	0.00078143	17	0.0074864	-0.035716	0.0074215	1.4907e-06	15	0.11268
TG	ENSG00000068079	IFI35	-0.083296	0.041797	0.046275	4	7.4269e-06	-0.096873	0.016547	4.7901e-09	3	0.28909
TG	ENSG00000071462	WBSCR22	-0.071189	0.04365	0.10291	5	6.2937e-08	-0.041503	0.0071666	6.9879e-09	3	0.47329
TG	ENSG00000079459	FDFT1	-0.029874	0.0042915	3.3752e-12	51	2.2182e-09	-0.03989	0.0034153	1.6161e-31	43	0.069449
TG	ENSG00000088280	ASAP3	0.076878	0.014864	2.3151e-07	3	0.60713	0.076878	0.014864	2.3151e-07	3	0.60713
TG	ENSG00000090382	LYZ	0.012139	0.0023427	2.198e-07	60	0.070825	0.012139	0.0023427	2.198e-07	60	0.070825
TG	ENSG00000090621	PABPC4	-0.1075	0.011434	5.3713e-21	4	0.87347	-0.1075	0.011434	5.3713e-21	4	0.87347
TG	ENSG00000100242	SUN2	-0.037268	0.0069171	7.1314e-08	19	0.13078	-0.037268	0.0069171	7.1314e-08	19	0.13078
TG	ENSG00000102871	TRADD	0.026518	0.0055657	1.8938e-06	8	0.72221	0.026518	0.0055657	1.8938e-06	8	0.72221
TG	ENSG00000103507	BCKDK	-0.046253	0.0081734	1.5224e-08	14	0.44595	-0.046253	0.0081734	1.5224e-08	14	0.44595
TG	ENSG00000104613	INTS10	-0.077751	0.031985	0.015064	16	0	-0.13778	0.01375	1.2458e-23	5	0.083395
TG	ENSG00000104870	FCGRT	-0.077019	0.016481	2.9665e-06	5	0.078972	-0.077019	0.016481	2.9665e-06	5	0.078972
TG	ENSG00000105677	TMEM147	0.058588	0.012097	1.279e-06	6	0.37925	0.058588	0.012097	1.279e-06	6	0.37925
TG	ENSG00000105726	ATP13A1	-0.086907	0.012931	1.8085e-11	17	5.927e-12	-0.09316	0.0068629	5.6784e-42	15	0.072272
TG	ENSG00000111642	CHD4	-0.10574	0.01943	5.2656e-08	3	0.88945	-0.10574	0.01943	5.2656e-08	3	0.88945
TG	ENSG00000114626	ABTB1	0.026888	0.0069535	0.00011026	18	0.0032436	0.027599	0.0059058	2.9647e-06	16	0.10268
TG	ENSG00000114841	DNAH1	0.084176	0.043596	0.053503	7	2.2531e-05	0.13471	0.023364	8.1223e-09	5	0.089865
TG	ENSG00000115216	NRBP1	0.26602	0.039585	1.8155e-11	4	0.0082813	0.28277	0.0097587	1.3281e-184	3	0.80293
TG	ENSG00000117713	ARID1A	-0.026757	0.008265	0.0012063	17	0.0016572	-0.040028	0.00699	1.0252e-08	14	0.080931
TG	ENSG00000119242	CCDC92	-0.044613	0.02268	0.049176	14	2.8395e-10	-0.082159	0.012211	1.7203e-11	9	0.13746
TG	ENSG00000122483	CCDC18	0.083731	0.042544	0.049056	5	0.0068555	0.11367	0.015748	5.2796e-13	4	0.62396
TG	ENSG00000124299	PEPD	-0.066397	0.028512	0.019871	5	0.022054	-0.084606	0.017669	1.6801e-06	4	0.24116
TG	ENSG00000125457	MIF4GD	0.031494	0.0061031	2.4656e-07	12	0.48583	0.031494	0.0061031	2.4656e-07	12	0.48583
TG	ENSG00000125510	OPRL1	0.034018	0.007128	1.8197e-06	20	0.001284	0.040382	0.0056987	1.3784e-12	18	0.12117
TG	ENSG00000127337	YEATS4	0.017452	0.0034882	5.6383e-07	42	0.019587	0.016719	0.0033594	6.4663e-07	41	0.058181
TG	ENSG00000127603	MACF1	0.050445	0.011969	2.5015e-05	10	0.0010849	0.046129	0.0097581	2.2753e-06	8	0.10457
TG	ENSG00000129933	MAU2	0.035576	0.009946	0.00034764	21	0	0.060568	0.0050476	3.5756e-33	13	0.084194
TG	ENSG00000132740	IGHMBP2	0.016566	0.0043754	0.00015292	29	0.0061551	0.019763	0.0040174	8.6806e-07	27	0.076062
TG	ENSG00000134571	MYBPC3	-0.010939	0.005999	0.06823	36	5.8954e-12	-0.02164	0.0040962	1.2723e-07	30	0.11235
TG	ENSG00000134575	ACP2	0.033154	0.0076492	1.4624e-05	27	3.8103e-13	0.029634	0.0044616	3.0971e-11	21	0.097729
TG	ENSG00000134824	FADS2	0.047599	0.0067408	1.6481e-12	26	9.341e-07	0.035575	0.0062668	1.3736e-08	19	0.09743
TG	ENSG00000134825	TMEM258	0.1299	0.013717	2.7953e-21	9	0.023479	0.13676	0.012467	5.3393e-28	8	0.05605
TG	ENSG00000135912	TTLL4	-0.089369	0.01611	2.8998e-08	3	0.18295	-0.089369	0.01611	2.8998e-08	3	0.18295
TG	ENSG00000135926	TMBIM1	-0.052792	0.022553	0.019245	4	0.033866	-0.068564	0.013899	8.0942e-07	3	0.25812
TG	ENSG00000135929	CYP27A1	-0.021638	0.0040032	6.4752e-08	42	2.9788e-10	-0.020456	0.0027268	6.2898e-14	38	0.071457
TG	ENSG00000136573	BLK	0.046958	0.007537	4.6531e-10	37	2.295e-07	0.048223	0.0052509	4.1613e-20	35	0.13638
TG	ENSG00000137802	MAPKBP1	0.082635	0.014863	2.7009e-08	3	0.51716	0.082635	0.014863	2.7009e-08	3	0.51716
TG	ENSG00000138074	SLC5A6	0.068406	0.032786	0.036941	24	0	0.10151	0.0091081	7.6041e-29	8	0.08337
TG	ENSG00000138085	ATRAID	-0.11008	0.037345	0.0032027	19	0	-0.12269	0.0091802	9.7924e-41	7	0.20002
TG	ENSG00000139697	SBNO1	0.043704	0.037987	0.24994	5	0.0010216	0.074972	0.014814	4.1745e-07	3	0.84321
TG	ENSG00000140455	USP3	0.058188	0.0073845	3.2814e-15	25	0.0035548	0.062803	0.0060879	5.9661e-25	23	0.15358
TG	ENSG00000141452	C18orf8	-0.040616	0.008677	2.8567e-06	7	0.7982	-0.040616	0.008677	2.8567e-06	7	0.7982
TG	ENSG00000141505	ASGR1	0.061533	0.029709	0.038338	5	0.0076384	0.075857	0.013614	2.5209e-08	4	0.54182
TG	ENSG00000142233	NTN5	0.074317	0.0084266	1.1516e-18	7	0.52751	0.074317	0.0084266	1.1516e-18	7	0.52751
TG	ENSG00000142552	RCN3	-0.040882	0.0084996	1.5107e-06	7	0.23558	-0.040882	0.0084996	1.5107e-06	7	0.23558
TG	ENSG00000143575	HAX1	-0.065608	0.01676	9.0589e-05	7	0.032752	-0.072823	0.014546	5.5453e-07	6	0.11558
TG	ENSG00000144580	RQCD1	0.031724	0.0066877	2.0986e-06	13	0.00032157	0.035643	0.0047847	9.3763e-14	12	0.097404
TG	ENSG00000145214	DGKQ	-0.0096699	0.0028709	0.00075638	41	0.0061003	-0.012574	0.0026878	2.8976e-06	39	0.081649
TG	ENSG00000147852	VLDLR	-0.024736	0.0042469	5.734e-09	22	0.9137	-0.024736	0.0042469	5.734e-09	22	0.9137
TG	ENSG00000148396	SEC16A	-0.034728	0.0069476	5.7757e-07	5	0.37191	-0.034728	0.0069476	5.7757e-07	5	0.37191
TG	ENSG00000149485	FADS1	0.11276	0.013953	6.3963e-16	21	1.4047e-07	0.056519	0.011544	9.7909e-07	19	0.10208
TG	ENSG00000149499	EML3	0.022888	0.0041222	2.816e-08	32	0.059081	0.022888	0.0041222	2.816e-08	32	0.059081
TG	ENSG00000149531	FRG1B	-0.029519	0.0054362	5.6359e-08	10	0.3582	-0.029519	0.0054362	5.6359e-08	10	0.3582
TG	ENSG00000150967	ABCB9	-0.043974	0.010877	5.2771e-05	11	0.045806	-0.047709	0.0091859	2.0618e-07	10	0.23395
TG	ENSG00000152409	JMY	-0.033001	0.0062926	1.5682e-07	12	0.43984	-0.033001	0.0062926	1.5682e-07	12	0.43984
TG	ENSG00000152804	HHEX	-0.063436	0.017306	0.00024679	11	3.6634e-05	-0.069186	0.013518	3.0894e-07	7	0.083225
TG	ENSG00000154319	FAM167A	-0.021878	0.0058479	0.0001832	49	0	-0.024102	0.0036618	4.6406e-11	45	0.059318
TG	ENSG00000154328	NEIL2	-0.039796	0.0074904	1.0789e-07	16	0.0015325	-0.046774	0.0057791	5.7883e-16	14	0.093367
TG	ENSG00000155428	TRIM74	-0.087224	0.013247	4.5733e-11	4	0.3992	-0.087224	0.013247	4.5733e-11	4	0.3992
TG	ENSG00000157992	KRTCAP3	-0.089041	0.044201	0.043964	8	0	-0.14365	0.021127	1.052e-11	3	0.0027444
TG	ENSG00000160613	PCSK7	0.11774	0.044669	0.0083943	16	0	0.087746	0.0089146	7.3517e-23	8	0.16911
TG	ENSG00000163956	LRPAP1	-0.047899	0.014051	0.00065196	14	0.00035421	-0.057304	0.011101	2.4396e-07	12	0.064465
TG	ENSG00000164088	PPM1M	0.034955	0.0094426	0.00021404	26	2.5093e-08	0.036012	0.0065618	4.0611e-08	21	0.075783
TG	ENSG00000164597	COG5	-0.014772	0.0028178	1.5839e-07	39	0.30697	-0.014772	0.0028178	1.5839e-07	39	0.30697
TG	ENSG00000166762	CATSPER2	-0.036235	0.01948	0.062871	5	0.038319	-0.060879	0.010546	7.7949e-09	4	0.17444
TG	ENSG00000167394	ZNF668	-0.039505	0.0097029	4.6729e-05	16	0.012086	-0.036721	0.0067358	4.9909e-08	15	0.51639
TG	ENSG00000168092	PAFAH1B2	0.0013281	0.080887	0.9869	8	0	0.080812	0.010176	1.9956e-15	3	0.22698
TG	ENSG00000168237	GLYCTK	0.035563	0.0096199	0.00021833	25	7.9418e-09	0.042812	0.0065449	6.1022e-11	20	0.061005
TG	ENSG00000168806	LCMT2	-0.074202	0.023328	0.0014684	11	9.6107e-10	-0.054114	0.0075914	1.0158e-12	8	0.25147
TG	ENSG00000169047	IRS1	0.041197	0.019038	0.030467	7	2.4641e-05	0.042276	0.0080231	1.3695e-07	5	0.61556
TG	ENSG00000170509	HSD17B13	0.018745	0.012541	0.13498	28	0	0.042395	0.0059693	1.2286e-12	20	0.054506
TG	ENSG00000172247	C1QTNF4	-0.023346	0.0064427	0.00029056	28	4.92e-07	-0.025711	0.0044888	1.0179e-08	26	0.068705
TG	ENSG00000173338	KCNK7	0.08957	0.013006	5.7161e-12	3	0.5752	0.08957	0.013006	5.7161e-12	3	0.5752
TG	ENSG00000175445	LPL	-0.22268	0.029373	3.4243e-14	18	0	-0.10219	0.012375	1.4895e-16	11	0.161
TG	ENSG00000175806	MSRA	0.043113	0.008123	1.1115e-07	32	5.9054e-06	0.048663	0.0063854	2.5158e-14	28	0.12019
TG	ENSG00000177302	TOP3A	0.071907	0.010656	1.5007e-11	7	0.94104	0.071907	0.010656	1.5007e-11	7	0.94104
TG	ENSG00000178966	RMI1	-0.076725	0.015868	1.3307e-06	10	0.058484	-0.076725	0.015868	1.3307e-06	10	0.058484
TG	ENSG00000179195	ZNF664	0.12704	0.031341	5.0482e-05	5	0.033398	0.14329	0.027459	1.806e-07	4	0.069238
TG	ENSG00000179818	PCBP1-AS1	-0.027916	0.0054187	2.5795e-07	4	0.5988	-0.027916	0.0054187	2.5795e-07	4	0.5988
TG	ENSG00000184574	LPAR5	-0.042874	0.0071227	1.7504e-09	16	0.73005	-0.042874	0.0071227	1.7504e-09	16	0.73005
TG	ENSG00000186188	FFAR4	0.063478	0.022695	0.0051567	6	0.0011182	0.052573	0.0097606	7.1923e-08	5	0.63821
TG	ENSG00000186318	BACE1	-0.039007	0.037826	0.30244	8	0	-0.082882	0.016943	9.9918e-07	4	0.055886
TG	ENSG00000187742	SECISBP2	0.028551	0.014503	0.049001	13	0.0002314	0.080345	0.014103	1.2185e-08	11	0.2188
TG	ENSG00000197256	KANK2	-0.05506	0.048037	0.25171	5	0.0022238	-0.10635	0.022578	2.4743e-06	3	0.29278
TG	ENSG00000197345	MRPL21	-0.014908	0.0030377	9.2161e-07	38	0.057563	-0.014908	0.0030377	9.2161e-07	38	0.057563
TG	ENSG00000198189	HSD17B11	0.023842	0.0089833	0.0079543	25	0	0.025136	0.0047094	9.4253e-08	20	0.05742
TG	ENSG00000198945	L3MBTL3	-0.018069	0.0031717	1.2196e-08	38	0.41425	-0.018069	0.0031717	1.2196e-08	38	0.41425
TG	ENSG00000213533	TMEM110	-0.073281	0.011119	4.3769e-11	10	0.11149	-0.073281	0.011119	4.3769e-11	10	0.11149
TG	ENSG00000233609	RP11-62H7.2	-0.023695	0.0032132	1.6539e-13	25	0.10356	-0.023695	0.0032132	1.6539e-13	25	0.10356
TG	ENSG00000233695	GAS6-AS1	0.047303	0.010094	2.7837e-06	4	0.069492	0.047303	0.010094	2.7837e-06	4	0.069492
TG	ENSG00000237753	AC079922.3	0.01665	0.0046446	0.00033737	27	0.001618	0.023569	0.0044545	1.2168e-07	25	0.055259
TG	ENSG00000242142	SERBP1P3	0.01287	0.005135	0.012202	13	0.00019394	0.013757	0.0028296	1.1637e-06	11	0.77354
TG	ENSG00000243224	RP5-1157M23.2	0.061732	0.010622	6.1813e-09	6	0.14001	0.061732	0.010622	6.1813e-09	6	0.14001
TG	ENSG00000244617	ASPRV1	-0.025756	0.0044183	5.558e-09	12	0.49284	-0.025756	0.0044183	5.558e-09	12	0.49284
TG	ENSG00000248538	RP11-10A14.5	-0.01634	0.0035141	3.3215e-06	35	4.805e-08	-0.013451	0.0025092	8.2861e-08	29	0.07368
TG	ENSG00000251411	RP11-397E7.4	-0.084295	0.013802	1.0125e-09	3	0.28188	-0.084295	0.013802	1.0125e-09	3	0.28188
TG	ENSG00000254851	RP11-109L13.1	-0.036719	0.0092844	7.6579e-05	12	0	-0.032143	0.0041489	9.3805e-15	5	0.061852
TG	ENSG00000255310	AF131215.2	-0.033086	0.0042978	1.3776e-14	25	0.0084714	-0.031426	0.0031899	6.7419e-23	24	0.45153
TG	ENSG00000255398	HCAR3	-0.027444	0.006362	1.6053e-05	22	0.0042555	-0.027807	0.0051342	6.0963e-08	20	0.18914
TG	ENSG00000255518	RP11-148O21.4	0.02904	0.0091532	0.0015102	12	3.4556e-06	0.034657	0.0058192	2.592e-09	11	0.051193
TG	ENSG00000261556	RP11-296I10.6	-0.040284	0.0083822	1.5406e-06	10	0.018341	-0.037798	0.0068911	4.1343e-08	9	0.18867
TG	ENSG00000267350	RP1-178F10.3	-0.04105	0.0069338	3.2142e-09	3	0.98419	-0.04105	0.0069338	3.2142e-09	3	0.98419
TG	ENSG00000269918	AF131215.9	-0.027343	0.002994	6.6929e-20	32	0.24884	-0.027343	0.002994	6.6929e-20	32	0.24884
WHRadjBMI	ENSG00000005955	GGNBP2	-0.020947	0.0034803	1.7601e-09	11	0.94202	-0.020947	0.0034803	1.7601e-09	11	0.94202
WHRadjBMI	ENSG00000010327	STAB1	0.051774	0.013662	0.00015083	12	2.2811e-06	0.047963	0.0079997	2.0272e-09	9	0.17234
WHRadjBMI	ENSG00000064989	CALCRL	0.071726	0.018901	0.00014769	7	0.0082186	0.078196	0.015002	1.8659e-07	6	0.10242
WHRadjBMI	ENSG00000073969	NSF	0.074143	0.02027	0.00025444	5	0.014348	0.090196	0.0162	2.5839e-08	4	0.062992
WHRadjBMI	ENSG00000074201	CLNS1A	0.031542	0.0067141	2.6284e-06	9	0.6265	0.031542	0.0067141	2.6284e-06	9	0.6265
WHRadjBMI	ENSG00000099250	NRP1	-0.026806	0.0093564	0.0041698	17	0.0005454	-0.031872	0.0067977	2.7508e-06	15	0.18749
WHRadjBMI	ENSG00000099308	MAST3	-0.076868	0.012419	6.036e-10	6	0.32096	-0.076868	0.012419	6.036e-10	6	0.32096
WHRadjBMI	ENSG00000108272	DHRS11	0.043587	0.0080616	6.4179e-08	7	0.35506	0.043587	0.0080616	6.4179e-08	7	0.35506
WHRadjBMI	ENSG00000108551	RASD1	-0.080442	0.015931	4.4301e-07	5	0.38123	-0.080442	0.015931	4.4301e-07	5	0.38123
WHRadjBMI	ENSG00000119242	CCDC92	-0.033751	0.023662	0.15376	10	4.0892e-06	-0.069522	0.013878	5.4614e-07	6	0.13015
WHRadjBMI	ENSG00000121083	DYNLL2	-0.038685	0.0073673	1.5136e-07	10	0.53573	-0.038685	0.0073673	1.5136e-07	10	0.53573
WHRadjBMI	ENSG00000125457	MIF4GD	0.025873	0.0054013	1.6665e-06	12	0.98205	0.025873	0.0054013	1.6665e-06	12	0.98205
WHRadjBMI	ENSG00000131484	RP11-798G7.5	-0.029412	0.0068248	1.6358e-05	7	0.024322	-0.031247	0.0066185	2.3451e-06	6	0.057433
WHRadjBMI	ENSG00000138594	TMOD3	0.088071	0.017758	7.0673e-07	5	0.29016	0.088071	0.017758	7.0673e-07	5	0.29016
WHRadjBMI	ENSG00000148926	ADM	0.031164	0.0072986	1.9558e-05	19	0.0072101	0.028767	0.0060566	2.0368e-06	18	0.14394
WHRadjBMI	ENSG00000149499	EML3	0.021949	0.0044273	7.1324e-07	30	0.0043292	0.022734	0.0038666	4.1155e-09	29	0.089688
WHRadjBMI	ENSG00000150764	DIXDC1	-0.027652	0.015445	0.073395	9	0.026743	-0.063997	0.0090494	1.5273e-12	8	0.44928
WHRadjBMI	ENSG00000150967	ABCB9	-0.044136	0.0080721	4.5566e-08	11	0.33175	-0.044136	0.0080721	4.5566e-08	11	0.33175
WHRadjBMI	ENSG00000151632	AKR1C2	-0.02179	0.0045818	1.978e-06	27	0.001897	-0.025018	0.0040259	5.1582e-10	25	0.055905
WHRadjBMI	ENSG00000158865	SLC5A11	-0.033162	0.0049121	1.4669e-11	10	0.78165	-0.033162	0.0049121	1.4669e-11	10	0.78165
WHRadjBMI	ENSG00000160613	PCSK7	0.027424	0.0052591	1.8415e-07	17	0.57308	0.027424	0.0052591	1.8415e-07	17	0.57308
WHRadjBMI	ENSG00000160796	NBEAL2	0.094976	0.019328	8.9236e-07	6	0.15853	0.094976	0.019328	8.9236e-07	6	0.15853
WHRadjBMI	ENSG00000162430	SEPN1	0.08652	0.016816	2.6751e-07	3	0.89824	0.08652	0.016816	2.6751e-07	3	0.89824
WHRadjBMI	ENSG00000164077	MON1A	-0.076521	0.041773	0.066976	4	3.7261e-05	-0.060966	0.012788	1.8654e-06	3	0.41172
WHRadjBMI	ENSG00000164088	PPM1M	0.026589	0.0089411	0.002941	27	1.8085e-09	0.028855	0.0061702	2.9176e-06	20	0.058242
WHRadjBMI	ENSG00000166949	SMAD3	-0.057881	0.020602	0.0049622	9	0.028976	-0.084241	0.015949	1.2786e-07	8	0.21734
WHRadjBMI	ENSG00000168056	LTBP3	0.034407	0.009797	0.00044477	20	0.00017017	0.039185	0.0068489	1.0565e-08	18	0.21268
WHRadjBMI	ENSG00000168237	GLYCTK	0.02884	0.0080966	0.00036806	25	1.3703e-06	0.027925	0.0058662	1.9319e-06	21	0.091739
WHRadjBMI	ENSG00000169592	INO80E	-0.045857	0.006392	7.2748e-13	12	0.48897	-0.045857	0.006392	7.2748e-13	12	0.48897
WHRadjBMI	ENSG00000171621	SPSB1	-0.035572	0.007417	1.6187e-06	7	0.40311	-0.035572	0.007417	1.6187e-06	7	0.40311
WHRadjBMI	ENSG00000172500	FIBP	0.050209	0.0098949	3.8907e-07	9	0.11559	0.050209	0.0098949	3.8907e-07	9	0.11559
WHRadjBMI	ENSG00000172543	CTSW	-0.014136	0.0038737	0.00026312	36	1.0974e-08	-0.013305	0.0027126	9.3437e-07	29	0.098576
WHRadjBMI	ENSG00000176476	CCDC101	-0.024168	0.0053833	7.145e-06	28	0.0015674	-0.027603	0.0045423	1.2256e-09	26	0.096444
WHRadjBMI	ENSG00000178952	TUFM	0.013925	0.0027989	6.525e-07	46	0.0026784	0.012161	0.002582	2.4796e-06	44	0.05261
WHRadjBMI	ENSG00000179195	ZNF664	0.086776	0.036732	0.018157	5	0.0035167	0.12277	0.013136	9.0971e-21	3	0.7004
WHRadjBMI	ENSG00000182179	UBA7	-0.028577	0.0038509	1.1639e-13	34	0.014556	-0.029546	0.0036445	5.1873e-16	32	0.09932
WHRadjBMI	ENSG00000182196	ARL6IP4	0.063821	0.013234	1.4172e-06	3	0.33124	0.063821	0.013234	1.4172e-06	3	0.33124
WHRadjBMI	ENSG00000185085	INTS5	0.029236	0.0059972	1.0886e-06	22	0.064412	0.029236	0.0059972	1.0886e-06	22	0.064412
WHRadjBMI	ENSG00000197165	SULT1A2	0.020305	0.0063472	0.0013788	13	0.0037399	0.028874	0.0055145	1.6411e-07	10	0.10541
WHRadjBMI	ENSG00000197586	ENTPD6	0.050623	0.023664	0.032418	7	0.0079854	0.079652	0.014673	5.6811e-08	6	0.19718
WHRadjBMI	ENSG00000198056	PRIM1	-0.047205	0.017667	0.0075411	7	0.020189	-0.058848	0.011652	4.409e-07	6	0.29387
WHRadjBMI	ENSG00000198890	PRMT6	-0.018276	0.0033543	5.0792e-08	30	0.94381	-0.018276	0.0033543	5.0792e-08	30	0.94381
WHRadjBMI	ENSG00000204650	CRHR1-IT1	0.018942	0.0040012	2.2006e-06	23	0.00018458	0.017663	0.0030202	4.9659e-09	21	0.13385
WHRadjBMI	ENSG00000205213	LGR4	-0.078316	0.015585	5.0326e-07	3	0.97694	-0.078316	0.015585	5.0326e-07	3	0.97694
WHRadjBMI	ENSG00000213533	TMEM110	-0.036991	0.012697	0.0035765	11	0.012287	-0.051327	0.010924	2.6207e-06	10	0.073388
WHRadjBMI	ENSG00000214401	KANSL1-AS1	0.0093992	0.0029306	0.0013398	21	0.0011931	0.013504	0.0025086	7.3226e-08	18	0.068233
WHRadjBMI	ENSG00000217930	PAM16	-0.036368	0.0060606	1.9649e-09	9	0.24054	-0.036368	0.0060606	1.9649e-09	9	0.24054
WHRadjBMI	ENSG00000244405	ETV5	-0.072997	0.012787	1.1391e-08	3	0.85674	-0.072997	0.012787	1.1391e-08	3	0.85674
WHRadjBMI	ENSG00000249700	SRD5A3-AS1	-0.02317	0.0048303	1.6126e-06	4	0.67882	-0.02317	0.0048303	1.6126e-06	4	0.67882
WHRadjBMI	ENSG00000256269	HMBS	0.024331	0.0048828	6.2649e-07	21	0.47009	0.024331	0.0048828	6.2649e-07	21	0.47009
WHRadjBMI	ENSG00000261575	RP11-259G18.1	0.021381	0.0044784	1.803e-06	4	0.12298	0.021381	0.0044784	1.803e-06	4	0.12298
WHRadjBMI	ENSG00000262539	RP11-259G18.3	0.030808	0.0090561	0.00066915	5	0.00063826	0.033185	0.0038998	1.7497e-17	3	0.6985
WHRadjBMI	ENSG00000263503	RP11-707O23.5	0.014939	0.0039815	0.00017528	17	1.1341e-05	0.013134	0.0028116	2.9942e-06	15	0.078646
WHRadjBMI	ENSG00000264070	DND1P1	0.013868	0.0044526	0.0018422	13	0.0011757	0.016247	0.0031803	3.2479e-07	11	0.17698
WHRadjBMI	ENSG00000267198	RP11-798G7.6	-0.026134	0.005511	2.1142e-06	7	0.1061	-0.026134	0.005511	2.1142e-06	7	0.1061
