# Supplementary material for: Differentially expressed genes reflect disease-induced rather than disease-causing changes in the transcriptome
Source: Nat Commun. 2021 Sep 24;12:5647. doi: 10.1038/s41467-021-25805-y (PMC8463674; doi:10.1038/s41467-021-25805-y)
Supplement: Supplementary file 6 — Supplementary Data 3 [file 41467_2021_25805_MOESM6_ESM.xlsx]

## Sheet: Supplementary Data 3
Supplementary Data 3. DAVID results for triglycerides
Annotation Cluster 1 - Enrichment Score: 3.08		Count	P_Value	Benjamini
UP_KEYWORDS	Cholesterol metabolism	4	4.4e-05	0.0035
UP_KEYWORDS	Sterol metabolism	4	7.2e-05	0.0035
UP_KEYWORDS	Steroid metabolism	4	0.00015	0.0049
UP_KEYWORDS	Lipid metabolism	5	0.0017	0.039
GOTERM_CC_DIRECT	endoplasmic reticulum membrane	6	0.0056	0.14
GOTERM_BP_DIRECT	response to drug	3	0.075	0.67
Annotation Cluster 2 - Enrichment Score: 2.13		Count	P_Value	Benjamini
GOTERM_BP_DIRECT	cholesterol metabolic process	4	0.00014	0.032
GOTERM_CC_DIRECT	endoplasmic reticulum membrane	6	0.0056	0.14
UP_KEYWORDS	Endoplasmic reticulum	5	0.038	0.26
GOTERM_CC_DIRECT	endoplasmic reticulum	4	0.1	0.87
Annotation Cluster 3 - Enrichment Score: 2.09		Count	P_Value	Benjamini
GOTERM_CC_DIRECT	external side of plasma membrane	4	0.003	0.14
GOTERM_CC_DIRECT	integral component of plasma membrane	7	0.011	0.18
UP_SEQ_FEATURE	topological domain:Extracellular	9	0.017	0.42
Annotation Cluster 4 - Enrichment Score: 1.89		Count	P_Value	Benjamini
UP_KEYWORDS	Transmembrane helix	15	0.0024	0.039
UP_KEYWORDS	Transmembrane	15	0.0024	0.039
UP_SEQ_FEATURE	transmembrane region	14	0.0036	0.17
UP_KEYWORDS	Membrane	17	0.0046	0.063
UP_SEQ_FEATURE	topological domain:Extracellular	9	0.017	0.42
GOTERM_CC_DIRECT	integral component of membrane	13	0.029	0.29
UP_SEQ_FEATURE	topological domain:Cytoplasmic	9	0.053	0.77
UP_KEYWORDS	Receptor	4	0.32	1
Annotation Cluster 5 - Enrichment Score: 1.47		Count	P_Value	Benjamini
GOTERM_BP_DIRECT	cholesterol biosynthetic process	3	0.0014	0.11
KEGG_PATHWAY	Biosynthesis of antibiotics	3	0.085	0.93
KEGG_PATHWAY	Metabolic pathways	5	0.31	1
Annotation Cluster 6 - Enrichment Score: 0.97		Count	P_Value	Benjamini
GOTERM_MF_DIRECT	oxidoreductase activity	3	0.035	0.41
UP_KEYWORDS	Oxidoreductase	3	0.16	0.65
GOTERM_BP_DIRECT	oxidation-reduction process	3	0.22	1
Annotation Cluster 7 - Enrichment Score: 0.89		Count	P_Value	Benjamini
GOTERM_CC_DIRECT	endoplasmic reticulum membrane	6	0.0056	0.14
UP_KEYWORDS	Transport	7	0.028	0.22
UP_KEYWORDS	ATP-binding	3	0.51	1
UP_KEYWORDS	Nucleotide-binding	3	0.65	1
GOTERM_MF_DIRECT	ATP binding	3	0.66	1
Annotation Cluster 8 - Enrichment Score: 0.83		Count	P_Value	Benjamini
GOTERM_CC_DIRECT	integral component of plasma membrane	7	0.011	0.18
GOTERM_BP_DIRECT	immune response	4	0.024	0.29
GOTERM_MF_DIRECT	zinc ion binding	6	0.026	0.35
UP_KEYWORDS	Zinc	7	0.058	0.33
UP_KEYWORDS	Disulfide bond	8	0.11	0.58
UP_KEYWORDS	Metal-binding	8	0.14	0.61
UP_KEYWORDS	Hydrolase	5	0.14	0.61
UP_SEQ_FEATURE	disulfide bond	6	0.29	1
UP_KEYWORDS	Signal	7	0.39	1
GOTERM_CC_DIRECT	extracellular space	3	0.56	1
UP_SEQ_FEATURE	signal peptide	5	0.62	1
UP_SEQ_FEATURE	glycosylation site:N-linked (GlcNAc...)	6	0.63	1
UP_KEYWORDS	Glycoprotein	6	0.68	1
