# Supplementary material for: Differentially expressed genes reflect disease-induced rather than disease-causing changes in the transcriptome
Source: Nat Commun. 2021 Sep 24;12:5647. doi: 10.1038/s41467-021-25805-y (PMC8463674; doi:10.1038/s41467-021-25805-y)
Supplement: Supplementary file 7 — Supplementary Data 4 [file 41467_2021_25805_MOESM7_ESM.xlsx]

## Sheet: Supplementary Data 4
Supplementary Data 4. DAVID results for Rheumatoid arthritis
Annotation Cluster 1 - Enrichment Score: 4.89		Count	P_Value	Benjamini
INTERPRO	Immunoglobulin V-set	7	3.2e-07	7.7e-06
SMART	IGv	6	6e-06	4.8e-05
INTERPRO	Immunoglobulin-like domain	7	1.1e-05	0.00014
INTERPRO	Immunoglobulin-like fold	7	3.8e-05	0.0003
UP_KEYWORDS	Signal	10	0.00041	0.023
Annotation Cluster 2 - Enrichment Score: 0.3		Count	P_Value	Benjamini
GOTERM_MF_DIRECT	metal ion binding	3	0.26	1
UP_KEYWORDS	Zinc-finger	3	0.34	1
GOTERM_CC_DIRECT	nucleus	4	0.44	1
UP_KEYWORDS	Zinc	3	0.49	1
GOTERM_MF_DIRECT	protein binding	5	0.68	1
UP_KEYWORDS	Metal-binding	3	0.74	1
UP_KEYWORDS	Nucleus	3	0.91	1
Annotation Cluster 3 - Enrichment Score: 0.26		Count	P_Value	Benjamini
UP_SEQ_FEATURE	splice variant	7	0.085	1
UP_SEQ_FEATURE	sequence variant	6	0.77	1
UP_KEYWORDS	Alternative splicing	7	0.82	1
UP_KEYWORDS	Phosphoprotein	4	0.96	1
UP_KEYWORDS	Polymorphism	5	0.99	1
Annotation Cluster 4 - Enrichment Score: 0.14		Count	P_Value	Benjamini
UP_SEQ_FEATURE	topological domain:Extracellular	3	0.36	1
UP_SEQ_FEATURE	topological domain:Cytoplasmic	3	0.48	1
UP_SEQ_FEATURE	glycosylation site:N-linked (GlcNAc...)	3	0.6	1
UP_SEQ_FEATURE	transmembrane region	3	0.7	1
GOTERM_CC_DIRECT	integral component of membrane	3	0.71	1
UP_SEQ_FEATURE	sequence variant	6	0.77	1
UP_KEYWORDS	Glycoprotein	3	0.85	1
UP_KEYWORDS	Transmembrane helix	3	0.93	1
UP_KEYWORDS	Transmembrane	3	0.93	1
UP_KEYWORDS	Membrane	3	0.98	1
UP_KEYWORDS	Polymorphism	5	0.99	1
