# Supplementary material for: Differentially expressed genes reflect disease-induced rather than disease-causing changes in the transcriptome
Source: Nat Commun. 2021 Sep 24;12:5647. doi: 10.1038/s41467-021-25805-y (PMC8463674; doi:10.1038/s41467-021-25805-y)
Supplement: Supplementary file 8 — Supplementary Data 5 [file 41467_2021_25805_MOESM8_ESM.xlsx]

## Sheet: Supplementary Data 5
Supplementary Data 5. Description of genes affected by lipid traits
MYLIP (Myosin Regulatory Light Chain Interacting Protein) is a Protein Coding gene. Diseases associated with MYLIP include Deafness, Autosomal Dominant 31 and Deafness, Autosomal Dominant 21. Among its related pathways are Lipoprotein metabolism and Class I MHC mediated antigen processing and presentation. Gene Ontology (GO) annotations related to this gene include ligase activity and ubiquitin p…
SREBF1 (Sterol Regulatory Element Binding Transcription Factor 1) is a Protein Coding gene. Diseases associated with SREBF1 include Fatty Liver Disease and Smith-Magenis Syndrome. Among its related pathways are Regulation of lipid metabolism by Peroxisome proliferator-activated receptor alpha (PPARalpha) and Circadian rythm related genes. Gene Ontology (GO) annotations related to this gene includ…
FDFT1 (Farnesyl-Diphosphate Farnesyltransferase 1) is a Protein Coding gene. Diseases associated with FDFT1 include Squalene Synthase Deficiency and Smith-Lemli-Opitz Syndrome. Among its related pathways are Regulation of lipid metabolism by Peroxisome proliferator-activated receptor alpha (PPARalpha) and Bisphosphonate Pathway, Pharmacodynamics. Gene Ontology (GO) annotations related to this gen…
LDLR (Low Density Lipoprotein Receptor) is a Protein Coding gene. Diseases associated with LDLR include Hypercholesterolemia, Familial, 1 and Homozygous Familial Hypercholesterolemia. Among its related pathways are Lipoprotein metabolism and G-protein signaling Ras family GTPases in kinase cascades (scheme). Gene Ontology (GO) annotations related to this gene include calcium ion binding and low-d…
ABCG1 (ATP Binding Cassette Subfamily G Member 1) is a Protein Coding gene. Diseases associated with ABCG1 include Tangier Disease and Sitosterolemia. Among its related pathways are Lipoprotein metabolism and Cholesterol and Sphingolipids transport / Recycling to plasma membrane in lung (normal and CF). Gene Ontology (GO) annotations related to this gene include protein homodimerization activity …
STARD4 (StAR Related Lipid Transfer Domain Containing 4) is a Protein Coding gene. Diseases associated with STARD4 include Macular Degeneration, Age-Related, 2 and Sveinsson Chorioretinal Atrophy. Among its related pathways are Cholesterol and Sphingolipids transport / Distribution to the intracellular membrane compartments (normal and CF) and Metabolism of steroid hormones. Gene Ontology (GO) an…
ABCA1 (ATP Binding Cassette Subfamily A Member 1) is a Protein Coding gene. Diseases associated with ABCA1 include Tangier Disease and Hypoalphalipoproteinemia, Primary, 1. Among its related pathways are Lipoprotein metabolism and Regulation of lipid metabolism by Peroxisome proliferator-activated receptor alpha (PPARalpha). Gene Ontology (GO) annotations related to this gene include signaling re…
FSD2 (Fibronectin Type III And SPRY Domain Containing 2) is a Protein Coding gene. An important paralog of this gene is CMYA5.
SQLE (Squalene Epoxidase) is a Protein Coding gene. Diseases associated with SQLE include Tinea Corporis and Tinea Cruris. Among its related pathways are Bisphosphonate Pathway, Pharmacodynamics and Terpenoid backbone biosynthesis. Gene Ontology (GO) annotations related to this gene include oxidoreductase activityand squalene monooxygenase activity.
HMGCS1 (3-Hydroxy-3-Methylglutaryl-CoA Synthase 1) is a Protein Coding gene. Diseases associated with HMGCS1 include Fetal Akinesia Deformation Sequence 1. Among its related pathways are Valine, leucine and isoleucine degradation and Sterol Regulatory Element-Binding Proteins (SREBP) signalling. Gene Ontology (GO) annotations related to this gene include protein homodimerization activity and isom…
APOL3 (Apolipoprotein L3) is a Protein Coding gene. Diseases associated with APOL3 include Queensland Tick Typhus. Among its related pathways are Cholesterol and Sphingolipids transport / Recycling to plasma membrane in lung (normal and CF). Gene Ontology (GO) annotations related to this gene include obsolete signal transducer activity and lipid transporter activity. An important paralog of this …
CACNG6 (Calcium Voltage-Gated Channel Auxiliary Subunit Gamma 6) is a Protein Coding gene. Among its related pathways are ERK Signaling and Activation of cAMP-Dependent PKA. Gene Ontology (GO) annotations related to this gene include calcium channel activity and voltage-gated ion channel activity. An important paralog of this gene is CACNG1.
AKAP12 (A-Kinase Anchoring Protein 12) is a Protein Coding gene. Diseases associated with AKAP12 include Myasthenia Gravis and Myasthenic Syndrome, Congenital, 15. Among its related pathways are Activation of cAMP-Dependent PKA and Signal transduction_PKA signaling. Gene Ontology (GO) annotations related to this gene include protein kinase A binding and adenylate cyclase binding.
ENPP3 (Ectonucleotide Pyrophosphatase/Phosphodiesterase 3) is a Protein Coding gene. Diseases associated with ENPP3 include Amoxicillin Allergy and Nut Allergy. Among its related pathways are NAD metabolism and Riboflavin metabolism. Gene Ontology (GO) annotations related to this gene include nucleic acid binding and scavenger receptor activity. An important paralog of this gene is ENPP1.
HDC (Histidine Decarboxylase) is a Protein Coding gene. Diseases associated with HDC include Gilles De La Tourette Syndrome and Mastocytosis, Cutaneous. Among its related pathways are Metabolism and Amino Acid metabolism. Gene Ontology (GO) annotations related to this gene include pyridoxal phosphate binding and histidine decarboxylase activity. An important paralog of this gene is DDC.
SCCPDH (Saccharopine Dehydrogenase (Putative)) is a Protein Coding gene. Diseases associated with SCCPDH include Hyperlysinemia, Type I and L-2-Hydroxyglutaric Aciduria. Among its related pathways are Response to elevated platelet cytosolic Ca2+. Gene Ontology (GO) annotations related to this gene include oxidoreductase activity.
ATP10D (ATPase Phospholipid Transporting 10D (Putative)) is a Protein Coding gene. Diseases associated with ATP10D include Cholestasis, Benign Recurrent Intrahepatic, 1and Cholestasis, Progressive Familial Intrahepatic, 1. Among its related pathways are Cardiac conduction and Transport of glucose and other sugars, bile salts and organic acids, metal ions and amine compounds. Gene Ontology (GO) an…
TNFRSF21 (TNF Receptor Superfamily Member 21) is a Protein Coding gene. Diseases associated with TNFRSF21 include Diffuse Infiltrative Lymphocytosis Syndrome and Juvenile Ankylosing Spondylitis. Among its related pathways are ERK Signaling and Regulation of lipid metabolism by Peroxisome proliferator-activated receptor alpha (PPARalpha). An important paralog of this gene is TNFRSF1B.
MS4A3 (Membrane Spanning 4-Domains A3) is a Protein Coding gene. Diseases associated with MS4A3 include Mental Retardation, Autosomal Dominant 22. Among its related pathways are Innate Immune System. An important paralog of this gene is MS4A4A.
MS4A2 (Membrane Spanning 4-Domains A2) is a Protein Coding gene. Diseases associated with MS4A2 include Ige Responsiveness, Atopic and Allergic Asthma. Among its related pathways are Immune response Fc epsilon RI pathway and Innate Immune System. Gene Ontology (GO) annotations related to this gene include protein kinase binding and SH2 domain binding. An important paralog of this gene is MS4A4A.
ENPP3 (Ectonucleotide Pyrophosphatase/Phosphodiesterase 3) is a Protein Coding gene. Diseases associated with ENPP3 include Amoxicillin Allergy and Nut Allergy. Among its related pathways are Metabolism of nucleotides and NAD metabolism. Gene Ontology (GO) annotations related to this gene include nucleic acid binding and scavenger receptor activity. An important paralog of this gene is ENPP1.
SLC45A3 (Solute Carrier Family 45 Member 3) is a Protein Coding gene. Diseases associated with SLC45A3 include Villous Adenoma and Prostate Cancer. Among its related pathways are Hexose transport and Metabolism. An important paralog of this gene is SLC45A4.
CPA3 (Carboxypeptidase A3) is a Protein Coding gene. Diseases associated with CPA3 include Thiopental Allergy and Prostatitis. Among its related pathways are Agents Acting on the Renin-Angiotensin System Pathway, Pharmacodynamics and Peptide hormone metabolism. Gene Ontology (GO) annotations related to this gene include peptidase activity and carboxypeptidase activity. An important paralog of thi…
SMPDL3A (Sphingomyelin Phosphodiesterase Acid Like 3A) is a Protein Coding gene. Gene Ontology (GO) annotations related to this gene include hydrolase activity and sphingomyelin phosphodiesterase activity. An important paralog of this gene is SMPDL3B.
CA8 (Carbonic Anhydrase 8) is a Protein Coding gene. Diseases associated with CA8 include Cerebellar Ataxia, Mental Retardation, And Dysequilibrium Syndrome 3 and Cerebellar Ataxia, Mental Retardation, And Dysequilibrium Syndrome 1. Among its related pathways are Metabolism and Nitrogen metabolism. Gene Ontology (GO) annotations related to this gene include carbonate dehydratase activity. An impo…
GATA2 (GATA Binding Protein 2) is a Protein Coding gene. Diseases associated with GATA2 include Immunodeficiency 21 and Myelodysplastic Syndrome. Among its related pathways are Preimplantation Embryo and G-AlphaQ Signaling. Gene Ontology (GO) annotations related to this gene include DNA-binding transcription factor activity and chromatin binding. An important paralog of this gene is GATA3.
FCER1A (Fc Fragment Of IgE Receptor Ia) is a Protein Coding gene. Diseases associated with FCER1A include Urticaria and Allergic Rhinitis. Among its related pathways are PEDF Induced Signaling and Immune response Fc epsilon RI pathway. Gene Ontology (GO) annotations related to this gene include IgE binding and IgE receptor activity. An important paralog of this gene is FCGR3A.
IFIT1 (Interferon Induced Protein With Tetratricopeptide Repeats 1) is a Protein Coding gene. Diseases associated with IFIT1 include Hepatitis and Microphthalmia With Limb Anomalies. Among its related pathways are Innate Immune System and Interferon gamma signaling. Gene Ontology (GO) annotations related to this gene include RNA binding. An important paralog of this gene is IFIT1B.
SCAMP5 (Secretory Carrier Membrane Protein 5) is a Protein Coding gene. Diseases associated with SCAMP5 include Autosomal Recessive Non-Syndromic Intellectual Disability. An important paralog of this gene is SCAMP4.
DHCR24 (24-Dehydrocholesterol Reductase) is a Protein Coding gene. Diseases associated with DHCR24 include Desmosterolosis and Alzheimer Disease. Among its related pathways are cholesterol biosynthesis III (via desmosterol) and Tryptophan metabolism. Gene Ontology (GO) annotations related to this gene include enzyme bindingand flavin adenine dinucleotide binding.
SLC2A8 (Solute Carrier Family 2 Member 8) is a Protein Coding gene. Among its related pathways are NRF2 pathway and Transport of glucose and other sugars, bile salts and organic acids, metal ions and amine compounds. Gene Ontology (GO) annotations related to this gene include transmembrane transporter activity and glucose transmembrane transporter activity. An important paralog of this gene is SL…
