# Supplementary material for: Differentially expressed genes reflect disease-induced rather than disease-causing changes in the transcriptome
Source: Nat Commun. 2021 Sep 24;12:5647. doi: 10.1038/s41467-021-25805-y (PMC8463674; doi:10.1038/s41467-021-25805-y)
Supplement: Supplementary file 9 — Supplementary Data 6 [file 41467_2021_25805_MOESM9_ESM.xlsx]

## Sheet: Supplementary Data 6
Supplementary Data 6. Weighted Median and weighted Mode-MR results for the 51 trait-gene associations found by revTWMR
			Weighted Median			Weighted Mode
trait	geneID	gene name	effect	SE	Pvalue	effect	SE	Pvalue
bmi	ENSG00000165092	ALDH1A1	-0.2059	0.0837	0.01384	-0.2024	0.0622	0.001144
hdl	ENSG00000007944	MYLIP	0.1985	0.0368	6.926e-08	0.2012	0.0371	5.872e-08
hdl	ENSG00000072310	SREBF1	0.1272	0.0288	9.901e-06	0.1091	0.0323	0.0007208
hdl	ENSG00000079459	FDFT1	-0.1956	0.0335	5.343e-09	-0.1702	0.0366	3.317e-06
hdl	ENSG00000130164	LDLR	-0.1628	0.0324	4.913e-07	-0.1711	0.0364	2.572e-06
hdl	ENSG00000160179	ABCG1	0.2041	0.0326	3.704e-10	0.1862	0.0336	2.927e-08
hdl	ENSG00000164211	STARD4	-0.0505	0.032	0.1145	-0.0625	0.0333	0.0607
hdl	ENSG00000165029	ABCA1	0.2661	0.0335	1.948e-15	0.2561	0.0359	9.249e-13
hdl	ENSG00000186628	FSD2	0.1122	0.0388	0.003868	0.0799	0.0403	0.04715
height	ENSG00000123146	CD97	-0.1078	0.045	0.01672	-0.0889	0.0243	0.0002595
ra	ENSG00000113088	GZMK	0.1177	0.0298	7.695e-05	0.1131	0.032	0.0004024
ra	ENSG00000122877	EGR2	0.165	0.0463	0.0003655	0.1636	0.0483	0.0007116
ra	ENSG00000123240	OPTN	0.1072	0.0307	0.0004781	0.1098	0.0324	0.0006966
ra	ENSG00000128641	MYO1B	-0.1082	0.0327	0.0009269	-0.1059	0.0325	0.001104
ra	ENSG00000132010	ZNF20	-0.2172	0.0351	6.319e-10	-0.2027	0.0343	3.323e-09
ra	ENSG00000169507	SLC38A11	-0.1573	0.0316	6.23e-07	-0.1366	0.0336	4.838e-05
ra	ENSG00000181847	TIGIT	0.018	0.0374	0.6307	0.0127	0.0343	0.7117
ra	ENSG00000196684	HSH2D	-0.1536	0.03	2.96e-07	-0.1644	0.0325	4.083e-07
ra	ENSG00000211717	TRBV10-1	0.5979	0.0804	1.032e-13	0.4853	0.0827	4.309e-09
ra	ENSG00000211721	TRBV6-5	0.7091	0.0757	7.723e-21	0.6842	0.0799	1.067e-17
ra	ENSG00000211746	TRBV19	0.3501	0.0761	4.185e-06	0.3125	0.0786	7.086e-05
ra	ENSG00000211782	TRAV8-1	-0.4177	0.0778	7.776e-08	-0.4392	0.0795	3.357e-08
ra	ENSG00000211815	TRAV36DV7	0.426	0.0719	3.075e-09	0.4583	0.078	4.236e-09
ra	ENSG00000211820	TRAV41	0.5997	0.0936	1.506e-10	0.5314	0.0839	2.412e-10
ra	ENSG00000250510	GPR162	0.1269	0.0296	1.837e-05	0.1144	0.032	0.0003535
tg	ENSG00000007944	MYLIP	-0.3098	0.0342	1.305e-19	-0.3141	0.0346	1.025e-19
tg	ENSG00000072310	SREBF1	-0.1278	0.0316	5.414e-05	-0.1282	0.0349	0.0002355
tg	ENSG00000079459	FDFT1	0.1954	0.0386	4.172e-07	0.1763	0.039	6.355e-06
tg	ENSG00000104549	SQLE	0.1598	0.0304	1.449e-07	0.1807	0.034	1.095e-07
tg	ENSG00000112972	HMGCS1	0.1209	0.0303	6.58e-05	0.1173	0.0322	0.0002642
tg	ENSG00000128284	APOL3	0.0587	0.0311	0.05881	0.0727	0.0323	0.02462
tg	ENSG00000130433	CACNG6	-0.1098	0.0288	0.0001369	-0.1151	0.0313	0.0002407
tg	ENSG00000131016	AKAP12	-0.1556	0.028	2.656e-08	-0.157	0.0306	2.832e-07
tg	ENSG00000136960	ENPP2	-0.1161	0.0317	0.0002484	-0.1245	0.0338	0.0002279
tg	ENSG00000140287	HDC	-0.3094	0.0296	1.596e-25	-0.3085	0.0321	8.27e-22
tg	ENSG00000143653	SCCPDH	-0.1228	0.029	2.224e-05	-0.1136	0.032	0.000384
tg	ENSG00000145246	ATP10D	-0.1363	0.0273	5.711e-07	-0.1226	0.0308	6.912e-05
tg	ENSG00000146072	TNFRSF21	-0.1567	0.0322	1.096e-06	-0.1494	0.0337	9.491e-06
tg	ENSG00000149516	MS4A3	-0.1712	0.036	1.976e-06	-0.1393	0.0384	0.000283
tg	ENSG00000149534	MS4A2	-0.2794	0.0472	3.163e-09	-0.3115	0.0489	1.9e-10
tg	ENSG00000154269	ENPP3	-0.127	0.0318	6.502e-05	-0.1229	0.032	0.0001257
tg	ENSG00000158715	SLC45A3	-0.2051	0.0281	3.159e-13	-0.1917	0.0309	5.56e-10
tg	ENSG00000160179	ABCG1	-0.2639	0.0344	1.663e-14	-0.2431	0.0341	1.041e-12
tg	ENSG00000163751	CPA3	-0.2527	0.0315	1.045e-15	-0.2347	0.0343	8.232e-12
tg	ENSG00000165029	ABCA1	-0.291	0.0332	1.888e-18	-0.2715	0.0346	3.948e-15
tg	ENSG00000172594	SMPDL3A	-0.125	0.0281	8.966e-06	-0.1273	0.0319	6.485e-05
tg	ENSG00000178538	CA8	-0.0886	0.0311	0.004427	-0.1208	0.0331	0.0002661
tg	ENSG00000179348	GATA2	-0.2287	0.0296	1.175e-14	-0.2214	0.0325	1.028e-11
tg	ENSG00000179639	FCER1A	-0.1651	0.0313	1.336e-07	-0.1389	0.0334	3.287e-05
tg	ENSG00000185745	IFIT1	-0.1113	0.0275	5.143e-05	-0.0977	0.0305	0.001363
tg	ENSG00000198794	SCAMP5	-0.1213	0.0286	2.298e-05	-0.1424	0.0323	1.032e-05
