# Supplementary material for: Differentially expressed genes reflect disease-induced rather than disease-causing changes in the transcriptome
Source: Nat Commun. 2021 Sep 24;12:5647. doi: 10.1038/s41467-021-25805-y (PMC8463674; doi:10.1038/s41467-021-25805-y)
Supplement: Supplementary file 10 — Supplementary Data 7 [file 41467_2021_25805_MOESM10_ESM.xlsx]

## Sheet: Supplementary Data 7
Supplementary Data 7. Weighted Median and weighted Mode-MR significant results missed by revTWMR
			Weighted Median			Weighted Mode
trait	geneID	gene name	effect	SE	Pvalue	effect	SE	Pvalue
ra	ENSG00000007312	CD79B	-0.1426	0.0296	1.458e-06	-0.1389	0.0318	1.288e-05
ra	ENSG00000078804	TP53INP2	-0.1364	0.0299	5.179e-06	-0.158	0.0327	1.345e-06
ra	ENSG00000092330	TINF2	0.1411	0.0296	1.803e-06	0.1276	0.0323	7.626e-05
ra	ENSG00000100216	TOMM22	-0.2112	0.0333	2.416e-10	-0.2257	0.0348	8.464e-11
ra	ENSG00000100721	TCL1A	-0.1454	0.0319	5.22e-06	-0.1575	0.0333	2.221e-06
ra	ENSG00000105369	CD79A	-0.1501	0.0298	4.601e-07	-0.1196	0.033	0.0002841
ra	ENSG00000106537	TSPAN13	-0.161	0.0316	3.577e-07	-0.1436	0.0329	1.292e-05
ra	ENSG00000109475	RPL34	0.238	0.0402	3.211e-09	0.1829	0.0408	7.305e-06
ra	ENSG00000117691	NENF	-0.1875	0.0345	5.36e-08	-0.1895	0.0335	1.612e-08
ra	ENSG00000124541	RRP36	-0.1554	0.0347	7.779e-06	-0.1685	0.0339	6.947e-07
ra	ENSG00000128218	VPREB3	-0.1538	0.0288	9.146e-08	-0.1509	0.0322	2.76e-06
ra	ENSG00000136250	AOAH	-0.843	0.0425	1.625e-87	-0.4661	0.0699	2.593e-11
ra	ENSG00000140995	DEF8	-0.8324	0.0436	3.063e-81	-0.4195	0.0655	1.544e-10
ra	ENSG00000147535	PPAPDC1B	-0.1833	0.0342	8.143e-08	-0.1868	0.0338	3.172e-08
ra	ENSG00000149136	SSRP1	-0.3052	0.0339	2.299e-19	-0.3047	0.0363	4.529e-17
ra	ENSG00000171161	ZNF672	0.2045	0.032	1.72e-10	0.2077	0.0339	9.431e-10
ra	ENSG00000196419	XRCC6	0.1988	0.0434	4.723e-06	0.2066	0.0396	1.87e-07
ra	ENSG00000211716	TRBV9	-0.3436	0.0666	2.533e-07	-0.3325	0.0665	5.683e-07
ra	ENSG00000211728	TRBV5-6	-0.6954	0.0954	3.115e-13	-0.7021	0.0944	1.032e-13
ra	ENSG00000211734	TRBV5-1	-0.3653	0.0755	1.288e-06	-0.4164	0.0799	1.905e-07
ra	ENSG00000211790	TRAV8-4	-0.4188	0.0757	3.196e-08	-0.4102	0.079	2.112e-07
ra	ENSG00000211800	TRAV20	0.3296	0.044	6.872e-14	0.3196	0.0426	6.557e-14
ra	ENSG00000211801	TRAV21	-0.3705	0.041	1.733e-19	-0.3547	0.0417	1.786e-17
ra	ENSG00000211802	TRAV22	0.3516	0.0734	1.66e-06	0.362	0.0764	2.145e-06
ra	ENSG00000211803	TRAV23DV6	-0.8386	0.074	8.965e-30	-0.5398	0.0981	3.735e-08
ra	ENSG00000211810	TRAV29DV5	0.406	0.0718	1.579e-08	0.4317	0.0776	2.703e-08
ra	ENSG00000211817	TRAV38-2DV8	0.3933	0.0776	4.022e-07	0.3968	0.0782	3.935e-07
ra	ENSG00000230099	TRBV5-4	-0.6363	0.0988	1.194e-10	-0.5602	0.0901	4.995e-10
ra	ENSG00000248832	RP5-955M13.3	-0.1935	0.0388	6.193e-07	-0.1982	0.0388	3.306e-07
ra	ENSG00000253570	RNF5P1	-0.8734	0.0919	2.105e-21	-0.8348	0.1015	1.92e-16
tc	ENSG00000160179	ABCG1	-0.2864	0.0479	2.316e-09	-0.1553	0.0492	0.001603
tg	ENSG00000072778	ACADVL	0.1482	0.0292	3.845e-07	0.1577	0.0331	1.949e-06
