# Supplementary material for: Differentially expressed genes reflect disease-induced rather than disease-causing changes in the transcriptome
Source: Nat Commun. 2021 Sep 24;12:5647. doi: 10.1038/s41467-021-25805-y (PMC8463674; doi:10.1038/s41467-021-25805-y)
Supplement: Supplementary file 11 — Supplementary Data 8 [file 41467_2021_25805_MOESM11_ESM.xlsx]

## Sheet: Supplementary Data 8
Supplementary Data 8. DAVID results for RA (revTWMR + MR-mode and -median based significant genes)
Annotation Cluster 1 - Enrichment Score: 11.08		Count	P_Value	Benjamini
INTERPRO	Immunoglobulin V-set	16	3.1e-16	1.7e-14
INTERPRO	Immunoglobulin-like domain	17	1.3e-13	3.5e-12
INTERPRO	Immunoglobulin-like fold	17	3.2e-12	5.8e-11
SMART	IGv	11	2.8e-10	5e-09
UP_KEYWORDS	Signal	22	1.1e-06	9.2e-05
Annotation Cluster 2 - Enrichment Score: 0.63		Count	P_Value	Benjamini
INTERPRO	Immunoglobulin subtype	4	0.066	0.72
UP_KEYWORDS	Immunoglobulin domain	4	0.074	1
SMART	IG	4	0.11	0.68
UP_SEQ_FEATURE	disulfide bond	7	0.19	1
GOTERM_CC_DIRECT	integral component of plasma membrane	4	0.28	1
UP_SEQ_FEATURE	signal peptide	7	0.29	1
UP_SEQ_FEATURE	topological domain:Extracellular	6	0.32	1
UP_KEYWORDS	Disulfide bond	6	0.76	1
UP_KEYWORDS	Cell membrane	4	0.94	1
Annotation Cluster 3 - Enrichment Score: 0.45		Count	P_Value	Benjamini
GOTERM_CC_DIRECT	nucleus	12	0.07	0.91
GOTERM_MF_DIRECT	DNA binding	6	0.071	1
GOTERM_MF_DIRECT	metal ion binding	6	0.14	1
GOTERM_BP_DIRECT	positive regulation of transcription, DNA-templated	3	0.17	1
GOTERM_BP_DIRECT	transcription, DNA-templated	5	0.3	1
UP_KEYWORDS	Activator	3	0.33	1
GOTERM_BP_DIRECT	regulation of transcription, DNA-templated	4	0.37	1
INTERPRO	Zinc finger C2H2-type/integrase DNA-binding domain	3	0.39	1
GOTERM_MF_DIRECT	nucleic acid binding	3	0.39	1
UP_KEYWORDS	Zinc-finger	5	0.4	1
UP_KEYWORDS	Transcription regulation	6	0.41	1
INTERPRO	Zinc finger, C2H2-like	3	0.42	1
UP_KEYWORDS	Transcription	6	0.44	1
INTERPRO	Zinc finger, C2H2	3	0.45	1
UP_KEYWORDS	DNA-binding	5	0.51	1
SMART	ZnF_C2H2	3	0.55	1
GOTERM_MF_DIRECT	protein binding	13	0.58	1
UP_KEYWORDS	Ubl conjugation	4	0.6	1
UP_KEYWORDS	Zinc	5	0.62	1
UP_KEYWORDS	Nucleus	10	0.63	1
UP_KEYWORDS	Metal-binding	6	0.81	1
Annotation Cluster 4 - Enrichment Score: 0.24		Count	P_Value	Benjamini
UP_SEQ_FEATURE	topological domain:Cytoplasmic	8	0.17	1
GOTERM_CC_DIRECT	integral component of plasma membrane	4	0.28	1
UP_SEQ_FEATURE	topological domain:Extracellular	6	0.32	1
UP_SEQ_FEATURE	glycosylation site:N-linked (GlcNAc...)	8	0.34	1
UP_SEQ_FEATURE	transmembrane region	9	0.37	1
UP_KEYWORDS	Receptor	3	0.81	1
GOTERM_CC_DIRECT	plasma membrane	5	0.83	1
GOTERM_CC_DIRECT	integral component of membrane	6	0.85	1
UP_KEYWORDS	Glycoprotein	7	0.86	1
UP_KEYWORDS	Cell membrane	4	0.94	1
UP_KEYWORDS	Transmembrane helix	7	0.96	1
UP_KEYWORDS	Transmembrane	7	0.96	1
UP_KEYWORDS	Membrane	7	1	1
Annotation Cluster 5 - Enrichment Score: 0.13		Count	P_Value	Benjamini
UP_SEQ_FEATURE	splice variant	13	0.33	1
UP_SEQ_FEATURE	sequence variant	14	0.95	1
UP_KEYWORDS	Alternative splicing	15	0.97	1
UP_KEYWORDS	Polymorphism	12	1	1
