# Supplementary material for: Differentially expressed genes reflect disease-induced rather than disease-causing changes in the transcriptome
Source: Nat Commun. 2021 Sep 24;12:5647. doi: 10.1038/s41467-021-25805-y (PMC8463674; doi:10.1038/s41467-021-25805-y)
Supplement: Supplementary file 12 — Supplementary Data 9 [file 41467_2021_25805_MOESM12_ESM.xlsx]

## Sheet: Supplementary Data 9
Supplementary Data 9. PheWAS results for rs2456973
Variant	Position	Eff. Allele	Trait	Beta	p-value	MAF	HWE	imp. score	ORbeta*
rs2456973	56416928	A	Eosinophill percentage	-0.046316	1.447e-45	0.3417	0.9698	genotyped	-
rs2456973	56416928	A	Eosinophill count	-0.0029569	4.1858e-36	0.3417	0.9698	genotyped	-
rs2456973	56416928	A	asthma	-0.0063795	7.9011e-22	0.3417	0.9698	genotyped	0.939
rs2456973	56416928	A	Impedance of whole body	-1.0388	2.1139e-19	0.3417	0.9698	genotyped	-
rs2456973	56416928	A	Impedance of arm (left)	-0.61363	3.6513e-19	0.3417	0.9698	genotyped	-
rs2456973	56416928	A	Impedance of arm (right)	-0.57999	1.6331e-18	0.3417	0.9698	genotyped	-
rs2456973	56416928	A	Arm predicted mass (left)	0.0067149	1.6378e-18	0.3417	0.9698	genotyped	-
rs2456973	56416928	A	Arm fat-free mass (left)	0.0069964	6.4601e-18	0.3417	0.9698	genotyped	-
rs2456973	56416928	A	Whole body water mass	0.065733	2.1471e-17	0.3417	0.9698	genotyped	-
rs2456973	56416928	A	Whole body fat-free mass	0.087887	6.2352e-17	0.3417	0.9698	genotyped	-
rs2456973	56416928	A	Trunk fat-free mass	0.04453	1.3407e-16	0.3417	0.9698	genotyped	-
rs2456973	56416928	A	Trunk predicted mass	0.042616	1.6334e-16	0.3417	0.9698	genotyped	-
rs2456973	56416928	A	Basal metabolic rate	11.737	2.0507e-16	0.3417	0.9698	genotyped	-
rs2456973	56416928	A	Arm predicted mass (right)	0.0057801	8.0796e-16	0.3417	0.9698	genotyped	-
rs2456973	56416928	A	Arm fat-free mass (right)	0.0060979	1.1603e-15	0.3417	0.9698	genotyped	-
rs2456973	56416928	A	Impedance of leg (left)	-0.44485	3.7727e-15	0.3417	0.9698	genotyped	-
rs2456973	56416928	A	hypothyroidism/myxoedema	-0.0034568	8.2418e-15	0.3417	0.9698	genotyped	0.928
rs2456973	56416928	A	Leg predicted mass (right)	0.014994	1.9615e-14	0.3417	0.9698	genotyped	-
rs2456973	56416928	A	Impedance of leg (right)	-0.43263	2.0289e-14	0.3417	0.9698	genotyped	-
rs2456973	56416928	A	Leg fat-free mass (right)	0.015934	2.4107e-14	0.3417	0.9698	genotyped	-
rs2456973	56416928	A	Leg fat-free mass (left)	0.015999	2.504e-14	0.3417	0.9698	genotyped	-
rs2456973	56416928	A	Leg predicted mass (left)	0.014918	3.5207e-14	0.3417	0.9698	genotyped	-
rs2456973	56416928	A	Weight	0.18156	2.0645e-13	0.3417	0.9698	genotyped	-
rs2456973	56416928	A	Body mass index (BMI)	0.060876	6.8089e-13	0.3417	0.9698	genotyped	-
rs2456973	56416928	A	Weight	0.17225	2.229e-12	0.3417	0.9698	genotyped	-
rs2456973	56416928	A	Body mass index (BMI)	0.057898	5.7694e-12	0.3417	0.9698	genotyped	-
rs2456973	56416928	A	Lymphocyte count	0.0079307	7.1605e-12	0.3417	0.9698	genotyped	-
rs2456973	56416928	A	J45 Asthma	-0.0035214	1.0934e-11	0.3417	0.9698	genotyped	0.942
rs2456973	56416928	A	J40-J47 Chronic lower respiratory diseases	-0.0038033	4.5755e-11	0.3417	0.9698	genotyped	0.95
rs2456973	56416928	A	thyroid problem (not cancer)	-0.0031163	1.2147e-10	0.3417	0.9698	genotyped	0.945
rs2456973	56416928	A	Lymphocyte percentage	0.083886	8.6256e-10	0.3417	0.9698	genotyped	-
rs2456973	56416928	A	hayfever/allergic rhinitis	-0.0028677	6.7791e-09	0.3417	0.9698	genotyped	0.947
rs2456973	56416928	A	J33 Nasal polyp	-0.0010799	1.977e-08	0.3417	0.9698	genotyped	0.87
rs2456973	56416928	A	Arm fat mass (right)	0.0061914	2.4434e-08	0.3417	0.9698	genotyped	-
rs2456973	56416928	A	Arm fat mass (left)	0.006794	4.2634e-08	0.3417	0.9698	genotyped	-
rs2456973	56416928	A	Waist circumference	0.1188	5.9895e-08	0.3417	0.9698	genotyped	-
rs2456973	56416928	A	Smoking status	0.0072845	6.7553e-08	0.3417	0.9698	genotyped	-
rs2456973	56416928	A	Leg fat mass (right)	0.014881	1.4268e-07	0.3417	0.9698	genotyped	-
rs2456973	56416928	A	Mean time to correctly identify matches	1.1615	1.7954e-07	0.3417	0.9698	genotyped	-
rs2456973	56416928	A	Hip circumference	0.087088	1.9612e-07	0.3417	0.9698	genotyped	-
rs2456973	56416928	A	Leg fat mass (left)	0.014	4.1283e-07	0.3417	0.9698	genotyped	-
rs2456973	56416928	A	Whole body fat mass	0.0825	5.6275e-07	0.3417	0.9698	genotyped	-
rs2456973	56416928	A	E03 Other hypothyroidism	-0.0019063	7.78e-07	0.3417	0.9698	genotyped	0.944
rs2456973	56416928	A	allergy/hypersensitivity/anaphylaxis	-0.0027624	9.0839e-07	0.3417	0.9698	genotyped	0.96
rs2456973	56416928	A	hypertension	0.00383	5.7164e-06	0.3417	0.9698	genotyped	1.02
rs2456973	56416928	A	Alcohol intake frequency.	0.013281	8.2976e-06	0.3417	0.9698	genotyped	-
rs2456973	56416928	A	Time spent watching television (TV)	0.014139	1.0166e-05	0.3417	0.9698	genotyped	-
rs2456973	56416928	A	Trunk fat mass	0.039762	1.4013e-05	0.3417	0.9698	genotyped	-
rs2456973	56416928	A	E10 Insulin-dependent diabetes mellitus	-0.00076723	1.6732e-05	0.3417	0.9698	genotyped	0.891
rs2456973	56416928	A	Arm fat percentage (right)	0.05676	2.6759e-05	0.3417	0.9698	genotyped	-
rs2456973	56416928	A	Monocyte percentage	-0.016085	4.7248e-05	0.3417	0.9698	genotyped	-
rs2456973	56416928	A	Arm fat percentage (left)	0.054891	5.3828e-05	0.3417	0.9698	genotyped	-
rs2456973	56416928	A	Red blood cell (erythrocyte) count	0.0023611	0.00013062	0.3417	0.9698	genotyped	-
rs2456973	56416928	A	Skin colour	0.004014	0.00015891	0.3417	0.9698	genotyped	-
rs2456973	56416928	A	psoriasis	-0.000858	0.00018797	0.3417	0.9698	genotyped	0.927
rs2456973	56416928	A	Leg fat percentage (right)	0.036723	0.00020012	0.3417	0.9698	genotyped	-
rs2456973	56416928	A	E00-E07 Disorders of thyroid gland	-0.0015651	0.00020622	0.3417	0.9698	genotyped	0.961
rs2456973	56416928	A	Leg fat percentage (left)	0.034442	0.00024368	0.3417	0.9698	genotyped	-
rs2456973	56416928	A	nasal/sinus disorder	-0.00088703	0.0006574	0.3417	0.9698	genotyped	0.938
rs2456973	56416928	A	Waist circumference / Hip circumference	0.00042951	0.0006763	0.3417	0.9698	genotyped	-
rs2456973	56416928	A	Number of full brothers	0.0084069	0.00077831	0.3417	0.9698	genotyped	-
rs2456973	56416928	A	Processed meat intake	0.0070935	0.00084926	0.3417	0.9698	genotyped	-
rs2456973	56416928	A	Body fat percentage	0.03681	0.0011417	0.3417	0.9698	genotyped	-
rs2456973	56416928	A	dermatology	-0.0014176	0.0011678	0.3417	0.9698	genotyped	0.965
rs2456973	56416928	A	I10-I15 Hypertensive diseases	0.0024764	0.0013229	0.3417	0.9698	genotyped	1.02
rs2456973	56416928	A	joint disorder	0.0022465	0.0014954	0.3417	0.9698	genotyped	1.02
rs2456973	56416928	A	I10 Essential (primary) hypertension	0.0024383	0.0015511	0.3417	0.9698	genotyped	1.02
rs2456973	56416928	A	gastro-oesophageal reflux (gord) / gastric reflux	0.0013812	0.0017017	0.3417	0.9698	genotyped	1.03
rs2456973	56416928	A	Townsend deprivation index at recruitment	0.017898	0.0023745	0.3417	0.9698	genotyped	-
rs2456973	56416928	A	M75 Shoulder lesions	0.00097691	0.0023846	0.3417	0.9698	genotyped	1.05
rs2456973	56416928	A	oesophageal disorder	0.0016132	0.0025697	0.3417	0.9698	genotyped	1.03
rs2456973	56416928	A	I65 Occlusion and stenosis of precerebral arteries, not resulting in cerebral infarction	-0.00032313	0.0031071	0.3417	0.9698	genotyped	0.876
rs2456973	56416928	A	L40-L45 Papulosquamous disorders	-0.00052944	0.0033734	0.3417	0.9698	genotyped	0.925
rs2456973	56416928	A	Number of full sisters	0.0069722	0.0036077	0.3417	0.9698	genotyped	-
rs2456973	56416928	A	M95-M99 Other disorders of the musculoskeletal system and connective tissue	0.00028737	0.0050127	0.3417	0.9698	genotyped	1.14
rs2456973	56416928	A	O10-O16 Oedema, proteinuria and hypertensive disorders in pregnancy, childbirth and the puerperium	0.00062451	0.005693	0.3417	0.9698	genotyped	1.11
rs2456973	56416928	A	K20-K31 Diseases of oesophagus, stomach and duodenum	0.0020762	0.0060145	0.3417	0.9698	genotyped	1.02
rs2456973	56416928	A	C51-C58 Malignant neoplasms of female genital organs	0.00083828	0.0063972	0.3417	0.9698	genotyped	1.08
rs2456973	56416928	A	Haemoglobin concentration	0.0047999	0.0081464	0.3417	0.9698	genotyped	-
rs2456973	56416928	A	Haematocrit percentage	0.014113	0.0083904	0.3417	0.9698	genotyped	-
rs2456973	56416928	A	Variation in diet	0.0033111	0.0084242	0.3417	0.9698	genotyped	-
rs2456973	56416928	A	E65-E68 Obesity and other hyperalimentation	0.00089582	0.0095487	0.3417	0.9698	genotyped	1.04
rs2456973	56416928	A	gout	0.00065721	0.009599	0.3417	0.9698	genotyped	1.05
rs2456973	56416928	A	I25 Chronic ischaemic heart disease	-0.0012953	0.0096	0.3417	0.9698	genotyped	0.978
rs2456973	56416928	A	G56 Mononeuropathies of upper limb	0.00089034	0.0096639	0.3417	0.9698	genotyped	1.04
rs2456973	56416928	A	White blood cell (leukocyte) count	0.0084337	0.0097748	0.3417	0.9698	genotyped	-
rs2456973	56416928	A	J30-J39 Other diseases of upper respiratory tract	-0.0010371	0.01	0.3417	0.9698	genotyped	0.97
rs2456973	56416928	A	E66 Obesity	0.00088719	0.010053	0.3417	0.9698	genotyped	1.04
rs2456973	56416928	A	C44 Other malignant neoplasms of skin	0.00099028	0.010677	0.3417	0.9698	genotyped	1.03
rs2456973	56416928	A	H52 Disorders of refraction and accommodation	-0.0003724	0.010723	0.3417	0.9698	genotyped	0.918
rs2456973	56416928	A	E21 Hyperparathyroidism and other disorders of parathyroid gland	0.00024731	0.011164	0.3417	0.9698	genotyped	1.14
rs2456973	56416928	A	benign breast lump	-0.00054622	0.011235	0.3417	0.9698	genotyped	0.901
rs2456973	56416928	A	C83 Diffuse non-Hodgkin's lymphoma	0.00021739	0.011575	0.3417	0.9698	genotyped	1.15
rs2456973	56416928	A	K80 Cholelithiasis	0.00099178	0.012121	0.3417	0.9698	genotyped	1.03
rs2456973	56416928	A	migraine	0.00091147	0.012416	0.3417	0.9698	genotyped	1.03
rs2456973	56416928	A	Dried fruit intake	-0.0076122	0.012621	0.3417	0.9698	genotyped	-
rs2456973	56416928	A	L40 Psoriasis	-0.00039677	0.013162	0.3417	0.9698	genotyped	0.929
rs2456973	56416928	A	haematology	-0.00063919	0.013513	0.3417	0.9698	genotyped	0.955
rs2456973	56416928	A	Trunk fat percentage	0.031555	0.015521	0.3417	0.9698	genotyped	-
rs2456973	56416928	A	O16 Unspecified maternal hypertension	0.00037178	0.015565	0.3417	0.9698	genotyped	1.15
rs2456973	56416928	A	I67 Other cerebrovascular diseases	0.00040368	0.015834	0.3417	0.9698	genotyped	1.07
rs2456973	56416928	A	Comparative height size at age 10	0.0028934	0.01597	0.3417	0.9698	genotyped	-
rs2456973	56416928	A	Coffee intake	-0.010485	0.016117	0.3417	0.9698	genotyped	-
rs2456973	56416928	A	F10-F19 Mental and behavioural disorders due to psychoactive substance use	0.00098561	0.016394	0.3417	0.9698	genotyped	1.03
rs2456973	56416928	A	Mean corpuscular volume	-0.017882	0.016614	0.3417	0.9698	genotyped	-
rs2456973	56416928	A	Cheese intake	-0.0052124	0.017022	0.3417	0.9698	genotyped	-
rs2456973	56416928	A	G50-G59 Nerve, nerve root and plexus disorders	0.0010462	0.01755	0.3417	0.9698	genotyped	1.03
rs2456973	56416928	A	Number of self-reported cancers	0.0016004	0.017843	0.3417	0.9698	genotyped	-
rs2456973	56416928	A	M85 Other disorders of bone density and structure	0.00026635	0.018481	0.3417	0.9698	genotyped	1.11
rs2456973	56416928	A	Current tobacco smoking	0.0026885	0.019362	0.3417	0.9698	genotyped	-
rs2456973	56416928	A	M51 Other intervertebral disk disorders	0.00067231	0.019937	0.3417	0.9698	genotyped	1.04
rs2456973	56416928	A	anaemia	-0.00051342	0.020272	0.3417	0.9698	genotyped	0.95
rs2456973	56416928	A	Usual walking pace	-0.002821	0.022452	0.3417	0.9698	genotyped	-
rs2456973	56416928	A	M46 Other inflammatory spondylopathies	0.00027837	0.02252	0.3417	0.9698	genotyped	1.1
rs2456973	56416928	A	C54 Malignant neoplasm of corpus uteri	0.00048774	0.024665	0.3417	0.9698	genotyped	1.1
rs2456973	56416928	A	carpal tunnel syndrome	0.00019944	0.02471	0.3417	0.9698	genotyped	1.13
rs2456973	56416928	A	O80-O84 Delivery	0.00071837	0.024748	0.3417	0.9698	genotyped	1.06
rs2456973	56416928	A	C43-C44 Melanoma and other malignant neoplasms of skin	0.00093481	0.02482	0.3417	0.9698	genotyped	1.02
rs2456973	56416928	A	E04 Other non-toxic goitre	0.00031246	0.025263	0.3417	0.9698	genotyped	1.08
rs2456973	56416928	A	Monocyte count	-0.00065966	0.025698	0.3417	0.9698	genotyped	-
rs2456973	56416928	A	Number of self-reported non-cancer illnesses	-0.0082448	0.025906	0.3417	0.9698	genotyped	-
rs2456973	56416928	A	M62 Other disorders of muscle	0.00022811	0.026132	0.3417	0.9698	genotyped	1.11
rs2456973	56416928	A	Nucleated red blood cell percentage	-0.0019181	0.028209	0.3417	0.9698	genotyped	-
rs2456973	56416928	A	M17 Gonarthrosis [arthrosis of knee]	0.0010079	0.028578	0.3417	0.9698	genotyped	1.02
rs2456973	56416928	A	Ease of skin tanning	-0.0038813	0.0292	0.3417	0.9698	genotyped	-
rs2456973	56416928	A	Mean platelet (thrombocyte) volume	-0.0037546	0.029375	0.3417	0.9698	genotyped	-
rs2456973	56416928	A	J43 Emphysema	-0.00030831	0.029594	0.3417	0.9698	genotyped	0.928
rs2456973	56416928	A	L91 Hypertrophic disorders of skin	0.00024712	0.030091	0.3417	0.9698	genotyped	1.1
rs2456973	56416928	A	M79 Other soft tissue disorders, not elsewhere classified	0.00080799	0.03027	0.3417	0.9698	genotyped	1.03
rs2456973	56416928	A	ent disorder/not cancer	-0.00088745	0.031094	0.3417	0.9698	genotyped	0.975
rs2456973	56416928	A	M70-M79 Other soft tissue disorders	0.0011603	0.03193	0.3417	0.9698	genotyped	1.02
rs2456973	56416928	A	neurology	0.0011769	0.032279	0.3417	0.9698	genotyped	1.02
rs2456973	56416928	A	A04 Other bacterial intestinal infections	0.00037061	0.034025	0.3417	0.9698	genotyped	1.06
rs2456973	56416928	A	psoriatic arthropathy	-0.00020561	0.034212	0.3417	0.9698	genotyped	0.9
rs2456973	56416928	A	F20 Schizophrenia	-0.00016808	0.035444	0.3417	0.9698	genotyped	0.879
rs2456973	56416928	A	Lamb/mutton intake	0.0030788	0.036049	0.3417	0.9698	genotyped	-
rs2456973	56416928	A	Mean reticulocyte volume	-0.028705	0.036363	0.3417	0.9698	genotyped	-
rs2456973	56416928	A	L80-L99 Other disorders of the skin and subcutaneous tissue	0.00088768	0.036368	0.3417	0.9698	genotyped	1.02
rs2456973	56416928	A	I77 Other disorders of arteries and arterioles	0.00026929	0.037375	0.3417	0.9698	genotyped	1.08
rs2456973	56416928	A	Mean sphered cell volume	-0.018672	0.037464	0.3417	0.9698	genotyped	-
rs2456973	56416928	A	K29 Gastritis and duodenitis	0.0011161	0.038559	0.3417	0.9698	genotyped	1.02
rs2456973	56416928	A	O48 Prolonged pregnancy	-0.00044224	0.040557	0.3417	0.9698	genotyped	0.92
rs2456973	56416928	A	I20-I25 Ischaemic heart diseases	-0.001112	0.040802	0.3417	0.9698	genotyped	0.984
rs2456973	56416928	A	J35 Chronic diseases of tonsils and adenoids	0.00022202	0.041102	0.3417	0.9698	genotyped	1.1
rs2456973	56416928	A	L53 Other erythematous conditions	-0.00016108	0.042028	0.3417	0.9698	genotyped	0.882
rs2456973	56416928	A	N84 Polyp of female genital tract	-0.0012866	0.043092	0.3417	0.9698	genotyped	0.972
rs2456973	56416928	A	deep venous thrombosis (dvt)	0.00061402	0.044582	0.3417	0.9698	genotyped	1.03
rs2456973	56416928	A	fibromyalgia	0.00016795	0.045673	0.3417	0.9698	genotyped	1.12
rs2456973	56416928	A	eczema/dermatitis	-0.00067403	0.050129	0.3417	0.9698	genotyped	0.973
rs2456973	56416928	A	ovarian problem	-0.00077729	0.050412	0.3417	0.9698	genotyped	0.957
rs2456973	56416928	A	O80 Single spontaneous delivery	0.00054527	0.050819	0.3417	0.9698	genotyped	1.06
rs2456973	56416928	A	fracture upper limb & shoulder	0.00040515	0.050842	0.3417	0.9698	genotyped	1.05
rs2456973	56416928	A	I26-I28 Pulmonary heart disease and diseases of pulmonary circulation	0.00044037	0.050843	0.3417	0.9698	genotyped	1.04
rs2456973	56416928	A	K00-K14 Diseases of oral cavity, salivary glands and jaws	0.00081128	0.052895	0.3417	0.9698	genotyped	1.02
rs2456973	56416928	A	J02 Acute pharyngitis	-0.00019357	0.053634	0.3417	0.9698	genotyped	0.91
rs2456973	56416928	A	D51 Vitamin B12 deficiency anaemia	-0.00019603	0.05384	0.3417	0.9698	genotyped	0.912
rs2456973	56416928	A	E11 Non-insulin-dependent diabetes mellitus	0.00082695	0.054318	0.3417	0.9698	genotyped	1.02
rs2456973	56416928	A	H49-H52 Disorders of ocular muscles, binocular movement, accommodation and refraction	-0.00035335	0.058124	0.3417	0.9698	genotyped	0.952
rs2456973	56416928	A	H43 Disorders of vitreous body	-0.00023854	0.058433	0.3417	0.9698	genotyped	0.929
rs2456973	56416928	A	respiratory infection	-0.00049955	0.058613	0.3417	0.9698	genotyped	0.966
rs2456973	56416928	A	fracture	0.00055116	0.058704	0.3417	0.9698	genotyped	1.03
rs2456973	56416928	A	K74 Fibrosis and cirrhosis of liver	0.00018613	0.058967	0.3417	0.9698	genotyped	1.1
rs2456973	56416928	A	K21 Gastro-oesophageal reflux disease	0.00093649	0.060322	0.3417	0.9698	genotyped	1.02
rs2456973	56416928	A	high cholesterol	0.0012515	0.06049	0.3417	0.9698	genotyped	1.01
rs2456973	56416928	A	C81-C96 Malignant neoplasms, stated or presumed to be primary, of lymphoid, haematopoietic and related tissue	0.00033928	0.060493	0.3417	0.9698	genotyped	1.05
rs2456973	56416928	A	diabetic eye disease	-0.00017946	0.060632	0.3417	0.9698	genotyped	0.909
rs2456973	56416928	A	Hot drink temperature	0.0021901	0.060665	0.3417	0.9698	genotyped	-
rs2456973	56416928	A	I60 Subarachnoid haemorrhage	-0.00018358	0.060776	0.3417	0.9698	genotyped	0.91
rs2456973	56416928	A	Reticulocyte count	8.6044e-05	0.062084	0.3417	0.9698	genotyped	-
rs2456973	56416928	A	K56 Paralytic ileus and intestinal obstruction without hernia	-0.00039866	0.063121	0.3417	0.9698	genotyped	0.958
rs2456973	56416928	A	I63 Cerebral infarction	-0.00035707	0.064788	0.3417	0.9698	genotyped	0.955
rs2456973	56416928	A	J44 Other chronic obstructive pulmonary disease	-0.00056524	0.065043	0.3417	0.9698	genotyped	0.972
rs2456973	56416928	A	hiatus hernia	0.0005963	0.068581	0.3417	0.9698	genotyped	1.03
rs2456973	56416928	A	H43-H45 Disorders of vitreous body and globe	-0.00025693	0.069806	0.3417	0.9698	genotyped	0.939
rs2456973	56416928	A	M50-M54 Other dorsopathies	0.00083867	0.071591	0.3417	0.9698	genotyped	1.02
rs2456973	56416928	A	K90 Intestinal malabsorption	-0.00027415	0.075576	0.3417	0.9698	genotyped	0.947
rs2456973	56416928	A	I26 Pulmonary embolism	0.00036062	0.078129	0.3417	0.9698	genotyped	1.04
rs2456973	56416928	A	cervical problem	0.00037157	0.078657	0.3417	0.9698	genotyped	1.08
rs2456973	56416928	A	Handedness (chirality/laterality)	-0.0011226	0.079886	0.3417	0.9698	genotyped	0.987
rs2456973	56416928	A	disorder or pituitary gland	-0.00014333	0.082459	0.3417	0.9698	genotyped	0.902
rs2456973	56416928	A	N48 Other disorders of penis	-0.00058947	0.082479	0.3417	0.9698	genotyped	0.947
rs2456973	56416928	A	Mean corpuscular haemoglobin	-0.0051981	0.085602	0.3417	0.9698	genotyped	-
rs2456973	56416928	A	emphysema/chronic bronchitis	-0.00054472	0.086827	0.3417	0.9698	genotyped	0.974
rs2456973	56416928	A	L57 Skin changes due to chronic exposure to nonionising radiation	0.00028404	0.08768	0.3417	0.9698	genotyped	1.05
rs2456973	56416928	A	N81 Female genital prolapse	0.0010958	0.087971	0.3417	0.9698	genotyped	1.02
rs2456973	56416928	A	J34 Other disorders of nose and nasal sinuses	-0.00046878	0.089313	0.3417	0.9698	genotyped	0.97
rs2456973	56416928	A	N43 Hydrocele and spermatocele	0.00046253	0.090818	0.3417	0.9698	genotyped	1.07
rs2456973	56416928	A	F31 Bipolar affective disorder	-0.00018099	0.091266	0.3417	0.9698	genotyped	0.926
rs2456973	56416928	A	H18 Other disorders of cornea	-0.00014614	0.091988	0.3417	0.9698	genotyped	0.909
rs2456973	56416928	A	M77 Other enthesopathies	0.00023956	0.092072	0.3417	0.9698	genotyped	1.06
rs2456973	56416928	A	N39 Other disorders of urinary system	0.00077374	0.092643	0.3417	0.9698	genotyped	1.02
rs2456973	56416928	A	M07 Psoriatic and enteropathic arthropathies	-0.00015343	0.092728	0.3417	0.9698	genotyped	0.914
rs2456973	56416928	A	I21 Acute myocardial infarction	-0.00050167	0.09283	0.3417	0.9698	genotyped	0.974
rs2456973	56416928	A	L85 Other epidermal thickening	0.00015033	0.094533	0.3417	0.9698	genotyped	1.1
rs2456973	56416928	A	G00-G09 Inflammatory diseases of the central nervous system	0.00014255	0.094703	0.3417	0.9698	genotyped	1.1
rs2456973	56416928	A	Nucleated red blood cell count	-0.00011743	0.094874	0.3417	0.9698	genotyped	-
rs2456973	56416928	A	F17 Mental and behavioural disorders due to use of tobacco	0.00058792	0.096563	0.3417	0.9698	genotyped	1.02
rs2456973	56416928	A	H53-H54 Visual disturbances and blindness	-0.00034836	0.097325	0.3417	0.9698	genotyped	0.962
rs2456973	56416928	A	miscarriage	0.00030273	0.097579	0.3417	0.9698	genotyped	1.08
rs2456973	56416928	A	osteoarthritis	0.00097227	0.0984	0.3417	0.9698	genotyped	1.01
rs2456973	56416928	A	spine arthritis/spondylitis	0.00033979	0.09875	0.3417	0.9698	genotyped	1.04
rs2456973	56416928	A	N00-N08 Glomerular diseases	0.00025793	0.1003	0.3417	0.9698	genotyped	1.05
rs2456973	56416928	A	angina	-0.00060621	0.10527	0.3417	0.9698	genotyped	0.981
rs2456973	56416928	A	pneumonia	-0.00042188	0.10677	0.3417	0.9698	genotyped	0.97
rs2456973	56416928	A	M20 Acquired deformities of fingers and toes	0.00053033	0.10707	0.3417	0.9698	genotyped	1.02
rs2456973	56416928	A	obstetric problem	0.0003402	0.10983	0.3417	0.9698	genotyped	1.07
rs2456973	56416928	A	cataract	-0.00040768	0.10995	0.3417	0.9698	genotyped	0.97
rs2456973	56416928	A	H33 Retinal detachments and breaks	-0.00030787	0.11093	0.3417	0.9698	genotyped	0.961
rs2456973	56416928	A	dyspepsia / indigestion	-0.00012437	0.11181	0.3417	0.9698	genotyped	0.905
rs2456973	56416928	A	H00 Hordeolum and chalazion	0.00023336	0.11348	0.3417	0.9698	genotyped	1.05
rs2456973	56416928	A	M72 Fibroblastic disorders	-0.00033264	0.11358	0.3417	0.9698	genotyped	0.965
rs2456973	56416928	A	K11 Diseases of salivary glands	0.00017249	0.11401	0.3417	0.9698	genotyped	1.07
rs2456973	56416928	A	venous thromboembolic disease	0.00054401	0.11414	0.3417	0.9698	genotyped	1.02
rs2456973	56416928	A	D70 Agranulocytosis	0.00030635	0.11505	0.3417	0.9698	genotyped	1.04
rs2456973	56416928	A	Sitting height	0.0093405	0.11509	0.3417	0.9698	genotyped	-
rs2456973	56416928	A	osteomyelitis	-0.00013691	0.11579	0.3417	0.9698	genotyped	0.915
rs2456973	56416928	A	other neurological problem	0.00041045	0.11611	0.3417	0.9698	genotyped	1.03
rs2456973	56416928	A	M87 Osteonecrosis	0.00012694	0.11655	0.3417	0.9698	genotyped	1.1
rs2456973	56416928	A	Poultry intake	0.0029226	0.11675	0.3417	0.9698	genotyped	-
rs2456973	56416928	A	N92 Excessive, frequent and irregular menstruation	-0.0010718	0.11689	0.3417	0.9698	genotyped	0.981
rs2456973	56416928	A	K44 Diaphragmatic hernia	0.00082827	0.11814	0.3417	0.9698	genotyped	1.01
rs2456973	56416928	A	I80 Phlebitis and thrombophlebitis	0.00032723	0.11917	0.3417	0.9698	genotyped	1.04
rs2456973	56416928	A	H25-H28 Disorders of lens	-0.00071655	0.12029	0.3417	0.9698	genotyped	0.985
rs2456973	56416928	A	L43 Lichen planus	-0.00012546	0.12117	0.3417	0.9698	genotyped	0.911
rs2456973	56416928	A	sleep apnoea	0.00019416	0.12151	0.3417	0.9698	genotyped	1.06
rs2456973	56416928	A	M60-M63 Disorders of muscles	0.00017615	0.12707	0.3417	0.9698	genotyped	1.07
rs2456973	56416928	A	D50-D53 Nutritional anaemias	-0.00047814	0.12756	0.3417	0.9698	genotyped	0.977
rs2456973	56416928	A	blistering/desquamating skin disorder	0.00014346	0.12831	0.3417	0.9698	genotyped	1.08
rs2456973	56416928	A	L55-L59 Radiation-related disorders of the skin and subcutaneous tissue	0.00025896	0.12871	0.3417	0.9698	genotyped	1.04
rs2456973	56416928	A	H36 Retinal disorders in diseases classified elsewhere	-0.00018696	0.13229	0.3417	0.9698	genotyped	0.943
rs2456973	56416928	A	K63 Other diseases of intestine	-0.0006024	0.13231	0.3417	0.9698	genotyped	0.982
rs2456973	56416928	A	D03 Melanoma in situ	0.00015127	0.13518	0.3417	0.9698	genotyped	1.08
rs2456973	56416928	A	Platelet crit	-0.00011955	0.13523	0.3417	0.9698	genotyped	-
rs2456973	56416928	A	clotting disorder/excessive bleeding	-0.0001457	0.13681	0.3417	0.9698	genotyped	0.928
rs2456973	56416928	A	inflammatory bowel disease	-0.00029858	0.13837	0.3417	0.9698	genotyped	0.965
rs2456973	56416928	A	G40 Epilepsy	-0.00030735	0.1387	0.3417	0.9698	genotyped	0.966
rs2456973	56416928	A	breast disease (not cancer)	-0.00052482	0.13874	0.3417	0.9698	genotyped	0.964
rs2456973	56416928	A	Neutrophill percentage	-0.023457	0.14164	0.3417	0.9698	genotyped	-
rs2456973	56416928	A	fracture pelvis & lower limb	0.00029146	0.14812	0.3417	0.9698	genotyped	1.04
rs2456973	56416928	A	E20-E35 Disorders of other endocrine glands	0.00025026	0.14822	0.3417	0.9698	genotyped	1.04
rs2456973	56416928	A	D63 Anaemia in chronic diseases classified elsewhere	-0.00013032	0.15205	0.3417	0.9698	genotyped	0.926
rs2456973	56416928	A	K92 Other diseases of digestive system	0.00046456	0.15473	0.3417	0.9698	genotyped	1.02
rs2456973	56416928	A	H60-H62 Diseases of external ear	0.00018485	0.15668	0.3417	0.9698	genotyped	1.05
rs2456973	56416928	A	I50 Heart failure	0.00035185	0.15675	0.3417	0.9698	genotyped	1.03
rs2456973	56416928	A	K81 Cholecystitis	0.0002503	0.15701	0.3417	0.9698	genotyped	1.04
rs2456973	56416928	A	N30-N39 Other diseases of urinary system	0.00078871	0.15891	0.3417	0.9698	genotyped	1.01
rs2456973	56416928	A	K57 Diverticular disease of intestine	0.00073941	0.16007	0.3417	0.9698	genotyped	1.01
rs2456973	56416928	A	D86 Sarcoidosis	-0.00011092	0.16202	0.3417	0.9698	genotyped	0.918
rs2456973	56416928	A	L82 Seborrhoeic keratosis	0.00026552	0.16235	0.3417	0.9698	genotyped	1.04
rs2456973	56416928	A	I20 Angina pectoris	-0.00060823	0.16263	0.3417	0.9698	genotyped	0.986
rs2456973	56416928	A	I69 Sequelae of cerebrovascular disease	-0.00016866	0.16411	0.3417	0.9698	genotyped	0.945
rs2456973	56416928	A	N88 Other noninflammatory disorders of cervix uteri	0.00037072	0.16428	0.3417	0.9698	genotyped	1.05
rs2456973	56416928	A	colitis/not crohns or ulcerative colitis	0.00015617	0.16472	0.3417	0.9698	genotyped	1.06
rs2456973	56416928	A	J32 Chronic sinusitis	-0.00023521	0.16625	0.3417	0.9698	genotyped	0.961
rs2456973	56416928	A	D70-D77 Other diseases of blood and blood-forming organs	0.00032125	0.16733	0.3417	0.9698	genotyped	1.03
rs2456973	56416928	A	K80-K87 Disorders of gallbladder, biliary tract and pancreas	0.00060974	0.16733	0.3417	0.9698	genotyped	1.01
rs2456973	56416928	A	D68 Other coagulation defects	-0.00014342	0.16988	0.3417	0.9698	genotyped	0.938
rs2456973	56416928	A	N94 Pain and other conditions associated with female genital organs and menstrual cycle	-0.00049724	0.17094	0.3417	0.9698	genotyped	0.967
rs2456973	56416928	A	M15-M19 Arthrosis	0.00088868	0.17192	0.3417	0.9698	genotyped	1.01
rs2456973	56416928	A	C00-C14 Malignant neoplasms of lip, oral cavity and pharynx	0.00012657	0.17273	0.3417	0.9698	genotyped	1.07
rs2456973	56416928	A	L60-L75 Disorders of skin appendages	0.00046472	0.1745	0.3417	0.9698	genotyped	1.02
rs2456973	56416928	A	K30 Dyspepsia	0.00049964	0.17558	0.3417	0.9698	genotyped	1.02
rs2456973	56416928	A	Salad / raw vegetable intake	-0.005422	0.17679	0.3417	0.9698	genotyped	-
rs2456973	56416928	A	heart/cardiac problem	-0.00073902	0.17723	0.3417	0.9698	genotyped	0.989
rs2456973	56416928	A	M84 Disorders of continuity of bone	0.00017905	0.17749	0.3417	0.9698	genotyped	1.05
rs2456973	56416928	A	I31 Other diseases of pericardium	0.00015172	0.17776	0.3417	0.9698	genotyped	1.06
rs2456973	56416928	A	M80-M85 Disorders of bone density and structure	0.00043019	0.17782	0.3417	0.9698	genotyped	1.02
rs2456973	56416928	A	pancreatic disease	-0.00014221	0.17794	0.3417	0.9698	genotyped	0.939
rs2456973	56416928	A	Neutrophill count	0.0035466	0.17806	0.3417	0.9698	genotyped	-
rs2456973	56416928	A	I83 Varicose veins of lower extremities	0.00046166	0.18217	0.3417	0.9698	genotyped	1.02
rs2456973	56416928	A	I80-I89 Diseases of veins, lymphatic vessels and lymph nodes, not elsewhere classified	0.00084119	0.18258	0.3417	0.9698	genotyped	1.01
rs2456973	56416928	A	E14 Unspecified diabetes mellitus	-0.00021766	0.18574	0.3417	0.9698	genotyped	0.962
rs2456973	56416928	A	I61 Intracerebral haemorrhage	-0.00012094	0.18598	0.3417	0.9698	genotyped	0.932
rs2456973	56416928	A	glaucoma	-0.00028975	0.18653	0.3417	0.9698	genotyped	0.972
rs2456973	56416928	A	H54 Blindness and low vision	-0.00013316	0.18882	0.3417	0.9698	genotyped	0.938
rs2456973	56416928	A	N80-N98 Noninflammatory disorders of female genital tract	-0.0015785	0.19025	0.3417	0.9698	genotyped	0.991
rs2456973	56416928	A	E87 Other disorders of fluid, electrolyte and acid-base balance	-0.00032412	0.19083	0.3417	0.9698	genotyped	0.975
rs2456973	56416928	A	M54 Dorsalgia	0.00052018	0.19246	0.3417	0.9698	genotyped	1.02
rs2456973	56416928	A	Alcohol drinker status	-0.0010925	0.19346	0.3417	0.9698	genotyped	-
rs2456973	56416928	A	K31 Other diseases of stomach and duodenum	0.00037518	0.19383	0.3417	0.9698	genotyped	1.02
rs2456973	56416928	A	K91 Postprocedural disorders of digestive system, not elsewhere classified	0.00017575	0.19631	0.3417	0.9698	genotyped	1.05
rs2456973	56416928	A	I70-I79 Diseases of arteries, arterioles and capillaries	0.00037662	0.19769	0.3417	0.9698	genotyped	1.02
rs2456973	56416928	A	Non-oily fish intake	0.002144	0.1977	0.3417	0.9698	genotyped	-
rs2456973	56416928	A	G47 Sleep disorders	0.00031631	0.19996	0.3417	0.9698	genotyped	1.03
rs2456973	56416928	A	Water intake	0.005701	0.2	0.3417	0.9698	genotyped	-
rs2456973	56416928	A	K83 Other diseases of biliary tract	-0.00019175	0.20149	0.3417	0.9698	genotyped	0.959
rs2456973	56416928	A	infection of nervous system	-0.0002	0.20209	0.3417	0.9698	genotyped	0.961
rs2456973	56416928	A	M15 Polyarthrosis	0.00027392	0.2023	0.3417	0.9698	genotyped	1.03
rs2456973	56416928	A	bladder problem (not cancer)	0.00027125	0.20316	0.3417	0.9698	genotyped	1.03
rs2456973	56416928	A	Reticulocyte percentage	0.0012878	0.2044	0.3417	0.9698	genotyped	-
rs2456973	56416928	A	O82 Single delivery by Caesarean section	0.00018739	0.20583	0.3417	0.9698	genotyped	1.08
rs2456973	56416928	A	C18 Malignant neoplasm of colon	0.00020907	0.20806	0.3417	0.9698	genotyped	1.04
rs2456973	56416928	A	C61 Malignant neoplasm of prostate	0.00070431	0.20822	0.3417	0.9698	genotyped	1.02
rs2456973	56416928	A	L72 Follicular cysts of skin and subcutaneous tissue	0.00038683	0.2089	0.3417	0.9698	genotyped	1.02
rs2456973	56416928	A	H26 Other cataract	-0.00049338	0.21058	0.3417	0.9698	genotyped	0.985
rs2456973	56416928	A	F10 Mental and behavioural disorders due to use of alcohol	0.00030693	0.21372	0.3417	0.9698	genotyped	1.02
rs2456973	56416928	A	sciatica	0.00026384	0.21712	0.3417	0.9698	genotyped	1.03
rs2456973	56416928	A	H53 Visual disturbances	-0.00023043	0.21795	0.3417	0.9698	genotyped	0.968
rs2456973	56416928	A	B34 Viral infection of unspecified site	0.00017396	0.22321	0.3417	0.9698	genotyped	1.04
rs2456973	56416928	A	B25-B34 Other viral diseases	0.0001831	0.22413	0.3417	0.9698	genotyped	1.04
rs2456973	56416928	A	K75 Other inflammatory liver diseases	0.00010821	0.22501	0.3417	0.9698	genotyped	1.07
rs2456973	56416928	A	N76 Other inflammation of vagina and vulva	-0.00021298	0.22529	0.3417	0.9698	genotyped	0.94
rs2456973	56416928	A	Number of days/week of moderate physical activity 10+ minutes	-0.0058054	0.2293	0.3417	0.9698	genotyped	-
rs2456973	56416928	A	I35 Nonrheumatic aortic valve disorders	0.00020512	0.23395	0.3417	0.9698	genotyped	1.03
rs2456973	56416928	A	H30-H36 Disorders of choroid and retina	-0.00034465	0.23556	0.3417	0.9698	genotyped	0.981
rs2456973	56416928	A	N60-N64 Disorders of breast	0.00029523	0.23583	0.3417	0.9698	genotyped	1.02
rs2456973	56416928	A	J47 Bronchiectasis	-0.00017485	0.23825	0.3417	0.9698	genotyped	0.962
rs2456973	56416928	A	A08 Viral and other specified intestinal infections	0.00011649	0.24052	0.3417	0.9698	genotyped	1.06
rs2456973	56416928	A	other venous/lymphatic disease	0.00016533	0.24121	0.3417	0.9698	genotyped	1.04
rs2456973	56416928	A	Standing height	0.010284	0.2413	0.3417	0.9698	genotyped	-
rs2456973	56416928	A	dry eyes	-9.8218e-05	0.2415	0.3417	0.9698	genotyped	0.934
rs2456973	56416928	A	O68 Labour and delivery complicated by foetal stress [distress]	-0.00041118	0.2432	0.3417	0.9698	genotyped	0.972
rs2456973	56416928	A	H61 Other disorders of external ear	0.00012505	0.24358	0.3417	0.9698	genotyped	1.05
rs2456973	56416928	A	N72 Inflammatory disease of cervix uteri	-0.00024966	0.24615	0.3417	0.9698	genotyped	0.953
rs2456973	56416928	A	C64-C68 Malignant neoplasms of urinary tract	0.00016195	0.249	0.3417	0.9698	genotyped	1.04
rs2456973	56416928	A	M48 Other spondylopathies	0.00024848	0.2512	0.3417	0.9698	genotyped	1.03
rs2456973	56416928	A	K70-K77 Diseases of liver	0.0002764	0.25251	0.3417	0.9698	genotyped	1.02
rs2456973	56416928	A	bowel problem	-0.00061924	0.25409	0.3417	0.9698	genotyped	0.99
rs2456973	56416928	A	O34 Maternal care for known or suspected abnormality of pelvic organs	-0.00027515	0.256	0.3417	0.9698	genotyped	0.96
rs2456973	56416928	A	J93 Pneumothorax	-0.0001125	0.25792	0.3417	0.9698	genotyped	0.946
rs2456973	56416928	A	C56 Malignant neoplasm of ovary	0.00019853	0.25898	0.3417	0.9698	genotyped	1.06
rs2456973	56416928	A	Beef intake	0.0019531	0.25901	0.3417	0.9698	genotyped	-
rs2456973	56416928	A	I60-I69 Cerebrovascular diseases	-0.00034213	0.26035	0.3417	0.9698	genotyped	0.982
rs2456973	56416928	A	irritable bowel syndrome	-0.00037158	0.26458	0.3417	0.9698	genotyped	0.984
rs2456973	56416928	A	G51 Facial nerve disorders	-0.00011241	0.26464	0.3417	0.9698	genotyped	0.947
rs2456973	56416928	A	H65 Nonsuppurative otitis media	-0.00012258	0.26925	0.3417	0.9698	genotyped	0.953
rs2456973	56416928	A	gestational hypertension/pre-eclampsia	0.00028333	0.27009	0.3417	0.9698	genotyped	1.04
rs2456973	56416928	A	M23 Internal derangement of knee	-0.00044847	0.27392	0.3417	0.9698	genotyped	0.987
rs2456973	56416928	A	K13 Other diseases of lip and oral mucosa	0.00020041	0.27405	0.3417	0.9698	genotyped	1.03
rs2456973	56416928	A	C34 Malignant neoplasm of bronchus and lung	0.00014597	0.27411	0.3417	0.9698	genotyped	1.04
rs2456973	56416928	A	H93 Other disorders of ear, not elsewhere classified	9.4111e-05	0.27517	0.3417	0.9698	genotyped	1.06
rs2456973	56416928	A	Hand grip strength (left)	0.016024	0.27666	0.3417	0.9698	genotyped	-
rs2456973	56416928	A	Oily fish intake	-0.0020523	0.27738	0.3417	0.9698	genotyped	-
rs2456973	56416928	A	N03 Chronic nephritic syndrome	0.00010945	0.27742	0.3417	0.9698	genotyped	1.05
rs2456973	56416928	A	other respiratory problems	0.0002514	0.27924	0.3417	0.9698	genotyped	1.02
rs2456973	56416928	A	eye/eyelid problem	-0.0004611	0.28	0.3417	0.9698	genotyped	0.988
rs2456973	56416928	A	hyperthyroidism/thyrotoxicosis	0.00020453	0.28205	0.3417	0.9698	genotyped	1.03
rs2456973	56416928	A	G95 Other diseases of spinal cord	8.7843e-05	0.2829	0.3417	0.9698	genotyped	1.07
rs2456973	56416928	A	vasculitis	-0.00012632	0.2839	0.3417	0.9698	genotyped	0.957
rs2456973	56416928	A	B96 Other bacterial agents as the cause of diseases classified to other chapters	0.00033996	0.2842	0.3417	0.9698	genotyped	1.02
rs2456973	56416928	A	G30-G32 Other degenerative diseases of the nervous system	0.000115	0.28475	0.3417	0.9698	genotyped	1.05
rs2456973	56416928	A	I89 Other non-infective disorders of lymphatic vessels and lymph nodes	9.3287e-05	0.28938	0.3417	0.9698	genotyped	1.06
rs2456973	56416928	A	I27 Other pulmonary heart diseases	0.00010469	0.29024	0.3417	0.9698	genotyped	1.05
rs2456973	56416928	A	N13 Obstructive and reflux uropathy	-0.0001845	0.29315	0.3417	0.9698	genotyped	0.971
rs2456973	56416928	A	I49 Other cardiac arrhythmias	0.00018267	0.29477	0.3417	0.9698	genotyped	1.03
rs2456973	56416928	A	C60-C63 Malignant neoplasms of male genital organs	0.00060523	0.29483	0.3417	0.9698	genotyped	1.02
rs2456973	56416928	A	C64 Malignant neoplasm of kidney, except renal pelvis	0.00010361	0.29501	0.3417	0.9698	genotyped	1.05
rs2456973	56416928	A	urinary tract infection/kidney infection	0.00017359	0.29545	0.3417	0.9698	genotyped	1.03
rs2456973	56416928	A	K90-K93 Other diseases of the digestive system	0.00039207	0.29923	0.3417	0.9698	genotyped	1.01
rs2456973	56416928	A	peripheral nerve disorder	-0.00016884	0.29954	0.3417	0.9698	genotyped	0.969
rs2456973	56416928	A	F20-F29 Schizophrenia, schizotypal and delusional disorders	-0.00011088	0.30061	0.3417	0.9698	genotyped	0.954
rs2456973	56416928	A	J90 Pleural effusion, not elsewhere classified	0.00025338	0.30096	0.3417	0.9698	genotyped	1.02
rs2456973	56416928	A	K12 Stomatitis and related lesions	0.00010075	0.30419	0.3417	0.9698	genotyped	1.05
rs2456973	56416928	A	E53 Deficiency of other B group vitamins	-9.5585e-05	0.30432	0.3417	0.9698	genotyped	0.947
rs2456973	56416928	A	Cereal intake	-0.0059691	0.30462	0.3417	0.9698	genotyped	-
rs2456973	56416928	A	O72 Postpartum haemorrhage	-0.00023176	0.30572	0.3417	0.9698	genotyped	0.961
rs2456973	56416928	A	H11 Other disorders of conjunctiva	9.6599e-05	0.30667	0.3417	0.9698	genotyped	1.05
rs2456973	56416928	A	Pace-maker	-0.00012288	0.30913	0.3417	0.9698	genotyped	0.96
rs2456973	56416928	A	N42 Other disorders of prostate	-0.00027268	0.31737	0.3417	0.9698	genotyped	0.962
rs2456973	56416928	A	B15-B19 Viral hepatitis	8.1941e-05	0.3194	0.3417	0.9698	genotyped	1.06
rs2456973	56416928	A	K55 Vascular disorders of intestine	0.00010908	0.32134	0.3417	0.9698	genotyped	1.05
rs2456973	56416928	A	type 2 diabetes	0.0001726	0.32301	0.3417	0.9698	genotyped	1.03
rs2456973	56416928	A	appendicitis	-0.00019643	0.32519	0.3417	0.9698	genotyped	0.977
rs2456973	56416928	A	measles / morbillivirus	-0.00012489	0.32539	0.3417	0.9698	genotyped	0.963
rs2456973	56416928	A	retinal problem	-0.00016792	0.32556	0.3417	0.9698	genotyped	0.972
rs2456973	56416928	A	M35 Other systemic involvement of connective tissue	0.00014532	0.32869	0.3417	0.9698	genotyped	1.03
rs2456973	56416928	A	C20 Malignant neoplasm of rectum	-0.00011305	0.32927	0.3417	0.9698	genotyped	0.96
rs2456973	56416928	A	M31 Other necrotising vasculopathies	8.0672e-05	0.32952	0.3417	0.9698	genotyped	1.06
rs2456973	56416928	A	H60 Otitis externa	7.6964e-05	0.33139	0.3417	0.9698	genotyped	1.06
rs2456973	56416928	A	back problem	0.00049939	0.33197	0.3417	0.9698	genotyped	1.01
rs2456973	56416928	A	A00-A09 Intestinal infectious diseases	0.00030946	0.33205	0.3417	0.9698	genotyped	1.01
rs2456973	56416928	A	M71 Other bursopathies	9.4503e-05	0.33448	0.3417	0.9698	genotyped	1.05
rs2456973	56416928	A	H65-H75 Diseases of middle ear and mastoid	-0.00018657	0.33559	0.3417	0.9698	genotyped	0.976
rs2456973	56416928	A	K35 Acute appendicitis	0.00017728	0.33652	0.3417	0.9698	genotyped	1.03
rs2456973	56416928	A	O03 Spontaneous abortion	-0.00022069	0.33879	0.3417	0.9698	genotyped	0.964
rs2456973	56416928	A	prostate problem (not cancer)	0.00057381	0.34093	0.3417	0.9698	genotyped	1.02
rs2456973	56416928	A	H00-H06 Disorders of eyelid, lacrimal system and orbit	0.00031811	0.34093	0.3417	0.9698	genotyped	1.01
rs2456973	56416928	A	I71 Aortic aneurysm and dissection	0.00011883	0.34315	0.3417	0.9698	genotyped	1.04
rs2456973	56416928	A	L50-L54 Urticaria and erythema	-0.00010421	0.34691	0.3417	0.9698	genotyped	0.959
rs2456973	56416928	A	O00-O08 Pregnancy with abortive outcome	-0.00034761	0.34782	0.3417	0.9698	genotyped	0.978
rs2456973	56416928	A	N86 Erosion and ectropion of cervix uteri	0.00017714	0.35247	0.3417	0.9698	genotyped	1.04
rs2456973	56416928	A	K40-K46 Hernia	0.00062525	0.35367	0.3417	0.9698	genotyped	1.01
rs2456973	56416928	A	L20-L30 Dermatitis and eczema	-0.00017715	0.35468	0.3417	0.9698	genotyped	0.977
rs2456973	56416928	A	eye trauma	7.6175e-05	0.35576	0.3417	0.9698	genotyped	1.06
rs2456973	56416928	A	rheumatoid arthritis	0.00021257	0.35628	0.3417	0.9698	genotyped	1.02
rs2456973	56416928	A	M47 Spondylosis	-0.00027053	0.35712	0.3417	0.9698	genotyped	0.985
rs2456973	56416928	A	Number of days/week of vigorous physical activity 10+ minutes	0.0037011	0.35903	0.3417	0.9698	genotyped	-
rs2456973	56416928	A	E89 Postprocedural endocrine and metabolic disorders, not elsewhere classified	0.00011405	0.35967	0.3417	0.9698	genotyped	1.04
rs2456973	56416928	A	E50-E64 Other nutritional deficiencies	-0.00011648	0.36235	0.3417	0.9698	genotyped	0.966
rs2456973	56416928	A	N85 Other noninflammatory disorders of uterus, except cervix	0.000409	0.3644	0.3417	0.9698	genotyped	1.02
rs2456973	56416928	A	I12 Hypertensive renal disease	0.00011984	0.37044	0.3417	0.9698	genotyped	1.03
rs2456973	56416928	A	gastritis/gastric erosions	7.8027e-05	0.3716	0.3417	0.9698	genotyped	1.05
rs2456973	56416928	A	D05 Carcinoma in situ of breast	-0.00022955	0.37447	0.3417	0.9698	genotyped	0.97
rs2456973	56416928	A	K55-K64 Other diseases of intestines	-0.00069384	0.37456	0.3417	0.9698	genotyped	0.995
rs2456973	56416928	A	K70 Alcoholic liver disease	8.8409e-05	0.37458	0.3417	0.9698	genotyped	1.04
rs2456973	56416928	A	M67 Other disorders of synovium and tendon	-0.00018733	0.3748	0.3417	0.9698	genotyped	0.98
rs2456973	56416928	A	malabsorption/coeliac disease	-0.00012537	0.37763	0.3417	0.9698	genotyped	0.971
rs2456973	56416928	A	Tea intake	-0.005197	0.37891	0.3417	0.9698	genotyped	-
rs2456973	56416928	A	I85 Oesophageal varices	6.8631e-05	0.37967	0.3417	0.9698	genotyped	1.06
rs2456973	56416928	A	J22 Unspecified acute lower respiratory infection	0.00025826	0.38073	0.3417	0.9698	genotyped	1.01
rs2456973	56416928	A	A09 Diarrhoea and gastro-enteritis of presumed infectious origin	-0.00021329	0.38176	0.3417	0.9698	genotyped	0.983
rs2456973	56416928	A	M05 Seropositive rheumatoid arthritis	7.2025e-05	0.38259	0.3417	0.9698	genotyped	1.05
rs2456973	56416928	A	N40 Hyperplasia of prostate	-0.00064005	0.38365	0.3417	0.9698	genotyped	0.989
rs2456973	56416928	A	N18 Chronic renal failure	0.00019832	0.38427	0.3417	0.9698	genotyped	1.02
rs2456973	56416928	A	J84 Other interstitial pulmonary diseases	-9.5762e-05	0.38667	0.3417	0.9698	genotyped	0.963
rs2456973	56416928	A	F40 Phobic anxiety disorders	7.0234e-05	0.38718	0.3417	0.9698	genotyped	1.05
rs2456973	56416928	A	I24 Other acute ischaemic heart diseases	-0.0001099	0.38777	0.3417	0.9698	genotyped	0.967
rs2456973	56416928	A	B95-B98 Bacterial, viral and other infectious agents	0.0003281	0.39377	0.3417	0.9698	genotyped	1.01
rs2456973	56416928	A	N21 Calculus of lower urinary tract	8.019e-05	0.39829	0.3417	0.9698	genotyped	1.04
rs2456973	56416928	A	D50 Iron deficiency anaemia	-0.00025093	0.39903	0.3417	0.9698	genotyped	0.986
rs2456973	56416928	A	H10-H13 Disorders of conjunctiva	9.2179e-05	0.39913	0.3417	0.9698	genotyped	1.04
rs2456973	56416928	A	I45 Other conduction disorders	-0.00013436	0.40134	0.3417	0.9698	genotyped	0.975
rs2456973	56416928	A	J00-J06 Acute upper respiratory infections	-0.00015579	0.4022	0.3417	0.9698	genotyped	0.978
rs2456973	56416928	A	N97 Female infertility	-0.00016667	0.40277	0.3417	0.9698	genotyped	0.963
rs2456973	56416928	A	N47 Redundant prepuce, phimosis and paraphimosis	0.00028402	0.40298	0.3417	0.9698	genotyped	1.03
rs2456973	56416928	A	N70 Salpingitis and oophoritis	0.00012074	0.40537	0.3417	0.9698	genotyped	1.05
rs2456973	56416928	A	bacterial infection	-0.00018345	0.40564	0.3417	0.9698	genotyped	0.982
rs2456973	56416928	A	H40-H42 Glaucoma	-0.00018694	0.40606	0.3417	0.9698	genotyped	0.982
rs2456973	56416928	A	K07 Dentofacial anomalies [including malocclusion]	-6.942e-05	0.40843	0.3417	0.9698	genotyped	0.953
rs2456973	56416928	A	H40 Glaucoma	-0.00018567	0.4092	0.3417	0.9698	genotyped	0.983
rs2456973	56416928	A	other urological problem (male)	0.00053019	0.41021	0.3417	0.9698	genotyped	1.01
rs2456973	56416928	A	O42 Premature rupture of membranes	-0.00016839	0.41093	0.3417	0.9698	genotyped	0.965
rs2456973	56416928	A	K20 Oesophagitis	0.00026566	0.41205	0.3417	0.9698	genotyped	1.01
rs2456973	56416928	A	renal/kidney failure	7.4264e-05	0.41239	0.3417	0.9698	genotyped	1.05
rs2456973	56416928	A	N10-N16 Renal tubulo-interstitial diseases	-0.00017149	0.41314	0.3417	0.9698	genotyped	0.981
rs2456973	56416928	A	High light scatter reticulocyte count	1.3607e-05	0.41617	0.3417	0.9698	genotyped	-
rs2456973	56416928	A	K02 Dental caries	0.0001545	0.41726	0.3417	0.9698	genotyped	1.02
rs2456973	56416928	A	N02 Recurrent and persistent haematuria	7.3749e-05	0.41847	0.3417	0.9698	genotyped	1.04
rs2456973	56416928	A	K50 Crohn's disease [regional enteritis]	-0.0001135	0.42239	0.3417	0.9698	genotyped	0.973
rs2456973	56416928	A	K60 Fissure and fistula of anal and rectal regions	-0.00015362	0.42364	0.3417	0.9698	genotyped	0.98
rs2456973	56416928	A	psychological/psychiatric problem	-0.00045836	0.42378	0.3417	0.9698	genotyped	0.993
rs2456973	56416928	A	Bread intake	0.013606	0.42625	0.3417	0.9698	genotyped	-
rs2456973	56416928	A	H35 Other retinal disorders	-0.00015968	0.42695	0.3417	0.9698	genotyped	0.981
rs2456973	56416928	A	connective tissue disorder	-0.00014112	0.428	0.3417	0.9698	genotyped	0.979
rs2456973	56416928	A	M22 Disorders of patella	-8.2933e-05	0.42887	0.3417	0.9698	genotyped	0.964
rs2456973	56416928	A	varicose veins	0.00010372	0.42903	0.3417	0.9698	genotyped	1.03
rs2456973	56416928	A	G99 Other disorders of nervous system in diseases classified elsewhere	8.8253e-05	0.4321	0.3417	0.9698	genotyped	1.03
rs2456973	56416928	A	spinal injury	-6.7194e-05	0.43821	0.3417	0.9698	genotyped	0.957
rs2456973	56416928	A	O75 Other complications of labour and delivery, not elsewhere classified	-0.00013342	0.44232	0.3417	0.9698	genotyped	0.961
rs2456973	56416928	A	other renal/kidney problem	0.00012468	0.4425	0.3417	0.9698	genotyped	1.02
rs2456973	56416928	A	F05 Delirium, not induced by alcohol and other psychoactive substances	6.2851e-05	0.44386	0.3417	0.9698	genotyped	1.05
rs2456973	56416928	A	gall bladder disease	0.00022106	0.44505	0.3417	0.9698	genotyped	1.01
rs2456973	56416928	A	N20-N23 Urolithiasis	0.0002062	0.44582	0.3417	0.9698	genotyped	1.01
rs2456973	56416928	A	allergy or anaphylactic reaction to food	-0.0001123	0.44814	0.3417	0.9698	genotyped	0.975
rs2456973	56416928	A	O36 Maternal care for other known or suspected foetal problems	0.00020342	0.44829	0.3417	0.9698	genotyped	1.02
rs2456973	56416928	A	L03 Cellulitis	0.00021732	0.44861	0.3417	0.9698	genotyped	1.01
rs2456973	56416928	A	M18 Arthrosis of first carpometacarpal joint	9.3587e-05	0.45129	0.3417	0.9698	genotyped	1.03
rs2456973	56416928	A	oesophagitis/barretts oesophagus	-9.1984e-05	0.45211	0.3417	0.9698	genotyped	0.97
rs2456973	56416928	A	D04 Carcinoma in situ of skin	7.7519e-05	0.45296	0.3417	0.9698	genotyped	1.04
rs2456973	56416928	A	mania/bipolar disorder/manic depression	-8.6466e-05	0.45708	0.3417	0.9698	genotyped	0.969
rs2456973	56416928	A	sarcoidosis	-7.154e-05	0.4581	0.3417	0.9698	genotyped	0.963
rs2456973	56416928	A	N32 Other disorders of bladder	0.00023296	0.45968	0.3417	0.9698	genotyped	1.01
rs2456973	56416928	A	C30-C39 Malignant neoplasms of respiratory and intrathoracic organs	0.00010638	0.46123	0.3417	0.9698	genotyped	1.03
rs2456973	56416928	A	M21 Other acquired deformities of limbs	0.00010296	0.4657	0.3417	0.9698	genotyped	1.03
rs2456973	56416928	A	K22 Other diseases of oesophagus	0.00024249	0.46664	0.3417	0.9698	genotyped	1.01
rs2456973	56416928	A	I08 Multiple valve diseases	-0.00010125	0.46773	0.3417	0.9698	genotyped	0.975
rs2456973	56416928	A	diabetes	-0.000319	0.46886	0.3417	0.9698	genotyped	0.993
rs2456973	56416928	A	K04 Diseases of pulp and periapical tissues	0.00011944	0.46936	0.3417	0.9698	genotyped	1.02
rs2456973	56416928	A	other fractures	6.3427e-05	0.47681	0.3417	0.9698	genotyped	1.04
rs2456973	56416928	A	O20-O29 Other maternal disorders predominantly related to pregnancy	-0.00023845	0.48085	0.3417	0.9698	genotyped	0.982
rs2456973	56416928	A	D69 Purpura and other haemorrhagic conditions	9.8268e-05	0.48147	0.3417	0.9698	genotyped	1.03
rs2456973	56416928	A	N83 Noninflammatory disorders of ovary, Fallopian tube and broad ligament	-0.00031477	0.48214	0.3417	0.9698	genotyped	0.986
rs2456973	56416928	A	F33 Recurrent depressive disorder	-6.4954e-05	0.48281	0.3417	0.9698	genotyped	0.964
rs2456973	56416928	A	bronchiectasis	-7.4139e-05	0.48651	0.3417	0.9698	genotyped	0.969
rs2456973	56416928	A	gynaecological disorder (not cancer)	-0.00056867	0.48753	0.3417	0.9698	genotyped	0.993
rs2456973	56416928	A	L60 Nail disorders	8.082e-05	0.48796	0.3417	0.9698	genotyped	1.03
rs2456973	56416928	A	K65 Peritonitis	-6.7675e-05	0.48883	0.3417	0.9698	genotyped	0.966
rs2456973	56416928	A	J20-J22 Other acute lower respiratory infections	0.00020587	0.48901	0.3417	0.9698	genotyped	1.01
rs2456973	56416928	A	L89 Decubitus ulcer	-5.945e-05	0.48947	0.3417	0.9698	genotyped	0.961
rs2456973	56416928	A	K01 Embedded and impacted teeth	0.00010279	0.48957	0.3417	0.9698	genotyped	1.02
rs2456973	56416928	A	J98 Other respiratory disorders	0.00013361	0.49044	0.3417	0.9698	genotyped	1.02
rs2456973	56416928	A	K51 Ulcerative colitis	0.00013174	0.49167	0.3417	0.9698	genotyped	1.02
rs2456973	56416928	A	G57 Mononeuropathies of lower limb	9.5804e-05	0.49257	0.3417	0.9698	genotyped	1.02
rs2456973	56416928	A	liver/biliary/pancreas problem	0.00024795	0.49257	0.3417	0.9698	genotyped	1.01
rs2456973	56416928	A	N35 Urethral stricture	0.00013272	0.49709	0.3417	0.9698	genotyped	1.02
rs2456973	56416928	A	other joint disorder	0.00014602	0.49762	0.3417	0.9698	genotyped	1.02
rs2456973	56416928	A	Number of vehicles in household	-0.0012007	0.49902	0.3417	0.9698	genotyped	-
rs2456973	56416928	A	H90 Conductive and sensorineural hearing loss	-7.1772e-05	0.49975	0.3417	0.9698	genotyped	0.969
rs2456973	56416928	A	J95-J99 Other diseases of the respiratory system	0.00016812	0.49988	0.3417	0.9698	genotyped	1.01
rs2456973	56416928	A	chronic obstructive airways disease/copd	8.7091e-05	0.50321	0.3417	0.9698	genotyped	1.03
rs2456973	56416928	A	ankylosing spondylitis	-7.6664e-05	0.50352	0.3417	0.9698	genotyped	0.973
rs2456973	56416928	A	G25 Other extrapyramidal and movement disorders	5.6521e-05	0.50581	0.3417	0.9698	genotyped	1.04
rs2456973	56416928	A	F43 Reaction to severe stress, and adjustment disorders	5.1928e-05	0.50581	0.3417	0.9698	genotyped	1.04
rs2456973	56416928	A	G93 Other disorders of brain	-8.989e-05	0.5086	0.3417	0.9698	genotyped	0.976
rs2456973	56416928	A	anal problem	8.2597e-05	0.5093	0.3417	0.9698	genotyped	1.03
rs2456973	56416928	A	pleurisy	-8.5152e-05	0.50935	0.3417	0.9698	genotyped	0.975
rs2456973	56416928	A	M10 Gout	0.00012676	0.50986	0.3417	0.9698	genotyped	1.02
rs2456973	56416928	A	osteoporosis	0.00017882	0.51334	0.3417	0.9698	genotyped	1.01
rs2456973	56416928	A	O20 Haemorrhage in early pregnancy	0.00012434	0.51338	0.3417	0.9698	genotyped	1.03
rs2456973	56416928	A	K50-K52 Noninfective enteritis and colitis	0.00030024	0.51451	0.3417	0.9698	genotyped	1.01
rs2456973	56416928	A	M13 Other arthritis	0.00023157	0.51972	0.3417	0.9698	genotyped	1.01
rs2456973	56416928	A	G80-G83 Cerebral palsy and other paralytic syndromes	-0.00010171	0.52052	0.3417	0.9698	genotyped	0.98
rs2456973	56416928	A	I46 Cardiac arrest	-6.7527e-05	0.52275	0.3417	0.9698	genotyped	0.971
rs2456973	56416928	A	L81 Other disorders of pigmentation	6.0943e-05	0.52665	0.3417	0.9698	genotyped	1.03
rs2456973	56416928	A	J09-J18 Influenza and pneumonia	0.00021117	0.52838	0.3417	0.9698	genotyped	1.01
rs2456973	56416928	A	duodenal ulcer	-8.8989e-05	0.52982	0.3417	0.9698	genotyped	0.979
rs2456973	56416928	A	F00-F09 Organic, including symptomatic, mental disorders	8.4607e-05	0.53389	0.3417	0.9698	genotyped	1.02
rs2456973	56416928	A	H83 Other diseases of inner ear	6.1167e-05	0.53521	0.3417	0.9698	genotyped	1.03
rs2456973	56416928	A	F41 Other anxiety disorders	-0.00016185	0.53651	0.3417	0.9698	genotyped	0.989
rs2456973	56416928	A	Number of operations, self-reported	0.0019325	0.53787	0.3417	0.9698	genotyped	-
rs2456973	56416928	A	L30 Other dermatitis	-8.2042e-05	0.53862	0.3417	0.9698	genotyped	0.978
rs2456973	56416928	A	K61 Abscess of anal and rectal regions	-7.7531e-05	0.53895	0.3417	0.9698	genotyped	0.976
rs2456973	56416928	A	M45-M49 Spondylopathies	0.00022136	0.54063	0.3417	0.9698	genotyped	1.01
rs2456973	56416928	A	H15-H22 Disorders of sclera, cornea, iris and ciliary body	-8.418e-05	0.54375	0.3417	0.9698	genotyped	0.979
rs2456973	56416928	A	tropical & travel-related infections	-4.8885e-05	0.54645	0.3417	0.9698	genotyped	0.964
rs2456973	56416928	A	O32 Maternal care for known or suspected malpresentation of foetus	0.00012435	0.54671	0.3417	0.9698	genotyped	1.03
rs2456973	56416928	A	N17-N19 Renal failure	0.00018713	0.54793	0.3417	0.9698	genotyped	1.01
rs2456973	56416928	A	E27 Other disorders of adrenal gland	-4.4232e-05	0.5507	0.3417	0.9698	genotyped	0.961
rs2456973	56416928	A	L90 Atrophic disorders of skin	0.00010768	0.5535	0.3417	0.9698	genotyped	1.02
rs2456973	56416928	A	G43 Migraine	-0.00010623	0.55357	0.3417	0.9698	genotyped	0.984
rs2456973	56416928	A	H34 Retinal vascular occlusions	-4.6477e-05	0.55454	0.3417	0.9698	genotyped	0.964
rs2456973	56416928	A	peritonitis	-7.5589e-05	0.55538	0.3417	0.9698	genotyped	0.978
rs2456973	56416928	A	K58 Irritable bowel syndrome	-0.00014822	0.55722	0.3417	0.9698	genotyped	0.989
rs2456973	56416928	A	C67 Malignant neoplasm of bladder	5.5766e-05	0.55774	0.3417	0.9698	genotyped	1.03
rs2456973	56416928	A	breast cysts	-0.00014633	0.56089	0.3417	0.9698	genotyped	0.979
rs2456973	56416928	A	varicella zoster virus	8.6501e-05	0.56244	0.3417	0.9698	genotyped	1.02
rs2456973	56416928	A	cranial nerve problem/palsy	5.6691e-05	0.56254	0.3417	0.9698	genotyped	1.03
rs2456973	56416928	A	fracture head & neck	6.708e-05	0.56257	0.3417	0.9698	genotyped	1.02
rs2456973	56416928	A	muscle/soft tissue problem	0.00018178	0.56277	0.3417	0.9698	genotyped	1.01
rs2456973	56416928	A	N17 Acute renal failure	0.00013199	0.56373	0.3417	0.9698	genotyped	1.01
rs2456973	56416928	A	B97 Viral agents as the cause of diseases classified to other chapters	-4.6061e-05	0.56385	0.3417	0.9698	genotyped	0.965
rs2456973	56416928	A	D64 Other anaemias	0.0002091	0.56427	0.3417	0.9698	genotyped	1.01
rs2456973	56416928	A	N36 Other disorders of urethra	-5.4651e-05	0.56573	0.3417	0.9698	genotyped	0.971
rs2456973	56416928	A	Cooked vegetable intake	-0.0019741	0.56587	0.3417	0.9698	genotyped	-
rs2456973	56416928	A	J06 Acute upper respiratory infections of multiple and unspecified sites	5.6398e-05	0.5678	0.3417	0.9698	genotyped	1.03
rs2456973	56416928	A	J96 Respiratory failure, not elsewhere classified	-8.7901e-05	0.56887	0.3417	0.9698	genotyped	0.982
rs2456973	56416928	A	K08 Other disorders of teeth and supporting structures	-9.9279e-05	0.57294	0.3417	0.9698	genotyped	0.984
rs2456973	56416928	A	O26 Maternal care for other conditions predominantly related to pregnancy	-0.00014641	0.5775	0.3417	0.9698	genotyped	0.982
rs2456973	56416928	A	K25 Gastric ulcer	0.00012429	0.57828	0.3417	0.9698	genotyped	1.01
rs2456973	56416928	A	O60-O75 Complications of labour and delivery	-0.00029916	0.57972	0.3417	0.9698	genotyped	0.992
rs2456973	56416928	A	O02 Other abnormal products of conception	0.00012383	0.58134	0.3417	0.9698	genotyped	1.02
rs2456973	56416928	A	E10-E14 Diabetes mellitus	0.00024448	0.58367	0.3417	0.9698	genotyped	1.01
rs2456973	56416928	A	N20 Calculus of kidney and ureter	0.00012776	0.58394	0.3417	0.9698	genotyped	1.01
rs2456973	56416928	A	mumps / epidemic parotitis	-5.5272e-05	0.58811	0.3417	0.9698	genotyped	0.974
rs2456973	56416928	A	urinary frequency / incontinence	-7.0326e-05	0.58924	0.3417	0.9698	genotyped	0.98
rs2456973	56416928	A	B95 Streptococcus and staphylococcus as the cause of diseases classified to other chapters	0.00011747	0.58996	0.3417	0.9698	genotyped	1.01
rs2456973	56416928	A	H25 Senile cataract	-0.00016261	0.59346	0.3417	0.9698	genotyped	0.992
rs2456973	56416928	A	Salt added to food	0.00092061	0.59829	0.3417	0.9698	genotyped	-
rs2456973	56416928	A	N31 Neuromuscular dysfunction of bladder, not elsewhere classified	-7.1316e-05	0.60385	0.3417	0.9698	genotyped	0.982
rs2456973	56416928	A	L97 Ulcer of lower limb, not elsewhere classified	5.7731e-05	0.60391	0.3417	0.9698	genotyped	1.02
rs2456973	56416928	A	I05-I09 Chronic rheumatic heart diseases	-8.3207e-05	0.60411	0.3417	0.9698	genotyped	0.984
rs2456973	56416928	A	F32 Depressive episode	0.00018695	0.60553	0.3417	0.9698	genotyped	1.01
rs2456973	56416928	A	J31 Chronic rhinitis, nasopharyngitis and pharyngitis	-5.19e-05	0.60814	0.3417	0.9698	genotyped	0.975
rs2456973	56416928	A	K62 Other diseases of anus and rectum	-0.00025651	0.61219	0.3417	0.9698	genotyped	0.995
rs2456973	56416928	A	N89 Other noninflammatory disorders of vagina	0.00012604	0.61295	0.3417	0.9698	genotyped	1.02
rs2456973	56416928	A	H92 Otalgia and effusion of ear	3.9459e-05	0.61769	0.3417	0.9698	genotyped	1.03
rs2456973	56416928	A	I51 Complications and ill-defined descriptions of heart disease	0.00010924	0.61897	0.3417	0.9698	genotyped	1.01
rs2456973	56416928	A	A30-A49 Other bacterial diseases	0.00011804	0.61937	0.3417	0.9698	genotyped	1.01
rs2456973	56416928	A	menorrhagia (unknown cause)	-0.00010274	0.62262	0.3417	0.9698	genotyped	0.98
rs2456973	56416928	A	O70 Perineal laceration during delivery	-0.00021291	0.62427	0.3417	0.9698	genotyped	0.991
rs2456973	56416928	A	N12 Tubulo-interstitial nephritis, not specified as acute or chronic	-5.0695e-05	0.62457	0.3417	0.9698	genotyped	0.977
rs2456973	56416928	A	B00-B09 Viral infections characterized by skin and mucous membrane lesions	-6.7285e-05	0.62484	0.3417	0.9698	genotyped	0.983
rs2456973	56416928	A	I72 Other aneurysm	3.6626e-05	0.62531	0.3417	0.9698	genotyped	1.03
rs2456973	56416928	A	N99 Postprocedural disorders of genito-urinary system, not elsewhere classified	-5.7125e-05	0.62639	0.3417	0.9698	genotyped	0.98
rs2456973	56416928	A	N99-N99 Other disorders of the genitourinary system	-5.7125e-05	0.62639	0.3417	0.9698	genotyped	0.98
rs2456973	56416928	A	J40 Bronchitis, not specified as acute or chronic	4.1892e-05	0.62732	0.3417	0.9698	genotyped	1.03
rs2456973	56416928	A	N64 Other disorders of breast	0.00010666	0.62793	0.3417	0.9698	genotyped	1.02
rs2456973	56416928	A	throat or larynx disorder	-9.5925e-05	0.62981	0.3417	0.9698	genotyped	0.988
rs2456973	56416928	A	N87 Dysplasia of cervix uteri	0.00011857	0.6308	0.3417	0.9698	genotyped	1.02
rs2456973	56416928	A	Number of treatments/medications taken	0.0024772	0.63459	0.3417	0.9698	genotyped	-
rs2456973	56416928	A	K52 Other non-infective gastro-enteritis and colitis	0.0002004	0.63797	0.3417	0.9698	genotyped	1.01
rs2456973	56416928	A	I78 Diseases of capillaries	4.1528e-05	0.6431	0.3417	0.9698	genotyped	1.03
rs2456973	56416928	A	G45 Transient cerebral ischaemic attacks and related syndromes	-7.9216e-05	0.64612	0.3417	0.9698	genotyped	0.987
rs2456973	56416928	A	D06 Carcinoma in situ of cervix uteri	-0.00012247	0.64659	0.3417	0.9698	genotyped	0.985
rs2456973	56416928	A	bone disorder	0.00014665	0.6476	0.3417	0.9698	genotyped	1.01
rs2456973	56416928	A	I70 Atherosclerosis	-5.534e-05	0.64837	0.3417	0.9698	genotyped	0.982
rs2456973	56416928	A	cervical spondylosis	8.4662e-05	0.6485	0.3417	0.9698	genotyped	1.01
rs2456973	56416928	A	hepatitis	-7.051e-05	0.64993	0.3417	0.9698	genotyped	0.986
rs2456973	56416928	A	N95 Menopausal and other perimenopausal disorders	-0.00028283	0.65089	0.3417	0.9698	genotyped	0.994
rs2456973	56416928	A	rosacea	3.9686e-05	0.65129	0.3417	0.9698	genotyped	1.03
rs2456973	56416928	A	chronic fatigue syndrome	6.6335e-05	0.65243	0.3417	0.9698	genotyped	1.02
rs2456973	56416928	A	osteopenia	4.846e-05	0.65795	0.3417	0.9698	genotyped	1.02
rs2456973	56416928	A	N90 Other noninflammatory disorders of vulva and perineum	-0.00012044	0.6597	0.3417	0.9698	genotyped	0.986
rs2456973	56416928	A	I95 Hypotension	-0.00010464	0.66171	0.3417	0.9698	genotyped	0.991
rs2456973	56416928	A	diverticular disease/diverticulitis	9.9551e-05	0.66657	0.3417	0.9698	genotyped	1.01
rs2456973	56416928	A	D73 Diseases of spleen	-3.3828e-05	0.66843	0.3417	0.9698	genotyped	0.974
rs2456973	56416928	A	M53 Other dorsopathies, not elsewhere classified	-3.4332e-05	0.66849	0.3417	0.9698	genotyped	0.974
rs2456973	56416928	A	Basophill count	3.5208e-05	0.66998	0.3417	0.9698	genotyped	-
rs2456973	56416928	A	N80 Endometriosis	-0.0001651	0.67024	0.3417	0.9698	genotyped	0.99
rs2456973	56416928	A	K86 Other diseases of pancreas	-4.8905e-05	0.67056	0.3417	0.9698	genotyped	0.982
rs2456973	56416928	A	Frequency of solarium/sunlamp use	0.0041696	0.67249	0.3417	0.9698	genotyped	-
rs2456973	56416928	A	anxiety/panic attacks	-0.00010836	0.67382	0.3417	0.9698	genotyped	0.992
rs2456973	56416928	A	K66 Other disorders of peritoneum	8.0027e-05	0.6751	0.3417	0.9698	genotyped	1.01
rs2456973	56416928	A	J30 Vasomotor and allergic rhinitis	-4.6169e-05	0.67524	0.3417	0.9698	genotyped	0.982
rs2456973	56416928	A	M94 Other disorders of cartilage	-3.9481e-05	0.67527	0.3417	0.9698	genotyped	0.978
rs2456973	56416928	A	N45 Orchitis and epididymitis	8.7203e-05	0.68555	0.3417	0.9698	genotyped	1.02
rs2456973	56416928	A	N30 Cystitis	7.5059e-05	0.68599	0.3417	0.9698	genotyped	1.01
rs2456973	56416928	A	J18 Pneumonia, organism unspecified	0.00012932	0.68613	0.3417	0.9698	genotyped	1.01
rs2456973	56416928	A	M00-M03 Infectious arthropathies	3.0335e-05	0.68745	0.3417	0.9698	genotyped	1.03
rs2456973	56416928	A	Platelet distribution width	-0.00036381	0.68747	0.3417	0.9698	genotyped	-
rs2456973	56416928	A	helicobacter pylori	-4.7276e-05	0.68882	0.3417	0.9698	genotyped	0.984
rs2456973	56416928	A	G35-G37 Demyelinating diseases of the central nervous system	-5.2416e-05	0.69039	0.3417	0.9698	genotyped	0.986
rs2456973	56416928	A	G55 Nerve root and plexus compressions in diseases classified elsewhere	8.5386e-05	0.6907	0.3417	0.9698	genotyped	1.01
rs2456973	56416928	A	rheumatic fever	-4.8189e-05	0.69099	0.3417	0.9698	genotyped	0.984
rs2456973	56416928	A	I47 Paroxysmal tachycardia	7.6814e-05	0.69253	0.3417	0.9698	genotyped	1.01
rs2456973	56416928	A	M86-M90 Other osteopathies	7.5527e-05	0.69331	0.3417	0.9698	genotyped	1.01
rs2456973	56416928	A	depression	-0.00019938	0.69408	0.3417	0.9698	genotyped	0.996
rs2456973	56416928	A	testicular problems (not cancer)	6.9529e-05	0.69818	0.3417	0.9698	genotyped	1.02
rs2456973	56416928	A	M50 Cervical disk disorders	5.1198e-05	0.70016	0.3417	0.9698	genotyped	1.01
rs2456973	56416928	A	Number in household	-0.00085282	0.70124	0.3417	0.9698	genotyped	-
rs2456973	56416928	A	heart attack/myocardial infarction	-0.00012261	0.70229	0.3417	0.9698	genotyped	0.995
rs2456973	56416928	A	transient ischaemic attack (tia)	-5.1324e-05	0.70283	0.3417	0.9698	genotyped	0.986
rs2456973	56416928	A	J69 Pneumonitis due to solids and liquids	-3.1949e-05	0.70341	0.3417	0.9698	genotyped	0.978
rs2456973	56416928	A	H01 Other inflammation of eyelid	-3.1742e-05	0.7036	0.3417	0.9698	genotyped	0.978
rs2456973	56416928	A	I64 Stroke, not specified as haemorrhage or infarction	4.2216e-05	0.70518	0.3417	0.9698	genotyped	1.02
rs2456973	56416928	A	M70 Soft tissue disorders related to use, overuse and pressure	-5.207e-05	0.70573	0.3417	0.9698	genotyped	0.987
rs2456973	56416928	A	cerebrovascular disease	-0.00011141	0.70695	0.3417	0.9698	genotyped	0.994
rs2456973	56416928	A	B35-B49 Mycoses	-6.5584e-05	0.71071	0.3417	0.9698	genotyped	0.99
rs2456973	56416928	A	J03 Acute tonsillitis	-3.0248e-05	0.71129	0.3417	0.9698	genotyped	0.978
rs2456973	56416928	A	O47 False labour	-7.5077e-05	0.71157	0.3417	0.9698	genotyped	0.984
rs2456973	56416928	A	N73 Other female pelvic inflammatory diseases	0.00012072	0.71487	0.3417	0.9698	genotyped	1.01
rs2456973	56416928	A	head injury	-4.6174e-05	0.71577	0.3417	0.9698	genotyped	0.986
rs2456973	56416928	A	Comparative body size at age 10	-0.0004702	0.71992	0.3417	0.9698	genotyped	-
rs2456973	56416928	A	gastric/stomach ulcers	-6.6823e-05	0.72033	0.3417	0.9698	genotyped	0.991
rs2456973	56416928	A	other abdominal problem	-8.8919e-05	0.72098	0.3417	0.9698	genotyped	0.993
rs2456973	56416928	A	E86 Volume depletion	6.4714e-05	0.72174	0.3417	0.9698	genotyped	1.01
rs2456973	56416928	A	muscle or soft tissue injuries	6.6258e-05	0.72282	0.3417	0.9698	genotyped	1.01
rs2456973	56416928	A	stomach disorder	8.1124e-05	0.72575	0.3417	0.9698	genotyped	1.01
rs2456973	56416928	A	D60-D64 Aplastic and other anaemias	0.00013132	0.72709	0.3417	0.9698	genotyped	1
rs2456973	56416928	A	G35 Multiple sclerosis	-4.2622e-05	0.72733	0.3417	0.9698	genotyped	0.986
rs2456973	56416928	A	I44 Atrioventricular and left bundle-branch block	7.1502e-05	0.72738	0.3417	0.9698	genotyped	1.01
rs2456973	56416928	A	abdominal hernia	5.7698e-05	0.72791	0.3417	0.9698	genotyped	1.01
rs2456973	56416928	A	H66 Suppurative and unspecified otitis media	-3.3196e-05	0.72989	0.3417	0.9698	genotyped	0.983
rs2456973	56416928	A	M80 Osteoporosis with pathological fracture	3.5122e-05	0.73218	0.3417	0.9698	genotyped	1.02
rs2456973	56416928	A	M20-M25 Other joint disorders	0.00021489	0.73335	0.3417	0.9698	genotyped	1
rs2456973	56416928	A	G40-G47 Episodic and paroxysmal disorders	-0.00013469	0.73609	0.3417	0.9698	genotyped	0.996
rs2456973	56416928	A	K59 Other functional intestinal disorders	-0.00011961	0.73746	0.3417	0.9698	genotyped	0.995
rs2456973	56416928	A	K82 Other diseases of gallbladder	4.8434e-05	0.73821	0.3417	0.9698	genotyped	1.01
rs2456973	56416928	A	Red blood cell (erythrocyte) distribution width	-0.00057978	0.73821	0.3417	0.9698	genotyped	-
rs2456973	56416928	A	C43 Malignant melanoma of skin	-5.4241e-05	0.7384	0.3417	0.9698	genotyped	0.99
rs2456973	56416928	A	E78 Disorders of lipoprotein metabolism and other lipidaemias	-0.00019573	0.73862	0.3417	0.9698	genotyped	0.998
rs2456973	56416928	A	ear/vestibular disorder	-8.8169e-05	0.74235	0.3417	0.9698	genotyped	0.994
rs2456973	56416928	A	K42 Umbilical hernia	-6.7889e-05	0.74355	0.3417	0.9698	genotyped	0.992
rs2456973	56416928	A	allergy or anaphylactic reaction to drug	-6.6629e-05	0.74499	0.3417	0.9698	genotyped	0.992
rs2456973	56416928	A	Hand grip strength (right)	0.0047923	0.74504	0.3417	0.9698	genotyped	-
rs2456973	56416928	A	neurological injury/trauma	-5.2621e-05	0.74784	0.3417	0.9698	genotyped	0.99
rs2456973	56416928	A	I73 Other peripheral vascular diseases	6.5995e-05	0.74962	0.3417	0.9698	genotyped	1.01
rs2456973	56416928	A	A41 Other septicaemia	6.6548e-05	0.75034	0.3417	0.9698	genotyped	1.01
rs2456973	56416928	A	K85 Acute pancreatitis	-2.6086e-05	0.75085	0.3417	0.9698	genotyped	0.981
rs2456973	56416928	A	M06 Other rheumatoid arthritis	-7.0434e-05	0.75185	0.3417	0.9698	genotyped	0.993
rs2456973	56416928	A	I42 Cardiomyopathy	-3.7825e-05	0.75575	0.3417	0.9698	genotyped	0.988
rs2456973	56416928	A	epilepsy	6.2012e-05	0.75642	0.3417	0.9698	genotyped	1.01
rs2456973	56416928	A	Immature reticulocyte fraction	-3.4273e-05	0.76055	0.3417	0.9698	genotyped	-
rs2456973	56416928	A	N70-N77 Inflammatory diseases of female pelvic organs	-0.00014552	0.76285	0.3417	0.9698	genotyped	0.994
rs2456973	56416928	A	H50 Other strabismus	3.1395e-05	0.76323	0.3417	0.9698	genotyped	1.01
rs2456973	56416928	A	K76 Other diseases of liver	6.0208e-05	0.76334	0.3417	0.9698	genotyped	1.01
rs2456973	56416928	A	heart arrhythmia	-7.772e-05	0.77186	0.3417	0.9698	genotyped	0.995
rs2456973	56416928	A	G91 Hydrocephalus	-2.1078e-05	0.7724	0.3417	0.9698	genotyped	0.981
rs2456973	56416928	A	bronchitis	-5.4618e-05	0.77277	0.3417	0.9698	genotyped	0.993
rs2456973	56416928	A	N93 Other abnormal uterine and vaginal bleeding	0.00011419	0.77601	0.3417	0.9698	genotyped	1.01
rs2456973	56416928	A	M89 Other disorders of bone	-3.7561e-05	0.77963	0.3417	0.9698	genotyped	0.99
rs2456973	56416928	A	Hand grip strength (left) / Hand grip strength (right)	0.00011683	0.78123	0.3417	0.9698	genotyped	-
rs2456973	56416928	A	I34 Nonrheumatic mitral valve disorders	-4.491e-05	0.7861	0.3417	0.9698	genotyped	0.992
rs2456973	56416928	A	G60-G64 Polyneuropathies and other disorders of the peripheral nervous system	-3.8323e-05	0.79071	0.3417	0.9698	genotyped	0.991
rs2456973	56416928	A	L08 Other local infections of skin and subcutaneous tissue	-3.1416e-05	0.7945	0.3417	0.9698	genotyped	0.989
rs2456973	56416928	A	K41 Femoral hernia	2.2423e-05	0.79478	0.3417	0.9698	genotyped	1.01
rs2456973	56416928	A	H91 Other hearing loss	4.7319e-05	0.79488	0.3417	0.9698	genotyped	1.01
rs2456973	56416928	A	H90-H95 Other disorders of ear	5.9041e-05	0.79772	0.3417	0.9698	genotyped	1.01
rs2456973	56416928	A	N50 Other disorders of male genital organs	0.0001004	0.79887	0.3417	0.9698	genotyped	1.01
rs2456973	56416928	A	D00-D09 In situ neoplasms	6.8961e-05	0.80067	0.3417	0.9698	genotyped	1
rs2456973	56416928	A	I30-I52 Other forms of heart disease	0.00013625	0.80075	0.3417	0.9698	genotyped	1
rs2456973	56416928	A	stroke	-6.5701e-05	0.80134	0.3417	0.9698	genotyped	0.995
rs2456973	56416928	A	Platelet count	-0.024081	0.80322	0.3417	0.9698	genotyped	-
rs2456973	56416928	A	O30-O48 Maternal care related to the fetus and amniotic cavity and possible delivery problems	-0.00011504	0.80781	0.3417	0.9698	genotyped	0.996
rs2456973	56416928	A	disc problem	-7.1788e-05	0.81156	0.3417	0.9698	genotyped	0.996
rs2456973	56416928	A	M81 Osteoporosis without pathological fracture	6.1616e-05	0.81377	0.3417	0.9698	genotyped	1
rs2456973	56416928	A	M65-M68 Disorders of synovium and tendon	-7.6308e-05	0.81423	0.3417	0.9698	genotyped	0.996
rs2456973	56416928	A	H04 Disorders of lachrymal system	3.6619e-05	0.82014	0.3417	0.9698	genotyped	1.01
rs2456973	56416928	A	Mean corpuscular haemoglobin concentration	-0.00042701	0.82081	0.3417	0.9698	genotyped	-
rs2456973	56416928	A	pulmonary embolism +/- dvt	4.5105e-05	0.82094	0.3417	0.9698	genotyped	1.01
rs2456973	56416928	A	viral infection	4.3743e-05	0.82141	0.3417	0.9698	genotyped	1.01
rs2456973	56416928	A	D65-D69 Coagulation defects, purpura and other haemorrhagic conditions	-3.9034e-05	0.82348	0.3417	0.9698	genotyped	0.994
rs2456973	56416928	A	G90-G99 Other disorders of the nervous system	4.8513e-05	0.82413	0.3417	0.9698	genotyped	1
rs2456973	56416928	A	O85-O92 Complications predominantly related to the puerperium	-3.4861e-05	0.82456	0.3417	0.9698	genotyped	0.987
rs2456973	56416928	A	N19 Unspecified renal failure	-2.784e-05	0.82774	0.3417	0.9698	genotyped	0.992
rs2456973	56416928	A	K14 Diseases of tongue	2.5916e-05	0.82849	0.3417	0.9698	genotyped	1.01
rs2456973	56416928	A	M05-M14 Inflammatory polyarthropathies	9.7826e-05	0.82927	0.3417	0.9698	genotyped	1
rs2456973	56416928	A	N23 Unspecified renal colic	3.1595e-05	0.83182	0.3417	0.9698	genotyped	1.01
rs2456973	56416928	A	G44 Other headache syndromes	1.6532e-05	0.83321	0.3417	0.9698	genotyped	1.01
rs2456973	56416928	A	High light scatter reticulocyte percentage	7.764e-05	0.83558	0.3417	0.9698	genotyped	-
rs2456973	56416928	A	O04 Medical abortion	-4.2481e-05	0.83694	0.3417	0.9698	genotyped	0.991
rs2456973	56416928	A	H02 Other disorders of eyelid	-5.2662e-05	0.83809	0.3417	0.9698	genotyped	0.996
rs2456973	56416928	A	D80-D89 Certain disorders involving the immune mechanism	2.2347e-05	0.84052	0.3417	0.9698	genotyped	1.01
rs2456973	56416928	A	I84 Haemorrhoids	-0.00010145	0.84084	0.3417	0.9698	genotyped	0.998
rs2456973	56416928	A	N25-N29 Other disorders of kidney and ureter	-3.4776e-05	0.84197	0.3417	0.9698	genotyped	0.994
rs2456973	56416928	A	essential hypertension	2.8789e-05	0.84496	0.3417	0.9698	genotyped	1.01
rs2456973	56416928	A	J90-J94 Other diseases of pleura	5.3255e-05	0.84745	0.3417	0.9698	genotyped	1
rs2456973	56416928	A	G20-G26 Extrapyramidal and movement disorders	2.9139e-05	0.84754	0.3417	0.9698	genotyped	1.01
rs2456973	56416928	A	pneumothorax	2.2354e-05	0.8478	0.3417	0.9698	genotyped	1.01
rs2456973	56416928	A	I74 Arterial embolism and thrombosis	-1.983e-05	0.84861	0.3417	0.9698	genotyped	0.991
rs2456973	56416928	A	I22 Subsequent myocardial infarction	-1.7534e-05	0.84888	0.3417	0.9698	genotyped	0.99
rs2456973	56416928	A	Basophill percentage	0.00017504	0.84896	0.3417	0.9698	genotyped	-
rs2456973	56416928	A	O63 Long labour	-5.1801e-05	0.84972	0.3417	0.9698	genotyped	0.994
rs2456973	56416928	A	rectal or colon adenoma/polyps	-2.2677e-05	0.85227	0.3417	0.9698	genotyped	0.993
rs2456973	56416928	A	B37 Candidiasis	-2.8997e-05	0.85532	0.3417	0.9698	genotyped	0.994
rs2456973	56416928	A	N62 Hypertrophy of breast	1.7887e-05	0.85565	0.3417	0.9698	genotyped	1.01
rs2456973	56416928	A	M40-M43 Deforming dorsopathies	3.2835e-05	0.85601	0.3417	0.9698	genotyped	1
rs2456973	56416928	A	Sleep duration	-0.00040569	0.85692	0.3417	0.9698	genotyped	-
rs2456973	56416928	A	C15-C26 Malignant neoplasms of digestive organs	-4.4212e-05	0.86181	0.3417	0.9698	genotyped	0.997
rs2456973	56416928	A	D10-D36 Benign neoplasms	-1.5484e-05	0.86332	0.3417	0.9698	genotyped	0.991
rs2456973	56416928	A	N28 Other disorders of kidney and ureter, not elsewhere classified	-2.8575e-05	0.86409	0.3417	0.9698	genotyped	0.995
rs2456973	56416928	A	Part of a multiple birth	5.5774e-05	0.86428	0.3417	0.9698	genotyped	1
rs2456973	56416928	A	Fresh fruit intake	-0.00052132	0.86489	0.3417	0.9698	genotyped	-
rs2456973	56416928	A	L00-L08 Infections of the skin and subcutaneous tissue	5.7543e-05	0.86825	0.3417	0.9698	genotyped	1
rs2456973	56416928	A	back pain	2.6367e-05	0.8694	0.3417	0.9698	genotyped	1.01
rs2456973	56416928	A	kidney stone/ureter stone/bladder stone	3.152e-05	0.87013	0.3417	0.9698	genotyped	1
rs2456973	56416928	A	H81 Disorders of vestibular function	1.7413e-05	0.87164	0.3417	0.9698	genotyped	1.01
rs2456973	56416928	A	D41 Neoplasm of uncertain or unknown behaviour of urinary organs	-1.3852e-05	0.87284	0.3417	0.9698	genotyped	0.991
rs2456973	56416928	A	E16 Other disorders of pancreatic internal secretion	1.6629e-05	0.87326	0.3417	0.9698	genotyped	1.01
rs2456973	56416928	A	E15-E16 Other disorders of glucose regulation and pancreatic internal secretion	1.6573e-05	0.87387	0.3417	0.9698	genotyped	1.01
rs2456973	56416928	A	M19 Other arthrosis	6.5915e-05	0.87681	0.3417	0.9698	genotyped	1
rs2456973	56416928	A	M25 Other joint disorders, not elsewhere classified	5.9155e-05	0.87767	0.3417	0.9698	genotyped	1
rs2456973	56416928	A	tuberculosis (tb)	-2.3601e-05	0.87856	0.3417	0.9698	genotyped	0.995
rs2456973	56416928	A	M16 Coxarthrosis [arthrosis of hip]	5.4697e-05	0.87891	0.3417	0.9698	genotyped	1
rs2456973	56416928	A	N60 Benign mammary dysplasia	-4.0239e-05	0.87954	0.3417	0.9698	genotyped	0.995
rs2456973	56416928	A	I95-I99 Other and unspecified disorders of the circulatory system	-3.7512e-05	0.88182	0.3417	0.9698	genotyped	0.997
rs2456973	56416928	A	N63 Unspecified lump in breast	-1.9956e-05	0.88251	0.3417	0.9698	genotyped	0.995
rs2456973	56416928	A	M86 Osteomyelitis	-1.122e-05	0.88655	0.3417	0.9698	genotyped	0.991
rs2456973	56416928	A	D37-D48 Neoplasms of uncertain or unknown behaviour	2.0559e-05	0.8875	0.3417	0.9698	genotyped	1
rs2456973	56416928	A	J38 Diseases of vocal cords and larynx, not elsewhere classified	-1.9793e-05	0.88996	0.3417	0.9698	genotyped	0.995
rs2456973	56416928	A	heart valve problem/heart murmur	-2.607e-05	0.89394	0.3417	0.9698	genotyped	0.997
rs2456973	56416928	A	O99 Other maternal diseases classifiable elsewhere but complicating pregnancy, childbirth and the puerperium	-3.4424e-05	0.89395	0.3417	0.9698	genotyped	0.995
rs2456973	56416928	A	L92 Granulomatous disorders of skin and subcutaneous tissue	1.104e-05	0.89404	0.3417	0.9698	genotyped	1.01
rs2456973	56416928	A	G20 Parkinson's disease	-1.5231e-05	0.89498	0.3417	0.9698	genotyped	0.994
rs2456973	56416928	A	E05 Thyrotoxicosis [hyperthyroidism]	1.9335e-05	0.89507	0.3417	0.9698	genotyped	1
rs2456973	56416928	A	neck problem/injury	-2.5833e-05	0.89534	0.3417	0.9698	genotyped	0.997
rs2456973	56416928	A	K26 Duodenal ulcer	2.2039e-05	0.90802	0.3417	0.9698	genotyped	1
rs2456973	56416928	A	soft tissue inflammation	1.0152e-05	0.91091	0.3417	0.9698	genotyped	1.01
rs2456973	56416928	A	N41 Inflammatory diseases of prostate	3.2401e-05	0.912	0.3417	0.9698	genotyped	1
rs2456973	56416928	A	G70-G73 Diseases of myoneural junction and muscle	-8.6194e-06	0.91253	0.3417	0.9698	genotyped	0.993
rs2456973	56416928	A	Number of days/week walked 10+ minutes	-0.00043437	0.91461	0.3417	0.9698	genotyped	-
rs2456973	56416928	A	K05 Gingivitis and periodontal diseases	1.0429e-05	0.91577	0.3417	0.9698	genotyped	1.01
rs2456973	56416928	A	E83 Disorders of mineral metabolism	1.5586e-05	0.92092	0.3417	0.9698	genotyped	1
rs2456973	56416928	A	M41 Scoliosis	-1.0826e-05	0.9222	0.3417	0.9698	genotyped	0.996
rs2456973	56416928	A	D75 Other diseases of blood and blood-forming organs	-8.0172e-06	0.92547	0.3417	0.9698	genotyped	0.995
rs2456973	56416928	A	M91-M94 Chondropathies	1.113e-05	0.92563	0.3417	0.9698	genotyped	1
rs2456973	56416928	A	B98 Other specified infectious agents as the cause of diseases classified to other chapters	9.2605e-06	0.92601	0.3417	0.9698	genotyped	1
rs2456973	56416928	A	H80-H83 Diseases of inner ear	-1.3999e-05	0.9284	0.3417	0.9698	genotyped	0.997
rs2456973	56416928	A	arthritis (nos)	-1.7096e-05	0.92861	0.3417	0.9698	genotyped	0.998
rs2456973	56416928	A	J39 Other diseases of upper respiratory tract	-7.9951e-06	0.93054	0.3417	0.9698	genotyped	0.995
rs2456973	56416928	A	M65 Synovitis and tenosynovitis	-2.132e-05	0.93083	0.3417	0.9698	genotyped	0.998
rs2456973	56416928	A	A49 Bacterial infection of unspecified site	-8.074e-06	0.93163	0.3417	0.9698	genotyped	0.996
rs2456973	56416928	A	K40 Inguinal hernia	3.2966e-05	0.93517	0.3417	0.9698	genotyped	1
rs2456973	56416928	A	C50-C50 Malignant neoplasm of breast	4.7729e-05	0.93567	0.3417	0.9698	genotyped	1
rs2456973	56416928	A	C50 Malignant neoplasm of breast	4.7729e-05	0.93567	0.3417	0.9698	genotyped	1
rs2456973	56416928	A	F40-F48 Neurotic, stress-related and somatoform disorders	-2.2365e-05	0.93871	0.3417	0.9698	genotyped	0.999
rs2456973	56416928	A	K65-K67 Diseases of peritoneum	1.5435e-05	0.9414	0.3417	0.9698	genotyped	1
rs2456973	56416928	A	K35-K38 Diseases of appendix	1.4906e-05	0.94189	0.3417	0.9698	genotyped	1
rs2456973	56416928	A	O69 Labour and delivery complicated by umbilical cord complications	-1.0809e-05	0.94522	0.3417	0.9698	genotyped	0.996
rs2456973	56416928	A	B07 Viral warts	-5.4914e-06	0.95219	0.3417	0.9698	genotyped	0.997
rs2456973	56416928	A	L98 Other disorders of skin and subcutaneous tissue, not elsewhere classified	-1.5154e-05	0.95233	0.3417	0.9698	genotyped	0.999
rs2456973	56416928	A	M24 Other specific joint derangements	-1.0363e-05	0.95264	0.3417	0.9698	genotyped	0.998
rs2456973	56416928	A	M43 Other deforming dorsopathies	-8.0993e-06	0.9545	0.3417	0.9698	genotyped	0.998
rs2456973	56416928	A	G81 Hemiplegia	-7.3768e-06	0.95521	0.3417	0.9698	genotyped	0.998
rs2456973	56416928	A	J92 Pleural plaque	-5.1399e-06	0.95659	0.3417	0.9698	genotyped	0.997
rs2456973	56416928	A	G31 Other degenerative diseases of nervous system, not elsewhere classified	-4.0994e-06	0.96134	0.3417	0.9698	genotyped	0.997
rs2456973	56416928	A	substance abuse/dependency	4.1506e-06	0.96313	0.3417	0.9698	genotyped	1
rs2456973	56416928	A	L29 Pruritus	-4.1539e-06	0.96496	0.3417	0.9698	genotyped	0.998
rs2456973	56416928	A	chronic/degenerative neurological problem	-7.5066e-06	0.96508	0.3417	0.9698	genotyped	0.999
rs2456973	56416928	A	H55-H59 Other disorders of eye and adnexa	-4.6948e-06	0.96523	0.3417	0.9698	genotyped	0.998
rs2456973	56416928	A	N40-N51 Diseases of male genital organs	-4.1642e-05	0.96531	0.3417	0.9698	genotyped	1
rs2456973	56416928	A	L05 Pilonidal cyst	2.8775e-06	0.96974	0.3417	0.9698	genotyped	1
rs2456973	56416928	A	K43 Ventral hernia	-7.0869e-06	0.97153	0.3417	0.9698	genotyped	0.999
rs2456973	56416928	A	O94-O99 Other obstetric conditions, not elsewhere classified	8.5755e-06	0.97384	0.3417	0.9698	genotyped	1
rs2456973	56416928	A	Pork intake	-4.1447e-05	0.97806	0.3417	0.9698	genotyped	-
rs2456973	56416928	A	J80-J84 Other respiratory diseases principally affecting the interstitium	-3.6231e-06	0.9793	0.3417	0.9698	genotyped	0.999
rs2456973	56416928	A	F30-F39 Mood [affective] disorders	9.3939e-06	0.98008	0.3417	0.9698	genotyped	1
rs2456973	56416928	A	nervous breakdown	1.9747e-06	0.98146	0.3417	0.9698	genotyped	1
rs2456973	56416928	A	G62 Other polyneuropathies	2.671e-06	0.98181	0.3417	0.9698	genotyped	1
rs2456973	56416928	A	peripheral vascular disease	-2.4069e-06	0.98403	0.3417	0.9698	genotyped	0.999
rs2456973	56416928	A	uterine problem	-9.9325e-06	0.98838	0.3417	0.9698	genotyped	1
rs2456973	56416928	A	E70-E90 Metabolic disorders	9.2872e-06	0.98849	0.3417	0.9698	genotyped	1
rs2456973	56416928	A	L02 Cutaneous abscess, furuncle and carbuncle	1.4541e-06	0.99299	0.3417	0.9698	genotyped	1
rs2456973	56416928	A	H72 Perforation of tympanic membrane	8.1877e-07	0.99393	0.3417	0.9698	genotyped	1
rs2456973	56416928	A	M66 Spontaneous rupture of synovium and tendon	5.7181e-07	0.99422	0.3417	0.9698	genotyped	1
rs2456973	56416928	A	J60-J70 Lung diseases due to external agents	4.701e-07	0.99649	0.3417	0.9698	genotyped	1
rs2456973	56416928	A	N75 Diseases of Bartholin's gland	5.1822e-07	0.99757	0.3417	0.9698	genotyped	1
rs2456973	56416928	A	O46 Antepartum haemorrhage, not elsewhere classified	-1.7256e-07	0.99914	0.3417	0.9698	genotyped	1
