# Supplementary material for: Differentially expressed genes reflect disease-induced rather than disease-causing changes in the transcriptome
Source: Nat Commun. 2021 Sep 24;12:5647. doi: 10.1038/s41467-021-25805-y (PMC8463674; doi:10.1038/s41467-021-25805-y)
Supplement: Supplementary file 13 — Supplementary Data 10 [file 41467_2021_25805_MOESM13_ESM.xlsx]

## Sheet: Supplementary Data 10
Supplementary Data 10. Gene perturbation and genetic correlations
Traits-pair	perturbation-based correlation	FDR	genetic correlation	FDR
FG_EDU	-0.05	0.0300875	-0.142	0.050612
HDL_EDU	0.09	6.03821e-05	0.304	1.44626e-06
HEIGHT_EDU	0.05	0.0300875	0.131	2.38953e-05
LDL_EDU	0.05	0.0300875	-0.132	0.0544515
RA_EDU	-0.06	0.00967237	-0.171	0.0326667
SCZ_EDU	-0.04	0.0857174	0.104	0.0260752
TC_EDU	0.05	0.0300875	-0.111	0.0613565
TG_EDU	0	1	-0.264	1.97568e-07
BMI_CD	-0.01	0.673453	0.021	0.710772
BMI_EDU	-0.23	3.45746e-27	-0.279	8.0605e-15
BMI_FG	0.02	0.393379	0.312	2.63965e-08
BMI_HDL	-0.18	6.48213e-17	-0.382	1.77205e-21
BMI_HEIGHT	-0.01	0.673453	-0.093	3.87895e-05
BMI_LDL	-0.02	0.393379	0.082	0.0758545
BMI_RA	0.04	0.0857174	-0.051	0.424004
BMI_SCZ	-0.06	0.00967237	-0.095	0.00083177
BMI_TC	0.02	0.393379	0.023	0.618293
BMI_TG	0.12	4.78976e-08	0.267	7.96966e-09
CD_EDU	0.02	0.393379	-0.051	0.524164
CD_FG	-0.04	0.0857174	-0.077	0.4165
CD_HDL	0	1	-0.049	0.59233
CD_HEIGHT	0.08	0.000402194	0.03	0.581666
CD_LDL	-0.02	0.393379	-0.102	0.139714
CD_RA	0.08	0.000402194	-0.029	0.828105
CD_SCZ	0.04	0.0857174	0.133	0.00825447
CD_TC	-0.05	0.0300875	-0.071	0.324583
CD_TG	0.02	0.393379	0.026	0.784078
FG_HDL	-0.01	0.673453	-0.285	0.000407925
FG_HEIGHT	0.04	0.0857174	-0.043	0.462268
FG_LDL	-0.04	0.0857174	-0.029	0.816998
FG_RA	0.05	0.0300875	0.081	0.531228
FG_SCZ	0.03	0.206901	-0.038	0.531228
FG_TC	-0.02	0.393379	-0.119	0.23715
FG_TG	-0.03	0.206901	0.096	0.574271
HDL_HEIGHT	-0.06	0.00967237	0.024	0.592083
HDL_LDL	-0.13	3.06322e-09	0.091	0.573665
HDL_RA	-0.02	0.393379	-0.021	0.851486
HDL_SCZ	0.06	0.00967237	0.029	0.638325
HDL_TC	0.06	0.00967237	0.179	0.117946
HDL_TG	-0.48	1.18136e-126	-0.612	3.48404e-12
HEIGHT_LDL	0	1	-0.093	0.0248167
HEIGHT_RA	0.09	6.03821e-05	0.001	0.99084
HEIGHT_SCZ	-0.05	0.0300875	-0.002	0.964688
HEIGHT_TC	-0.03	0.206901	-0.093	0.00630693
HEIGHT_TG	0	1	-0.081	0.0110461
LDL_RA	0.05	0.0300875	-0.017	0.888497
LDL_SCZ	-0.06	0.00967237	-0.013	0.825143
LDL_TC	0.77	0	0.99	0
LDL_TG	0.26	1.0787e-34	0.353	1.09059e-05
RA_SCZ	0.14	1.51326e-10	-0.043	0.5586
RA_TC	0.08	0.000402194	-0.037	0.721247
RA_TG	0.12	4.78976e-08	-0.061	0.462279
SCZ_TC	-0.03	0.206901	-0.016	0.731397
SCZ_TG	0.03	0.206901	-0.038	0.460691
TC_TG	0.22	6.30117e-25	0.446	1.11502e-08
