# Supplementary material for: Differentially expressed genes reflect disease-induced rather than disease-causing changes in the transcriptome
Source: Nat Commun. 2021 Sep 24;12:5647. doi: 10.1038/s41467-021-25805-y (PMC8463674; doi:10.1038/s41467-021-25805-y)
Supplement: Supplementary file 14 — Supplementary Data 11 [file 41467_2021_25805_MOESM14_ESM.xlsx]

## Sheet: Supplementary Data 11
Supplementary Data 11. Correlation between observational correlation pvalues and gene-based test pvalues
Trait	Correlation	Pvalue
BMI	0.017	0.022
Educational attainment	0.015	0.037
Fasting Glucose	0.003	0.71
HDL	0.048	1.26e-10
Height	0.019	0.012
LDL	0.001	0.9
Total Cholesterol	0..010	0.2
Triglycerides	0.026	0.000566
Waist-to-hip ratio	0.007	0.36
