# Supplementary material for: Differentially expressed genes reflect disease-induced rather than disease-causing changes in the transcriptome
Source: Nat Commun. 2021 Sep 24;12:5647. doi: 10.1038/s41467-021-25805-y (PMC8463674; doi:10.1038/s41467-021-25805-y)
Supplement: Supplementary file 15 — Supplementary Data 12 [file 41467_2021_25805_MOESM15_ESM.xlsx]

## Sheet: Supplementary Data 12
Supplementary Data 12. Proportion of observational correlation explained by TWMR, revTWMR and confounders
	BMI										Educational Attainment										Fasting Glucose										HDL										Height
threshold	N_genes	beta_TWMR	se_TWMR	P_TWMR	beta_revTWMR	se_revTWMR	P_revTWMR	beta_confounders	se_confounders	P_confounders	N_genes	beta_TWMR	se_TWMR	P_TWMR	beta_revTWMR	se_revTWMR	P_revTWMR	beta_confounders	se_confounders	P_confounders	N_genes	beta_TWMR	se_TWMR	P_TWMR	beta_revTWMR	se_revTWMR	P_revTWMR	beta_confounders	se_confounders	P_confounders	N_genes	beta_TWMR	se_TWMR	P_TWMR	beta_revTWMR	se_revTWMR	P_revTWMR	beta_confounders	se_confounders	P_confounders	N_genes	beta_TWMR	se_TWMR	P_TWMR	beta_revTWMR	se_revTWMR	P_revTWMR	beta_confounders	se_confounders
0	10395	0.00186016	0.00127353	0.144116	0.116858	0.00777507	4.67967e-51	0.881282	0.00787868	0	10364	-0.00109777	0.00171971	0.523249	0.183888	0.040009	4.30312e-06	0.817209	0.0400459	1.45481e-92	5884	0.00502439	0.00694697	0.469527	0.0835249	0.0134976	6.08899e-10	0.911451	0.0151805	0	10391	0.00392545	0.00140117	0.00508572	0.0502197	0.00434494	6.71148e-31	0.945855	0.00456528	0	10387	0.00274965	0.00213156	0.197061	0.0547303	0.0061069	3.18748e-19	0.94252	0.00646822
0.02	7029	0.00187025	0.00127834	0.143459	0.116927	0.00780873	1.08833e-50	0.881203	0.00791267	0	5881	-0.00115782	0.00173399	0.504313	0.182566	0.0405385	6.68356e-06	0.818592	0.0405755	1.63978e-90	3396	0.00556733	0.007031	0.428462	0.0846991	0.0136413	5.33232e-10	0.909734	0.0153467	0	6801	0.00392516	0.00140714	0.00527961	0.0505449	0.00436587	5.37202e-31	0.94553	0.00458703	0	4942	0.00309615	0.00215985	0.151714	0.0553141	0.00624772	8.4825e-19	0.94159	0.00661052
0.04	4244	0.00203504	0.00132731	0.125226	0.124696	0.00810939	2.34663e-53	0.873269	0.0082173	0	2774	-0.000831776	0.00184873	0.652771	0.170511	0.0448199	0.000142174	0.830321	0.044858	1.7161e-76	1730	0.00678046	0.00769871	0.378466	0.101323	0.0148617	9.24962e-12	0.891897	0.0167374	0	4061	0.00440173	0.00146317	0.00262669	0.0505761	0.00454194	8.44002e-29	0.945022	0.0047718	0	1900	0.00381033	0.00237234	0.108241	0.0502249	0.00730889	6.34125e-12	0.945965	0.00768426
0.06	2360	0.00188647	0.0014602	0.196384	0.140472	0.00887617	2.06872e-56	0.857642	0.00899547	0	1213	-0.00134853	0.00212899	0.526463	0.157813	0.0542051	0.00359797	0.843535	0.0542469	1.59263e-54	717	0.00993006	0.0097632	0.30911	0.112812	0.0185615	1.21881e-09	0.877258	0.0209726	0	2294	0.00514657	0.00161638	0.00145255	0.0521185	0.00498132	1.28016e-25	0.942735	0.00523701	0	721	0.00627676	0.00276012	0.0229606	0.0399748	0.00955527	2.87013e-05	0.953748	0.00994593
0.08	1182	0.00239798	0.0017285	0.165346	0.155444	0.0103181	2.74317e-51	0.842158	0.0104619	0	523	-0.00179756	0.00261884	0.492464	0.137172	0.0696517	0.0489065	0.864625	0.0697009	2.46172e-35	195	0.0181573	0.0161353	0.260456	0.140156	0.0288786	1.21437e-06	0.841687	0.0330805	8.31534e-143	1179	0.00297883	0.00192905	0.122542	0.0511023	0.00583965	2.11617e-18	0.945919	0.00615002	0	265	6.34314e-05	0.00352089	0.985626	0.0352692	0.0136159	0.00958915	0.964667	0.0140637
0.1	584	0.000911646	0.00214303	0.670544	0.173553	0.0123437	6.6882e-45	0.825536	0.0125284	0	226	-0.00623146	0.00331758	0.0603378	0.159524	0.090796	0.0789262	0.846707	0.0908566	1.17261e-20	42	0.0212114	0.0298441	0.477244	0.119229	0.0550673	0.0303765	0.85956	0.0626345	7.35108e-43	546	0.00153244	0.00245296	0.532146	0.0576414	0.007336	3.9238e-15	0.940826	0.00773524	0	99	0.00260037	0.00489433	0.595209	0.0433763	0.0190844	0.0230342	0.954023	0.019702
0.12	295	0.00396558	0.00269588	0.141296	0.181779	0.0149481	5.0316e-34	0.814255	0.0151892	0	98	-0.0089921	0.00445682	0.0436325	0.243762	0.123874	0.049089	0.76523	0.123955	6.68067e-10	2	0.0890895	0.0622333	0.152275	0.685831	0.391342	0.0796856	0.225079	0.396259	0.570028	229	-0.00307834	0.0035683	0.388306	0.0654289	0.00988194	3.56635e-11	0.937649	0.0105065	0	36	0.00423476	0.00704078	0.547533	0.0749547	0.0292108	0.0102881	0.920811	0.0300474
0.14	147	0.00757567	0.00367762	0.0394046	0.208799	0.018541	2.0332e-29	0.783625	0.0189022	0	41	-0.00725566	0.00605242	0.230604	0.181831	0.172761	0.29257	0.825425	0.172867	1.79777e-06	0	NA	NA	NA	NA	NA	NA	NA	NA	NA	89	-0.0057226	0.00560502	0.307265	0.0856236	0.0139435	8.21234e-10	0.920099	0.0150279	0	8	-0.00950784	0.0143759	0.508373	0.0924111	0.0570819	0.105464	0.917097	0.0588643
0.16	81	0.00942175	0.004747	0.0471688	0.219579	0.0230035	1.35467e-21	0.770999	0.0234882	2.58915e-236	9	-0.00863334	0.0115629	0.45528	0.327178	0.35105	0.351338	0.681455	0.351241	0.052363	0	NA	NA	NA	NA	NA	NA	NA	NA	NA	32	0.0160354	0.0109169	0.14187	0.12413	0.0204976	1.39675e-09	0.859834	0.0232235	4.63813e-300	4	-0.0424596	0.0210262	0.0434488	0.0793636	0.0652803	0.224085	0.963096	0.0685829
[truncated: 41 more columns]
