# Supplementary material for: Differentially expressed genes reflect disease-induced rather than disease-causing changes in the transcriptome
Source: Nat Commun. 2021 Sep 24;12:5647. doi: 10.1038/s41467-021-25805-y (PMC8463674; doi:10.1038/s41467-021-25805-y)
Supplement: Supplementary file 16 — Supplementary Data 13 [file 41467_2021_25805_MOESM16_ESM.xlsx]

## Sheet: Supplementary Data 13
Supplementary Data 13. Drug targets analysis
Trait	DrugBank Indication code Drug list can be found: https://www.drugbank.ca/indications/ + DBCOND…	Number of MR genes	Number of common genes using STITCH Database (Protein to Gene mapped)	Common genes	Common proteins	Drugs that target these proteins
HDL	DBCOND0037835 (High Cholesterol)	8	4	ENSG00000165029, ENSG00000079459, ENSG00000130164, ENSG00000072310	ENSP00000363868 (https://www.uniprot.org/uniprot/O95477, phospholipid-transporting ATPase ABCA1), ENSP00000220584 (https://www.uniprot.org/uniprot/P37268, Squalene synthase), ENSP00000454071 (https://www.uniprot.org/uniprot/P01130, Low-density lipoprotein receptor), ENSP00000348069 (https://www.uniprot.org/uniprot/P36956, Sterol regulatory element-binding protein 1)	Atorvastatin, Lovostatin, Pravastatin, Simvastatin
RA	DBCOND0027961	45	/	/	/	/
TG (Triglyceride)	DBCOND0000554, DBCOND0040592 (Coronary Artery Disease, Coronary Heart Disease)	27	4	ENSG00000165029, ENSG00000079459, ENSG00000072310, ENSG00000154269	ENSP00000363868 (https://www.uniprot.org/uniprot/O95477, phospholipid-transporting ATPase ABCA1), ENSP00000220584 (https://www.uniprot.org/uniprot/P37268, Squalene synthase), ENSP00000348069 (https://www.uniprot.org/uniprot/P36956, Sterol regulatory element-binding protein 1), ENSP00000350265 (https://www.uniprot.org/uniprot/O14638, Ectonucleotide pyrophosphatase/phosphodiesterase family member 3)	Acetylsalicylic acid, Niacin, Lovastatin
