# Supplementary material for: Differentially expressed genes reflect disease-induced rather than disease-causing changes in the transcriptome
Source: Nat Commun. 2021 Sep 24;12:5647. doi: 10.1038/s41467-021-25805-y (PMC8463674; doi:10.1038/s41467-021-25805-y)
Supplement: Supplementary file 17 — Supplementary Data 14 [file 41467_2021_25805_MOESM17_ESM.xlsx]

## Sheet: Supplementary Data 14
Supplementary Data 14. Tissue-specific trait->gene associations
tissue	trait	gene	geneName	alpha_original	SE_original	P_original	N_original	Phet_original	alpha	SE	P	Nend	Phet
Small_Intestine_Terminal_Ileum	ra	ENSG00000211746	TRBV19	1.13554	0.30153	0.000166	44	0.841	1.13554	0.30153	0.000166	44	0.841
Kidney_Cortex	ra	ENSG00000128641	MYO1B	-1.70864	0.46572	0.000244	44	0.667	-1.70864	0.46572	0.000244	44	0.667
Esophagus_Mucosa	ra	ENSG00000211746	TRBV19	0.62655	0.18177	0.000567	44	0.42	0.62655	0.18177	0.000567	44	0.42
Brain_Spinal_cord_cervical_c-1	hdl	ENSG00000007944	MYLIP	-0.98325	0.28601	0.000587	164	0.845	-0.98325	0.28601	0.000587	164	0.845
Uterus	ra	ENSG00000211746	TRBV19	1.15028	0.35032	0.00103	44	0.57	1.15028	0.35032	0.00103	44	0.57
Spleen	ra	ENSG00000211717	TRBV10-1	-0.86596	0.26403	0.00104	44	0.657	-0.86596	0.26403	0.00104	44	0.657
Whole_Blood	ra	ENSG00000181847	TIGIT	0.49955	0.15361	0.00115	44	0.851	0.49955	0.15361	0.00115	44	0.851
Spleen	hdl	ENSG00000072310	SREBF1	0.68956	0.21312	0.00121	164	0.663	0.68956	0.21312	0.00121	164	0.663
Prostate	ra	ENSG00000211746	TRBV19	0.86158	0.26768	0.00129	44	0.498	0.86158	0.26768	0.00129	44	0.498
Heart_Atrial_Appendage	ra	ENSG00000250510	GPR162	-0.65926	0.20604	0.00138	44	0.962	-0.65926	0.20604	0.00138	44	0.962
Minor_Salivary_Gland	ra	ENSG00000196684	HSH2D	-1.05754	0.33123	0.00141	44	0.925	-1.05754	0.33123	0.00141	44	0.925
Vagina	ra	ENSG00000169507	SLC38A11	1.09106	0.34347	0.00149	44	0.403	1.09106	0.34347	0.00149	44	0.403
Thyroid	hdl	ENSG00000130164	LDLR	-0.42498	0.13402	0.00152	164	0.679	-0.42498	0.13402	0.00152	164	0.679
Artery_Coronary	ra	ENSG00000122877	EGR2	0.84698	0.27229	0.00187	44	0.952	0.84698	0.27229	0.00187	44	0.952
Prostate	tg	ENSG00000154269	ENPP3	-0.69829	0.2316	0.00257	146	0.732	-0.69829	0.2316	0.00257	146	0.732
Esophagus_Gastroesophageal_Junction	ra	ENSG00000181847	TIGIT	0.63585	0.21895	0.00368	44	0.62	0.63585	0.21895	0.00368	44	0.62
Thyroid	tg	ENSG00000128284	APOL3	-0.41614	0.1437	0.00378	146	0.726	-0.41614	0.1437	0.00378	146	0.726
Adrenal_Gland	tg	ENSG00000185745	IFIT1	-0.64918	0.22555	0.004	146	0.741	-0.64918	0.22555	0.004	146	0.741
Uterus	ra	ENSG00000122877	EGR2	-1.06915	0.37313	0.00417	44	0.27	-1.06915	0.37313	0.00417	44	0.27
Adipose_Visceral_Omentum	tg	ENSG00000172594	SMPDL3A	-0.45535	0.15899	0.00418	146	0.682	-0.45535	0.15899	0.00418	146	0.682
Stomach	height	ENSG00000123146	CD97	0.41867	0.1465	0.00426	418	0.247	0.41867	0.1465	0.00426	418	0.247
Testis	ra	ENSG00000123240	OPTN	0.61787	0.22144	0.00527	44	0.933	0.61787	0.22144	0.00527	44	0.933
Whole_Blood	tg	ENSG00000072310	SREBF1	-0.37265	0.13573	0.00604	146	0.367	-0.37265	0.13573	0.00604	146	0.367
Ovary	ra	ENSG00000169507	SLC38A11	0.84959	0.30994	0.00612	44	0.456	0.84959	0.30994	0.00612	44	0.456
Nerve_Tibial	tg	ENSG00000158715	SLC45A3	-0.40691	0.14923	0.0064	146	0.923	-0.40691	0.14923	0.0064	146	0.923
Nerve_Tibial	tg	ENSG00000179348	GATA2	-0.41916	0.15542	0.007	146	0.247	-0.41916	0.15542	0.007	146	0.247
Ovary	hdl	ENSG00000160179	ABCG1	0.68212	0.2575	0.00807	164	0.266	0.68212	0.2575	0.00807	164	0.266
Small_Intestine_Terminal_Ileum	ra	ENSG00000211820	TRAV41	0.84497	0.31912	0.0081	44	0.331	0.84497	0.31912	0.0081	44	0.331
Adipose_Subcutaneous	hdl	ENSG00000160179	ABCG1	0.35233	0.13321	0.00817	164	0.651	0.35233	0.13321	0.00817	164	0.651
Heart_Atrial_Appendage	ra	ENSG00000128641	MYO1B	-0.56368	0.21474	0.00867	44	0.229	-0.56368	0.21474	0.00867	44	0.229
Artery_Aorta	ra	ENSG00000211746	TRBV19	0.5299	0.20205	0.00873	44	0.833	0.5299	0.20205	0.00873	44	0.833
Brain_Cerebellar_Hemisphere	tg	ENSG00000112972	HMGCS1	0.68702	0.26228	0.00881	146	0.436	0.68702	0.26228	0.00881	146	0.436
Brain_Amygdala	tg	ENSG00000172594	SMPDL3A	-0.86186	0.32992	0.00899	146	0.0705	-0.86186	0.32992	0.00899	146	0.0705
Nerve_Tibial	tg	ENSG00000131016	AKAP12	0.4085	0.15834	0.00988	146	0.126	0.4085	0.15834	0.00988	146	0.126
Spleen	ra	ENSG00000211746	TRBV19	0.67902	0.26396	0.0101	44	0.613	0.67902	0.26396	0.0101	44	0.613
Adipose_Subcutaneous	tg	ENSG00000136960	ENPP2	-0.3648	0.14285	0.0107	146	0.577	-0.3648	0.14285	0.0107	146	0.577
Brain_Substantia_nigra	ra	ENSG00000181847	TIGIT	0.94235	0.37271	0.0115	44	0.339	0.94235	0.37271	0.0115	44	0.339
Brain_Putamen_basal_ganglia	ra	ENSG00000122877	EGR2	-0.76876	0.30489	0.0117	44	0.775	-0.76876	0.30489	0.0117	44	0.775
Spleen	tg	ENSG00000072310	SREBF1	-0.57218	0.22849	0.0123	146	0.808	-0.57218	0.22849	0.0123	146	0.808
Ovary	tg	ENSG00000079459	FDFT1	-0.66631	0.26635	0.0124	146	0.934	-0.66631	0.26635	0.0124	146	0.934
Breast_Mammary_Tissue	bmi	ENSG00000165092	ALDH1A1	0.77611	0.31124	0.0126	128	0.451	0.77611	0.31124	0.0126	128	0.451
Pancreas	hdl	ENSG00000072310	SREBF1	0.456	0.18383	0.0131	164	0.744	0.456	0.18383	0.0131	164	0.744
Heart_Atrial_Appendage	ra	ENSG00000181847	TIGIT	0.50998	0.20618	0.0134	44	0.606	0.50998	0.20618	0.0134	44	0.606
Brain_Substantia_nigra	ra	ENSG00000250510	GPR162	-0.91943	0.37212	0.0135	44	0.927	-0.91943	0.37212	0.0135	44	0.927
Small_Intestine_Terminal_Ileum	hdl	ENSG00000186628	FSD2	0.6011	0.24333	0.0135	164	0.945	0.6011	0.24333	0.0135	164	0.945
Uterus	ra	ENSG00000169507	SLC38A11	0.86484	0.35022	0.0135	44	0.513	0.86484	0.35022	0.0135	44	0.513
Thyroid	tg	ENSG00000185745	IFIT1	-0.34899	0.14372	0.0152	146	0.489	-0.34899	0.14372	0.0152	146	0.489
Stomach	tg	ENSG00000131016	AKAP12	0.46147	0.1913	0.0159	146	0.471	0.46147	0.1913	0.0159	146	0.471
Brain_Caudate_basal_ganglia	tg	ENSG00000179639	FCER1A	-0.59624	0.24813	0.0163	146	0.361	-0.59624	0.24813	0.0163	146	0.361
Heart_Left_Ventricle	tg	ENSG00000136960	ENPP2	-0.42023	0.17525	0.0165	146	0.61	-0.42023	0.17525	0.0165	146	0.61
Brain_Putamen_basal_ganglia	tg	ENSG00000158715	SLC45A3	-0.63266	0.26561	0.0172	146	0.444	-0.63266	0.26561	0.0172	146	0.444
Whole_Blood	tg	ENSG00000079459	FDFT1	-0.33322	0.13983	0.0172	146	0.191	-0.33322	0.13983	0.0172	146	0.191
Skin_Not_Sun_Exposed_Suprapubic	tg	ENSG00000072310	SREBF1	0.36026	0.15141	0.0173	146	0.767	0.36026	0.15141	0.0173	146	0.767
Brain_Anterior_cingulate_cortex_BA24	hdl	ENSG00000007944	MYLIP	-0.6289	0.26477	0.0175	164	0.856	-0.6289	0.26477	0.0175	164	0.856
Artery_Aorta	tg	ENSG00000128284	APOL3	0.41503	0.17499	0.0177	146	0.849	0.41503	0.17499	0.0177	146	0.849
Lung	tg	ENSG00000112972	HMGCS1	-0.35966	0.15168	0.0177	146	0.87	-0.35966	0.15168	0.0177	146	0.87
Minor_Salivary_Gland	tg	ENSG00000178538	CA8	-0.68495	0.28885	0.0177	146	0.416	-0.68495	0.28885	0.0177	146	0.416
Heart_Left_Ventricle	tg	ENSG00000079459	FDFT1	-0.48516	0.1971	0.0138	146	0.0184	-0.44219	0.1869	0.018	145	0.14
Pituitary	ra	ENSG00000250510	GPR162	-0.63508	0.26857	0.018	44	0.185	-0.63508	0.26857	0.018	44	0.185
Small_Intestine_Terminal_Ileum	ra	ENSG00000113088	GZMK	0.71262	0.3015	0.0181	44	0.547	0.71262	0.3015	0.0181	44	0.547
Artery_Tibial	tg	ENSG00000185745	IFIT1	-0.33509	0.14244	0.0186	146	0.892	-0.33509	0.14244	0.0186	146	0.892
Skin_Not_Sun_Exposed_Suprapubic	ra	ENSG00000128641	MYO1B	-0.41117	0.17474	0.0186	44	0.921	-0.41117	0.17474	0.0186	44	0.921
Brain_Substantia_nigra	tg	ENSG00000131016	AKAP12	0.75171	0.32243	0.0197	146	0.77	0.75171	0.32243	0.0197	146	0.77
Brain_Spinal_cord_cervical_c-1	tg	ENSG00000128284	APOL3	-0.70735	0.30669	0.0211	146	0.792	-0.70735	0.30669	0.0211	146	0.792
Heart_Atrial_Appendage	tg	ENSG00000149534	MS4A2	-0.40994	0.17852	0.0217	146	0.563	-0.40994	0.17852	0.0217	146	0.563
Adipose_Subcutaneous	hdl	ENSG00000186628	FSD2	0.32954	0.14387	0.022	164	0.0852	0.32954	0.14387	0.022	164	0.0852
Whole_Blood	ra	ENSG00000211815	TRAV36DV7	0.35152	0.15355	0.0221	44	0.8	0.35152	0.15355	0.0221	44	0.8
Adrenal_Gland	tg	ENSG00000007944	MYLIP	0.51507	0.22554	0.0224	146	0.727	0.51507	0.22554	0.0224	146	0.727
Pancreas	ra	ENSG00000123240	OPTN	-0.51515	0.22769	0.0237	44	0.595	-0.51515	0.22769	0.0237	44	0.595
Esophagus_Mucosa	tg	ENSG00000172594	SMPDL3A	0.35428	0.15741	0.0244	146	0.382	0.35428	0.15741	0.0244	146	0.382
Skin_Not_Sun_Exposed_Suprapubic	tg	ENSG00000158715	SLC45A3	-0.34087	0.15141	0.0244	146	0.712	-0.34087	0.15141	0.0244	146	0.712
Adipose_Subcutaneous	tg	ENSG00000160179	ABCG1	-0.32015	0.1428	0.025	146	0.897	-0.32015	0.1428	0.025	146	0.897
Esophagus_Muscularis	tc	ENSG00000165029	ABCA1	0.36995	0.16609	0.0259	120	0.574	0.36995	0.16609	0.0259	120	0.574
Thyroid	hdl	ENSG00000160179	ABCG1	0.32472	0.14582	0.026	164	0.0605	0.32472	0.14582	0.026	164	0.0605
Adrenal_Gland	tg	ENSG00000178538	CA8	-0.50046	0.22545	0.0264	146	0.986	-0.50046	0.22545	0.0264	146	0.986
Liver	tc	ENSG00000165029	ABCA1	0.56925	0.25792	0.0273	120	0.278	0.56925	0.25792	0.0273	120	0.278
Esophagus_Gastroesophageal_Junction	tg	ENSG00000145246	ATP10D	0.41643	0.18949	0.028	146	0.841	0.41643	0.18949	0.028	146	0.841
Heart_Left_Ventricle	tg	ENSG00000178538	CA8	0.38479	0.17525	0.0281	146	0.567	0.38479	0.17525	0.0281	146	0.567
Testis	tg	ENSG00000160179	ABCG1	0.42005	0.19182	0.0285	146	0.907	0.42005	0.19182	0.0285	146	0.907
Skin_Not_Sun_Exposed_Suprapubic	tg	ENSG00000136960	ENPP2	-0.3362	0.15434	0.0294	146	0.387	-0.3362	0.15434	0.0294	146	0.387
Lung	hdl	ENSG00000130164	LDLR	-0.30545	0.14146	0.0308	164	0.841	-0.30545	0.14146	0.0308	164	0.841
Brain_Nucleus_accumbens_basal_ganglia	tg	ENSG00000158715	SLC45A3	-0.52297	0.24225	0.0309	146	0.613	-0.52297	0.24225	0.0309	146	0.613
Uterus	bmi	ENSG00000165092	ALDH1A1	-1.15832	0.53977	0.0319	128	0.917	-1.15832	0.53977	0.0319	128	0.917
Spleen	ra	ENSG00000196684	HSH2D	-0.57872	0.27041	0.0323	44	0.324	-0.57872	0.27041	0.0323	44	0.324
Vagina	ra	ENSG00000211721	TRBV6-5	0.7439	0.40709	0.0676	44	0.0276	0.82273	0.38464	0.0324	43	0.0881
Minor_Salivary_Gland	ra	ENSG00000250510	GPR162	0.70821	0.33117	0.0325	44	0.848	0.70821	0.33117	0.0325	44	0.848
Small_Intestine_Terminal_Ileum	ra	ENSG00000181847	TIGIT	0.65694	0.30745	0.0326	44	0.464	0.65694	0.30745	0.0326	44	0.464
Adrenal_Gland	hdl	ENSG00000007944	MYLIP	-0.44807	0.21033	0.0331	164	0.712	-0.44807	0.21033	0.0331	164	0.712
Esophagus_Mucosa	ra	ENSG00000169507	SLC38A11	0.37873	0.17825	0.0336	44	0.847	0.37873	0.17825	0.0336	44	0.847
Brain_Hippocampus	tg	ENSG00000130433	CACNG6	0.56753	0.26804	0.0342	146	0.605	0.56753	0.26804	0.0342	146	0.605
Thyroid	tg	ENSG00000149534	MS4A2	-0.30411	0.14371	0.0343	146	0.624	-0.30411	0.14371	0.0343	146	0.624
Vagina	ra	ENSG00000132010	ZNF20	-0.70733	0.33454	0.0345	44	0.932	-0.70733	0.33454	0.0345	44	0.932
Cells_Cultured_fibroblasts	hdl	ENSG00000160179	ABCG1	-0.30824	0.1461	0.0349	164	0.568	-0.30824	0.1461	0.0349	164	0.568
Ovary	tg	ENSG00000178538	CA8	-0.56196	0.26643	0.0349	146	0.61	-0.56196	0.26643	0.0349	146	0.61
Colon_Sigmoid	ra	ENSG00000250510	GPR162	-0.47001	0.22304	0.0351	44	0.458	-0.47001	0.22304	0.0351	44	0.458
Colon_Sigmoid	tg	ENSG00000136960	ENPP2	-0.40649	0.19297	0.0352	146	0.992	-0.40649	0.19297	0.0352	146	0.992
Esophagus_Gastroesophageal_Junction	ra	ENSG00000123240	OPTN	-0.46613	0.2217	0.0355	44	0.447	-0.46613	0.2217	0.0355	44	0.447
Adipose_Subcutaneous	tg	ENSG00000178538	CA8	-0.29994	0.14279	0.0357	146	0.935	-0.29994	0.14279	0.0357	146	0.935
Adipose_Visceral_Omentum	ra	ENSG00000196684	HSH2D	0.38553	0.18361	0.0358	44	0.562	0.38553	0.18361	0.0358	44	0.562
Thyroid	ra	ENSG00000211746	TRBV19	0.34842	0.16598	0.0358	44	0.565	0.34842	0.16598	0.0358	44	0.565
Colon_Transverse	ra	ENSG00000211746	TRBV19	0.47154	0.22533	0.0364	44	0.172	0.47154	0.22533	0.0364	44	0.172
Muscle_Skeletal	tg	ENSG00000185745	IFIT1	-0.27064	0.12956	0.0367	146	0.75	-0.27064	0.12956	0.0367	146	0.75
Nerve_Tibial	tg	ENSG00000143653	SCCPDH	0.31183	0.14928	0.0367	146	0.53	0.31183	0.14928	0.0367	146	0.53
Brain_Putamen_basal_ganglia	tg	ENSG00000131016	AKAP12	0.54806	0.26399	0.0379	146	0.91	0.54806	0.26399	0.0379	146	0.91
Brain_Nucleus_accumbens_basal_ganglia	ra	ENSG00000181847	TIGIT	0.57968	0.27958	0.0381	44	0.852	0.57968	0.27958	0.0381	44	0.852
Liver	ra	ENSG00000181847	TIGIT	0.61426	0.29745	0.0389	44	0.216	0.61426	0.29745	0.0389	44	0.216
Small_Intestine_Terminal_Ileum	ra	ENSG00000211815	TRAV36DV7	0.62178	0.30124	0.039	44	0.849	0.62178	0.30124	0.039	44	0.849
Esophagus_Gastroesophageal_Junction	ra	ENSG00000122877	EGR2	-0.45002	0.2189	0.0398	44	0.55	-0.45002	0.2189	0.0398	44	0.55
Brain_Anterior_cingulate_cortex_BA24	ra	ENSG00000250510	GPR162	-0.68338	0.33265	0.0399	44	0.421	-0.68338	0.33265	0.0399	44	0.421
Cells_Cultured_fibroblasts	ra	ENSG00000123240	OPTN	-0.36624	0.18094	0.043	44	0.521	-0.36624	0.18094	0.043	44	0.521
Cells_Cultured_fibroblasts	tg	ENSG00000130433	CACNG6	0.33326	0.16466	0.043	146	0.194	0.33326	0.16466	0.043	146	0.194
Lung	tg	ENSG00000104549	SQLE	-0.3069	0.15166	0.043	146	0.941	-0.3069	0.15166	0.043	146	0.941
Small_Intestine_Terminal_Ileum	ra	ENSG00000122877	EGR2	-0.61793	0.30604	0.0435	44	0.369	-0.61793	0.30604	0.0435	44	0.369
Vagina	tg	ENSG00000128284	APOL3	0.58497	0.28993	0.0436	146	0.701	0.58497	0.28993	0.0436	146	0.701
Brain_Substantia_nigra	tg	ENSG00000128284	APOL3	-0.64899	0.32229	0.044	146	0.99	-0.64899	0.32229	0.044	146	0.99
Kidney_Cortex	tg	ENSG00000072310	SREBF1	-0.8116	0.40297	0.044	146	0.618	-0.8116	0.40297	0.044	146	0.618
Minor_Salivary_Gland	ra	ENSG00000128641	MYO1B	-0.66653	0.3312	0.0442	44	0.783	-0.66653	0.3312	0.0442	44	0.783
Brain_Amygdala	tg	ENSG00000112972	HMGCS1	-0.60632	0.30306	0.0454	146	0.885	-0.60632	0.30306	0.0454	146	0.885
Brain_Hypothalamus	tg	ENSG00000179639	FCER1A	-0.53515	0.26902	0.0467	146	0.374	-0.53515	0.26902	0.0467	146	0.374
Adrenal_Gland	ra	ENSG00000132010	ZNF20	0.51596	0.26046	0.0476	44	0.623	0.51596	0.26046	0.0476	44	0.623
Brain_Hippocampus	ra	ENSG00000122877	EGR2	0.62587	0.31598	0.0476	44	0.351	0.62587	0.31598	0.0476	44	0.351
Small_Intestine_Terminal_Ileum	ra	ENSG00000211721	TRBV6-5	0.59426	0.30131	0.0486	44	0.748	0.59426	0.30131	0.0486	44	0.748
Cells_Cultured_fibroblasts	tg	ENSG00000160179	ABCG1	0.31806	0.16135	0.0487	146	0.309	0.31806	0.16135	0.0487	146	0.309
Adipose_Visceral_Omentum	tg	ENSG00000163751	CPA3	0.31202	0.15891	0.0496	146	0.973	0.31202	0.15891	0.0496	146	0.973
Heart_Left_Ventricle	hdl	ENSG00000072310	SREBF1	0.3201	0.16343	0.0502	164	0.524	0.3201	0.16343	0.0502	164	0.524
Pituitary	ra	ENSG00000132010	ZNF20	0.5137	0.2633	0.0511	44	0.463	0.5137	0.2633	0.0511	44	0.463
Brain_Hypothalamus	tg	ENSG00000198794	SCAMP5	0.51775	0.26626	0.0518	146	0.32	0.51775	0.26626	0.0518	146	0.32
Pancreas	ra	ENSG00000113088	GZMK	0.48823	0.25141	0.0521	44	0.17	0.48823	0.25141	0.0521	44	0.17
Brain_Amygdala	tg	ENSG00000079459	FDFT1	-0.59023	0.30404	0.0522	146	0.474	-0.59023	0.30404	0.0522	146	0.474
Stomach	ra	ENSG00000211746	TRBV19	0.42626	0.22091	0.0537	44	0.546	0.42626	0.22091	0.0537	44	0.546
Minor_Salivary_Gland	tg	ENSG00000165029	ABCA1	-0.55207	0.28693	0.0544	146	0.508	-0.55207	0.28693	0.0544	146	0.508
Pituitary	tg	ENSG00000131016	AKAP12	-0.42987	0.22357	0.0545	146	0.938	-0.42987	0.22357	0.0545	146	0.938
Artery_Tibial	hdl	ENSG00000079459	FDFT1	-0.26449	0.13791	0.0551	164	0.252	-0.26449	0.13791	0.0551	164	0.252
Brain_Spinal_cord_cervical_c-1	hdl	ENSG00000160179	ABCG1	-0.54715	0.28597	0.0557	164	0.848	-0.54715	0.28597	0.0557	164	0.848
Skin_Sun_Exposed_Lower_leg	hdl	ENSG00000186628	FSD2	0.24966	0.13052	0.0558	164	0.779	0.24966	0.13052	0.0558	164	0.779
Brain_Anterior_cingulate_cortex_BA24	tg	ENSG00000158715	SLC45A3	-0.55339	0.28993	0.0563	146	0.362	-0.55339	0.28993	0.0563	146	0.362
Prostate	tc	ENSG00000165029	ABCA1	0.45786	0.24091	0.0574	120	0.587	0.45786	0.24091	0.0574	120	0.587
Spleen	ra	ENSG00000122877	EGR2	0.51001	0.26841	0.0574	44	0.428	0.51001	0.26841	0.0574	44	0.428
Brain_Hypothalamus	tg	ENSG00000172594	SMPDL3A	0.53108	0.2802	0.058	146	0.0984	0.53108	0.2802	0.058	146	0.0984
Prostate	tg	ENSG00000079459	FDFT1	-0.43863	0.23149	0.0581	146	0.981	-0.43863	0.23149	0.0581	146	0.981
Whole_Blood	hdl	ENSG00000072310	SREBF1	0.24444	0.12914	0.0584	164	0.234	0.24444	0.12914	0.0584	164	0.234
Lung	hdl	ENSG00000007944	MYLIP	0.26765	0.14148	0.0585	164	0.659	0.26765	0.14148	0.0585	164	0.659
Minor_Salivary_Gland	tg	ENSG00000160179	ABCG1	-0.54435	0.28778	0.0585	146	0.482	-0.54435	0.28778	0.0585	146	0.482
Brain_Nucleus_accumbens_basal_ganglia	tg	ENSG00000179639	FCER1A	-0.45748	0.24224	0.0589	146	0.654	-0.45748	0.24224	0.0589	146	0.654
Spleen	tg	ENSG00000112972	HMGCS1	-0.4315	0.22843	0.0589	146	0.952	-0.4315	0.22843	0.0589	146	0.952
Esophagus_Muscularis	tg	ENSG00000185745	IFIT1	-0.30057	0.15965	0.0597	146	0.736	-0.30057	0.15965	0.0597	146	0.736
Muscle_Skeletal	ra	ENSG00000132010	ZNF20	-0.28136	0.14982	0.0604	44	0.465	-0.28136	0.14982	0.0604	44	0.465
Colon_Transverse	ra	ENSG00000113088	GZMK	0.40843	0.21789	0.0609	44	0.314	0.40843	0.21789	0.0609	44	0.314
Colon_Sigmoid	ra	ENSG00000169507	SLC38A11	0.44099	0.23595	0.0616	44	0.268	0.44099	0.23595	0.0616	44	0.268
Adipose_Subcutaneous	hdl	ENSG00000007944	MYLIP	0.24976	0.13393	0.0622	164	0.455	0.24976	0.13393	0.0622	164	0.455
Brain_Hypothalamus	tg	ENSG00000130433	CACNG6	0.53595	0.28782	0.0626	146	0.0699	0.53595	0.28782	0.0626	146	0.0699
Pituitary	ra	ENSG00000169507	SLC38A11	0.48107	0.25836	0.0626	44	0.402	0.48107	0.25836	0.0626	44	0.402
Adipose_Visceral_Omentum	tg	ENSG00000143653	SCCPDH	-0.29423	0.15893	0.0641	146	0.919	-0.29423	0.15893	0.0641	146	0.919
Brain_Cortex	tg	ENSG00000140287	HDC	0.44441	0.24046	0.0646	146	0.62	0.44441	0.24046	0.0646	146	0.62
Cells_Cultured_fibroblasts	tg	ENSG00000163751	CPA3	0.20296	0.1816	0.264	146	0.00238	0.31844	0.17236	0.0647	143	0.0733
Breast_Mammary_Tissue	ra	ENSG00000169507	SLC38A11	-0.36817	0.19962	0.0651	44	0.913	-0.36817	0.19962	0.0651	44	0.913
Brain_Cortex	tg	ENSG00000185745	IFIT1	-0.45389	0.24796	0.0672	146	0.294	-0.45389	0.24796	0.0672	146	0.294
Breast_Mammary_Tissue	tg	ENSG00000160179	ABCG1	-0.31651	0.17302	0.0674	146	0.522	-0.31651	0.17302	0.0674	146	0.522
Cells_EBV-transformed_lymphocytes	tg	ENSG00000128284	APOL3	0.51924	0.2839	0.0674	146	0.878	0.51924	0.2839	0.0674	146	0.878
Breast_Mammary_Tissue	ra	ENSG00000132010	ZNF20	0.36481	0.19958	0.0676	44	0.959	0.36481	0.19958	0.0676	44	0.959
Adipose_Subcutaneous	tg	ENSG00000179639	FCER1A	-0.262	0.14407	0.069	146	0.446	-0.262	0.14407	0.069	146	0.446
Esophagus_Muscularis	hdl	ENSG00000160179	ABCG1	0.27036	0.14884	0.0693	164	0.937	0.27036	0.14884	0.0693	164	0.937
Muscle_Skeletal	tg	ENSG00000007944	MYLIP	-0.23525	0.12951	0.0693	146	0.99	-0.23525	0.12951	0.0693	146	0.99
Small_Intestine_Terminal_Ileum	ra	ENSG00000128641	MYO1B	-0.58496	0.32227	0.0695	44	0.215	-0.58496	0.32227	0.0695	44	0.215
Pituitary	tg	ENSG00000079459	FDFT1	-0.41706	0.22997	0.0697	146	0.327	-0.41706	0.22997	0.0697	146	0.327
Pancreas	tg	ENSG00000146072	TNFRSF21	0.35936	0.19892	0.0708	146	0.429	0.35936	0.19892	0.0708	146	0.429
Esophagus_Gastroesophageal_Junction	hdl	ENSG00000079459	FDFT1	0.31895	0.17664	0.071	164	0.993	0.31895	0.17664	0.071	164	0.993
Artery_Tibial	tg	ENSG00000131016	AKAP12	0.2565	0.14244	0.0717	146	0.852	0.2565	0.14244	0.0717	146	0.852
Skin_Sun_Exposed_Lower_leg	tg	ENSG00000146072	TNFRSF21	0.25168	0.13999	0.0722	146	0.495	0.25168	0.13999	0.0722	146	0.495
Nerve_Tibial	tg	ENSG00000104549	SQLE	0.28487	0.15849	0.0723	146	0.129	0.28487	0.15849	0.0723	146	0.129
Esophagus_Muscularis	tg	ENSG00000112972	HMGCS1	0.2848	0.15961	0.0744	146	0.94	0.2848	0.15961	0.0744	146	0.94
Whole_Blood	ra	ENSG00000128641	MYO1B	-0.27343	0.15353	0.0749	44	0.777	-0.27343	0.15353	0.0749	44	0.777
Colon_Transverse	ra	ENSG00000196684	HSH2D	-0.36829	0.20717	0.0755	44	0.762	-0.36829	0.20717	0.0755	44	0.762
Minor_Salivary_Gland	tg	ENSG00000198794	SCAMP5	0.5099	0.28686	0.0755	146	0.812	0.5099	0.28686	0.0755	146	0.812
Adipose_Visceral_Omentum	tg	ENSG00000128284	APOL3	0.28154	0.15899	0.0766	146	0.509	0.28154	0.15899	0.0766	146	0.509
Artery_Tibial	tg	ENSG00000140287	HDC	-0.25211	0.14245	0.0768	146	0.763	-0.25211	0.14245	0.0768	146	0.763
Breast_Mammary_Tissue	ra	ENSG00000122877	EGR2	-0.35288	0.19958	0.077	44	0.944	-0.35288	0.19958	0.077	44	0.944
Adrenal_Gland	ra	ENSG00000128641	MYO1B	0.49692	0.28178	0.0778	44	0.131	0.49692	0.28178	0.0778	44	0.131
Esophagus_Muscularis	tg	ENSG00000145246	ATP10D	0.28124	0.15963	0.0781	146	0.845	0.28124	0.15963	0.0781	146	0.845
Brain_Cortex	tg	ENSG00000104549	SQLE	0.42311	0.24039	0.0784	146	0.923	0.42311	0.24039	0.0784	146	0.923
Ovary	height	ENSG00000123146	CD97	0.35012	0.19912	0.0787	418	0.96	0.35012	0.19912	0.0787	418	0.96
Small_Intestine_Terminal_Ileum	tg	ENSG00000178538	CA8	-0.49043	0.27897	0.0787	146	0.131	-0.49043	0.27897	0.0787	146	0.131
Cells_Cultured_fibroblasts	ra	ENSG00000122877	EGR2	0.31741	0.18063	0.0789	44	0.991	0.31741	0.18063	0.0789	44	0.991
Kidney_Cortex	tg	ENSG00000198794	SCAMP5	-0.70695	0.40292	0.0793	146	0.742	-0.70695	0.40292	0.0793	146	0.742
Esophagus_Gastroesophageal_Junction	tg	ENSG00000130433	CACNG6	0.3317	0.18949	0.08	146	0.83	0.3317	0.18949	0.08	146	0.83
Minor_Salivary_Gland	ra	ENSG00000211746	TRBV19	0.68717	0.39325	0.0806	44	0.0552	0.68717	0.39325	0.0806	44	0.0552
Artery_Aorta	hdl	ENSG00000079459	FDFT1	-0.28506	0.1632	0.0807	164	0.692	-0.28506	0.1632	0.0807	164	0.692
Brain_Frontal_Cortex_BA9	tg	ENSG00000104549	SQLE	0.45394	0.26026	0.0811	146	0.587	0.45394	0.26026	0.0811	146	0.587
Minor_Salivary_Gland	ra	ENSG00000123240	OPTN	-0.58707	0.33704	0.0815	44	0.284	-0.58707	0.33704	0.0815	44	0.284
Kidney_Cortex	tg	ENSG00000128284	APOL3	-0.70172	0.40299	0.0816	146	0.525	-0.70172	0.40299	0.0816	146	0.525
Brain_Cerebellar_Hemisphere	tg	ENSG00000198794	SCAMP5	0.45245	0.26023	0.0821	146	0.734	0.45245	0.26023	0.0821	146	0.734
Artery_Tibial	hdl	ENSG00000007944	MYLIP	0.23068	0.13287	0.0825	164	0.539	0.23068	0.13287	0.0825	164	0.539
Nerve_Tibial	tg	ENSG00000160179	ABCG1	0.26013	0.14989	0.0826	146	0.437	0.26013	0.14989	0.0826	146	0.437
Whole_Blood	tg	ENSG00000146072	TNFRSF21	0.23027	0.13301	0.0834	146	0.595	0.23027	0.13301	0.0834	146	0.595
Esophagus_Gastroesophageal_Junction	tg	ENSG00000143653	SCCPDH	-0.33691	0.19477	0.0837	146	0.254	-0.33691	0.19477	0.0837	146	0.254
Adrenal_Gland	hdl	ENSG00000130164	LDLR	0.36337	0.21022	0.0839	164	0.992	0.36337	0.21022	0.0839	164	0.992
Uterus	tg	ENSG00000143653	SCCPDH	0.52378	0.30299	0.0839	146	0.982	0.52378	0.30299	0.0839	146	0.982
Brain_Cortex	tg	ENSG00000165029	ABCA1	-0.41516	0.24047	0.0843	146	0.579	-0.41516	0.24047	0.0843	146	0.579
Vagina	ra	ENSG00000211746	TRBV19	0.57744	0.33473	0.0845	44	0.703	0.57744	0.33473	0.0845	44	0.703
Esophagus_Mucosa	tg	ENSG00000185745	IFIT1	-0.26602	0.15439	0.0849	146	0.901	-0.26602	0.15439	0.0849	146	0.901
Muscle_Skeletal	tg	ENSG00000160179	ABCG1	-0.22318	0.12957	0.085	146	0.644	-0.22318	0.12957	0.085	146	0.644
Heart_Atrial_Appendage	ra	ENSG00000132010	ZNF20	-0.35435	0.20621	0.0857	44	0.462	-0.35435	0.20621	0.0857	44	0.462
Esophagus_Muscularis	tg	ENSG00000072310	SREBF1	0.27425	0.15965	0.0858	146	0.68	0.27425	0.15965	0.0858	146	0.68
Pancreas	tg	ENSG00000145246	ATP10D	0.3408	0.19887	0.0866	146	0.439	0.3408	0.19887	0.0866	146	0.439
Brain_Amygdala	tg	ENSG00000130433	CACNG6	0.51886	0.3032	0.087	146	0.289	0.51886	0.3032	0.087	146	0.289
Liver	hdl	ENSG00000072310	SREBF1	0.40336	0.23572	0.0871	164	0.132	0.40336	0.23572	0.0871	164	0.132
Breast_Mammary_Tissue	hdl	ENSG00000164211	STARD4	0.27524	0.16135	0.088	164	0.571	0.27524	0.16135	0.088	164	0.571
Colon_Transverse	tg	ENSG00000143653	SCCPDH	0.30475	0.17948	0.0895	146	0.562	0.30475	0.17948	0.0895	146	0.562
Testis	hdl	ENSG00000165029	ABCA1	0.30727	0.18108	0.0897	164	0.418	0.30727	0.18108	0.0897	164	0.418
Cells_EBV-transformed_lymphocytes	ra	ENSG00000123240	OPTN	-0.55559	0.32778	0.0901	44	0.771	-0.55559	0.32778	0.0901	44	0.771
Skin_Sun_Exposed_Lower_leg	ra	ENSG00000123240	OPTN	0.27376	0.16157	0.0902	44	0.77	0.27376	0.16157	0.0902	44	0.77
Brain_Anterior_cingulate_cortex_BA24	tg	ENSG00000185745	IFIT1	0.48486	0.28627	0.0903	146	0.453	0.48486	0.28627	0.0903	146	0.453
Skin_Sun_Exposed_Lower_leg	tg	ENSG00000179639	FCER1A	-0.23703	0.13996	0.0904	146	0.723	-0.23703	0.13996	0.0904	146	0.723
Skin_Not_Sun_Exposed_Suprapubic	ra	ENSG00000169507	SLC38A11	0.29529	0.17469	0.091	44	0.923	0.29529	0.17469	0.091	44	0.923
Brain_Cerebellum	hdl	ENSG00000072310	SREBF1	0.37527	0.22209	0.0911	164	0.597	0.37527	0.22209	0.0911	164	0.597
Brain_Nucleus_accumbens_basal_ganglia	tg	ENSG00000198794	SCAMP5	-0.4267	0.25256	0.0911	146	0.207	-0.4267	0.25256	0.0911	146	0.207
Whole_Blood	tg	ENSG00000158715	SLC45A3	0.22455	0.13298	0.0913	146	0.86	0.22455	0.13298	0.0913	146	0.86
Brain_Cortex	hdl	ENSG00000186628	FSD2	0.3783	0.22415	0.0915	164	0.971	0.3783	0.22415	0.0915	164	0.971
Brain_Putamen_basal_ganglia	tg	ENSG00000007944	MYLIP	-0.44544	0.26396	0.0915	146	0.949	-0.44544	0.26396	0.0915	146	0.949
Artery_Aorta	ra	ENSG00000250510	GPR162	-0.34095	0.20222	0.0918	44	0.38	-0.34095	0.20222	0.0918	44	0.38
Nerve_Tibial	ra	ENSG00000132010	ZNF20	0.29046	0.1724	0.092	44	0.499	0.29046	0.1724	0.092	44	0.499
Brain_Frontal_Cortex_BA9	ra	ENSG00000250510	GPR162	-0.51261	0.3046	0.0924	44	0.441	-0.51261	0.3046	0.0924	44	0.441
Brain_Caudate_basal_ganglia	ra	ENSG00000132010	ZNF20	-0.47705	0.28528	0.0945	44	0.829	-0.47705	0.28528	0.0945	44	0.829
Esophagus_Gastroesophageal_Junction	tc	ENSG00000165029	ABCA1	0.33519	0.20078	0.095	120	0.372	0.33519	0.20078	0.095	120	0.372
Thyroid	hdl	ENSG00000079459	FDFT1	-0.22599	0.13534	0.095	164	0.434	-0.22599	0.13534	0.095	164	0.434
Skin_Not_Sun_Exposed_Suprapubic	ra	ENSG00000122877	EGR2	0.29162	0.17472	0.0951	44	0.874	0.29162	0.17472	0.0951	44	0.874
Muscle_Skeletal	hdl	ENSG00000130164	LDLR	-0.20069	0.12081	0.0967	164	0.872	-0.20069	0.12081	0.0967	164	0.872
Vagina	hdl	ENSG00000165029	ABCA1	-0.44876	0.27032	0.0969	164	0.878	-0.44876	0.27032	0.0969	164	0.878
Adrenal_Gland	tg	ENSG00000145246	ATP10D	-0.38359	0.23172	0.0978	146	0.315	-0.38359	0.23172	0.0978	146	0.315
Liver	ra	ENSG00000132010	ZNF20	-0.45467	0.27535	0.0987	44	0.96	-0.45467	0.27535	0.0987	44	0.96
Vagina	tg	ENSG00000079459	FDFT1	-0.49031	0.29695	0.0987	146	0.299	-0.49031	0.29695	0.0987	146	0.299
Adipose_Visceral_Omentum	tg	ENSG00000146072	TNFRSF21	-0.262	0.15897	0.0993	146	0.647	-0.262	0.15897	0.0993	146	0.647
Brain_Nucleus_accumbens_basal_ganglia	hdl	ENSG00000186628	FSD2	0.37192	0.22582	0.0996	164	0.947	0.37192	0.22582	0.0996	164	0.947
Muscle_Skeletal	hdl	ENSG00000165029	ABCA1	0.20802	0.12638	0.0998	164	0.126	0.20802	0.12638	0.0998	164	0.126
Whole_Blood	ra	ENSG00000211746	TRBV19	0.28943	0.17589	0.0999	44	0.109	0.28943	0.17589	0.0999	44	0.109
Brain_Cerebellar_Hemisphere	tg	ENSG00000160179	ABCG1	-0.42682	0.26016	0.101	146	0.956	-0.42682	0.26016	0.101	146	0.956
Colon_Sigmoid	tg	ENSG00000128284	APOL3	0.31666	0.19307	0.101	146	0.608	0.31666	0.19307	0.101	146	0.608
Brain_Cerebellar_Hemisphere	tg	ENSG00000140287	HDC	0.42454	0.26015	0.103	146	0.959	0.42454	0.26015	0.103	146	0.959
Pancreas	tg	ENSG00000179639	FCER1A	0.32637	0.20102	0.104	146	0.372	0.32637	0.20102	0.104	146	0.372
Thyroid	hdl	ENSG00000072310	SREBF1	0.21787	0.13401	0.104	164	0.596	0.21787	0.13401	0.104	164	0.596
Thyroid	ra	ENSG00000196684	HSH2D	-0.26996	0.16602	0.104	44	0.369	-0.26996	0.16602	0.104	44	0.369
Vagina	ra	ENSG00000181847	TIGIT	0.54236	0.33458	0.105	44	0.863	0.54236	0.33458	0.105	44	0.863
Esophagus_Muscularis	bmi	ENSG00000165092	ALDH1A1	0.4601	0.28508	0.107	128	0.487	0.4601	0.28508	0.107	128	0.487
Adipose_Subcutaneous	tg	ENSG00000198794	SCAMP5	-0.22969	0.14278	0.108	146	0.945	-0.22969	0.14278	0.108	146	0.945
Brain_Spinal_cord_cervical_c-1	hdl	ENSG00000072310	SREBF1	-0.45983	0.28589	0.108	164	0.982	-0.45983	0.28589	0.108	164	0.982
Breast_Mammary_Tissue	height	ENSG00000123146	CD97	0.20785	0.1293	0.108	418	0.975	0.20785	0.1293	0.108	418	0.975
Testis	tg	ENSG00000072310	SREBF1	0.30819	0.19178	0.108	146	0.971	0.30819	0.19178	0.108	146	0.971
Thyroid	tg	ENSG00000179348	GATA2	0.23067	0.14364	0.108	146	0.967	0.23067	0.14364	0.108	146	0.967
Nerve_Tibial	tg	ENSG00000165029	ABCA1	-0.2391	0.14928	0.109	146	0.475	-0.2391	0.14928	0.109	146	0.475
Pituitary	ra	ENSG00000113088	GZMK	0.41396	0.25804	0.109	44	0.892	0.41396	0.25804	0.109	44	0.892
Kidney_Cortex	tg	ENSG00000154269	ENPP3	-0.64361	0.4029	0.11	146	0.804	-0.64361	0.4029	0.11	146	0.804
Brain_Nucleus_accumbens_basal_ganglia	bmi	ENSG00000165092	ALDH1A1	-0.75545	0.47427	0.111	128	0.0603	-0.75545	0.47427	0.111	128	0.0603
Brain_Nucleus_accumbens_basal_ganglia	tg	ENSG00000179348	GATA2	-0.38631	0.24222	0.111	146	0.704	-0.38631	0.24222	0.111	146	0.704
Nerve_Tibial	tg	ENSG00000136960	ENPP2	0.23774	0.14926	0.111	146	0.695	0.23774	0.14926	0.111	146	0.695
Brain_Hypothalamus	ra	ENSG00000123240	OPTN	0.48469	0.30467	0.112	44	0.892	0.48469	0.30467	0.112	44	0.892
Cells_EBV-transformed_lymphocytes	tg	ENSG00000158715	SLC45A3	0.46058	0.28946	0.112	146	0.383	0.46058	0.28946	0.112	146	0.383
Colon_Transverse	ra	ENSG00000169507	SLC38A11	0.32907	0.20697	0.112	44	0.98	0.32907	0.20697	0.112	44	0.98
Brain_Substantia_nigra	ra	ENSG00000128641	MYO1B	-0.60231	0.38038	0.113	44	0.36	-0.60231	0.38038	0.113	44	0.36
Heart_Left_Ventricle	hdl	ENSG00000160179	ABCG1	0.28036	0.1769	0.113	164	0.067	0.28036	0.1769	0.113	164	0.067
Thyroid	tg	ENSG00000179639	FCER1A	-0.22796	0.14368	0.113	146	0.776	-0.22796	0.14368	0.113	146	0.776
Artery_Aorta	bmi	ENSG00000165092	ALDH1A1	0.49935	0.3157	0.114	128	0.439	0.49935	0.3157	0.114	128	0.439
Cells_EBV-transformed_lymphocytes	tg	ENSG00000079459	FDFT1	0.44822	0.28393	0.114	146	0.76	0.44822	0.28393	0.114	146	0.76
Liver	tg	ENSG00000131016	AKAP12	0.37728	0.23872	0.114	146	0.589	0.37728	0.23872	0.114	146	0.589
Stomach	tg	ENSG00000143653	SCCPDH	0.32083	0.20281	0.114	146	0.158	0.32083	0.20281	0.114	146	0.158
Adipose_Subcutaneous	hdl	ENSG00000165029	ABCA1	0.20969	0.13317	0.115	164	0.863	0.20969	0.13317	0.115	164	0.863
Brain_Anterior_cingulate_cortex_BA24	tg	ENSG00000131016	AKAP12	0.44709	0.28396	0.115	146	0.614	0.44709	0.28396	0.115	146	0.614
Cells_EBV-transformed_lymphocytes	ra	ENSG00000113088	GZMK	0.51638	0.32789	0.115	44	0.591	0.51638	0.32789	0.115	44	0.591
Colon_Transverse	tg	ENSG00000146072	TNFRSF21	-0.28253	0.17942	0.115	146	0.922	-0.28253	0.17942	0.115	146	0.922
Heart_Atrial_Appendage	tg	ENSG00000143653	SCCPDH	-0.30022	0.19072	0.115	146	0.128	-0.30022	0.19072	0.115	146	0.128
Prostate	tg	ENSG00000158715	SLC45A3	-0.36491	0.23147	0.115	146	0.991	-0.36491	0.23147	0.115	146	0.991
Uterus	ra	ENSG00000181847	TIGIT	0.55206	0.34994	0.115	44	0.708	0.55206	0.34994	0.115	44	0.708
Whole_Blood	ra	ENSG00000169507	SLC38A11	-0.2417	0.15351	0.115	44	0.799	-0.2417	0.15351	0.115	44	0.799
Artery_Coronary	ra	ENSG00000113088	GZMK	0.42787	0.27219	0.116	44	0.903	0.42787	0.27219	0.116	44	0.903
Brain_Caudate_basal_ganglia	tg	ENSG00000154269	ENPP3	-0.38713	0.24713	0.117	146	0.87	-0.38713	0.24713	0.117	146	0.87
Whole_Blood	ra	ENSG00000211721	TRBV6-5	0.2606	0.16643	0.117	44	0.233	0.2606	0.16643	0.117	44	0.233
Brain_Anterior_cingulate_cortex_BA24	tg	ENSG00000136960	ENPP2	-0.44412	0.28387	0.118	146	0.927	-0.44412	0.28387	0.118	146	0.927
Brain_Hypothalamus	ra	ENSG00000250510	GPR162	-0.47649	0.3045	0.118	44	0.982	-0.47649	0.3045	0.118	44	0.982
Testis	ra	ENSG00000196684	HSH2D	-0.35406	0.22643	0.118	44	0.297	-0.35406	0.22643	0.118	44	0.297
Brain_Cerebellum	tg	ENSG00000131016	AKAP12	-0.37171	0.23816	0.119	146	0.526	-0.37171	0.23816	0.119	146	0.526
Colon_Sigmoid	ra	ENSG00000123240	OPTN	-0.3868	0.24831	0.119	44	0.15	-0.3868	0.24831	0.119	44	0.15
Esophagus_Gastroesophageal_Junction	tg	ENSG00000128284	APOL3	0.29534	0.18952	0.119	146	0.62	0.29534	0.18952	0.119	146	0.62
Colon_Transverse	tg	ENSG00000149534	MS4A2	-0.27891	0.1794	0.12	146	0.964	-0.27891	0.1794	0.12	146	0.964
Nerve_Tibial	tg	ENSG00000112972	HMGCS1	0.23949	0.15411	0.12	146	0.242	0.23949	0.15411	0.12	146	0.242
Lung	tg	ENSG00000185745	IFIT1	-0.24885	0.16071	0.122	146	0.164	-0.24885	0.16071	0.122	146	0.164
Colon_Sigmoid	ra	ENSG00000128641	MYO1B	0.34399	0.22287	0.123	44	0.721	0.34399	0.22287	0.123	44	0.721
Muscle_Skeletal	ra	ENSG00000196684	HSH2D	0.23073	0.14959	0.123	44	0.677	0.23073	0.14959	0.123	44	0.677
Pancreas	tg	ENSG00000163751	CPA3	0.30432	0.19712	0.123	146	0.74	0.30432	0.19712	0.123	146	0.74
Pituitary	ra	ENSG00000122877	EGR2	0.39856	0.25821	0.123	44	0.634	0.39856	0.25821	0.123	44	0.634
Brain_Putamen_basal_ganglia	height	ENSG00000123146	CD97	-0.30387	0.19737	0.124	418	0.918	-0.30387	0.19737	0.124	418	0.918
Esophagus_Gastroesophageal_Junction	tg	ENSG00000131016	AKAP12	-0.30552	0.19859	0.124	146	0.212	-0.30552	0.19859	0.124	146	0.212
Brain_Hippocampus	hdl	ENSG00000007944	MYLIP	0.3835	0.2499	0.125	164	0.824	0.3835	0.2499	0.125	164	0.824
Breast_Mammary_Tissue	tg	ENSG00000112972	HMGCS1	0.28348	0.18526	0.126	146	0.12	0.28348	0.18526	0.126	146	0.12
Artery_Tibial	hdl	ENSG00000072310	SREBF1	-0.20425	0.13374	0.127	164	0.446	-0.20425	0.13374	0.127	164	0.446
Brain_Anterior_cingulate_cortex_BA24	hdl	ENSG00000164211	STARD4	0.40364	0.26476	0.127	164	0.82	0.40364	0.26476	0.127	164	0.82
Esophagus_Gastroesophageal_Junction	tg	ENSG00000140287	HDC	-0.28897	0.18953	0.127	146	0.582	-0.28897	0.18953	0.127	146	0.582
Brain_Caudate_basal_ganglia	hdl	ENSG00000160179	ABCG1	-0.3507	0.2304	0.128	164	0.977	-0.3507	0.2304	0.128	164	0.977
Esophagus_Muscularis	tg	ENSG00000007944	MYLIP	-0.24224	0.15963	0.129	146	0.827	-0.24224	0.15963	0.129	146	0.827
Lung	tg	ENSG00000178538	CA8	-0.24006	0.15818	0.129	146	0.237	-0.24006	0.15818	0.129	146	0.237
Lung	hdl	ENSG00000079459	FDFT1	-0.21361	0.14145	0.131	164	0.807	-0.21361	0.14145	0.131	164	0.807
Pituitary	tg	ENSG00000179348	GATA2	0.34382	0.22846	0.132	146	0.355	0.34382	0.22846	0.132	146	0.355
Muscle_Skeletal	bmi	ENSG00000165092	ALDH1A1	-0.34642	0.23081	0.133	128	0.769	-0.34642	0.23081	0.133	128	0.769
Skin_Not_Sun_Exposed_Suprapubic	hdl	ENSG00000079459	FDFT1	-0.21305	0.14199	0.133	164	0.473	-0.21305	0.14199	0.133	164	0.473
Skin_Not_Sun_Exposed_Suprapubic	tg	ENSG00000172594	SMPDL3A	-0.22769	0.15139	0.133	146	0.852	-0.22769	0.15139	0.133	146	0.852
Vagina	hdl	ENSG00000160179	ABCG1	0.40499	0.27033	0.134	164	0.846	0.40499	0.27033	0.134	164	0.846
Brain_Spinal_cord_cervical_c-1	tg	ENSG00000178538	CA8	-0.45769	0.30657	0.135	146	0.981	-0.45769	0.30657	0.135	146	0.981
Ovary	tg	ENSG00000140287	HDC	-0.41156	0.27587	0.136	146	0.278	-0.41156	0.27587	0.136	146	0.278
Brain_Frontal_Cortex_BA9	tg	ENSG00000165029	ABCA1	-0.39642	0.26653	0.137	146	0.327	-0.39642	0.26653	0.137	146	0.327
Heart_Left_Ventricle	tg	ENSG00000128284	APOL3	-0.2603	0.17515	0.137	146	0.982	-0.2603	0.17515	0.137	146	0.982
Whole_Blood	tg	ENSG00000149534	MS4A2	-0.19754	0.133	0.137	146	0.713	-0.19754	0.133	0.137	146	0.713
Artery_Coronary	tg	ENSG00000007944	MYLIP	-0.34948	0.23584	0.138	146	0.895	-0.34948	0.23584	0.138	146	0.895
Heart_Left_Ventricle	tg	ENSG00000131016	AKAP12	0.26001	0.17525	0.138	146	0.536	0.26001	0.17525	0.138	146	0.536
Heart_Left_Ventricle	tg	ENSG00000179639	FCER1A	0.26472	0.17859	0.138	146	0.368	0.26472	0.17859	0.138	146	0.368
Brain_Cerebellar_Hemisphere	bmi	ENSG00000165092	ALDH1A1	-0.68687	0.46378	0.139	128	0.584	-0.68687	0.46378	0.139	128	0.584
Colon_Sigmoid	hdl	ENSG00000130164	LDLR	-0.26647	0.18003	0.139	164	0.682	-0.26647	0.18003	0.139	164	0.682
Adipose_Subcutaneous	ra	ENSG00000211746	TRBV19	0.2737	0.18553	0.14	44	0.152	0.2737	0.18553	0.14	44	0.152
Brain_Cortex	tg	ENSG00000158715	SLC45A3	-0.36132	0.24456	0.14	146	0.388	-0.36132	0.24456	0.14	146	0.388
Esophagus_Mucosa	height	ENSG00000123146	CD97	0.17031	0.1154	0.14	418	0.996	0.17031	0.1154	0.14	418	0.996
Uterus	ra	ENSG00000196684	HSH2D	0.51595	0.35001	0.14	44	0.604	0.51595	0.35001	0.14	44	0.604
Brain_Amygdala	tg	ENSG00000131016	AKAP12	0.44639	0.30313	0.141	146	0.609	0.44639	0.30313	0.141	146	0.609
Whole_Blood	tg	ENSG00000104549	SQLE	-0.19575	0.13297	0.141	146	0.913	-0.19575	0.13297	0.141	146	0.913
Brain_Caudate_basal_ganglia	bmi	ENSG00000165092	ALDH1A1	-0.65642	0.44735	0.142	128	0.411	-0.65642	0.44735	0.142	128	0.411
Brain_Hippocampus	tg	ENSG00000140287	HDC	-0.39873	0.27156	0.142	146	0.407	-0.39873	0.27156	0.142	146	0.407
Muscle_Skeletal	hdl	ENSG00000160179	ABCG1	0.1853	0.1265	0.143	164	0.132	0.1853	0.1265	0.143	164	0.132
Brain_Amygdala	tg	ENSG00000104549	SQLE	-0.44408	0.3036	0.144	146	0.492	-0.44408	0.3036	0.144	146	0.492
Brain_Putamen_basal_ganglia	tg	ENSG00000154269	ENPP3	-0.38596	0.26408	0.144	146	0.504	-0.38596	0.26408	0.144	146	0.504
Prostate	tg	ENSG00000198794	SCAMP5	-0.33818	0.23157	0.144	146	0.745	-0.33818	0.23157	0.144	146	0.745
Skin_Sun_Exposed_Lower_leg	hdl	ENSG00000160179	ABCG1	0.1906	0.13053	0.144	164	0.589	0.1906	0.13053	0.144	164	0.589
Testis	tg	ENSG00000179348	GATA2	-0.28045	0.19186	0.144	146	0.667	-0.28045	0.19186	0.144	146	0.667
Breast_Mammary_Tissue	tg	ENSG00000185745	IFIT1	-0.25226	0.17297	0.145	146	0.845	-0.25226	0.17297	0.145	146	0.845
Esophagus_Gastroesophageal_Junction	tg	ENSG00000172594	SMPDL3A	-0.27591	0.1895	0.145	146	0.763	-0.27591	0.1895	0.145	146	0.763
Esophagus_Muscularis	ra	ENSG00000122877	EGR2	-0.26823	0.18418	0.145	44	0.935	-0.26823	0.18418	0.145	44	0.935
Brain_Amygdala	tg	ENSG00000007944	MYLIP	0.44679	0.30742	0.146	146	0.412	0.44679	0.30742	0.146	146	0.412
Pancreas	bmi	ENSG00000165092	ALDH1A1	0.51096	0.35129	0.146	128	0.605	0.51096	0.35129	0.146	128	0.605
Brain_Substantia_nigra	tg	ENSG00000072310	SREBF1	0.4674	0.32244	0.147	146	0.643	0.4674	0.32244	0.147	146	0.643
Esophagus_Mucosa	ra	ENSG00000196684	HSH2D	-0.25772	0.17833	0.148	44	0.566	-0.25772	0.17833	0.148	44	0.566
Kidney_Cortex	tg	ENSG00000007944	MYLIP	-0.58136	0.40276	0.149	146	0.984	-0.58136	0.40276	0.149	146	0.984
Small_Intestine_Terminal_Ileum	hdl	ENSG00000164211	STARD4	-0.35285	0.24437	0.149	164	0.362	-0.35285	0.24437	0.149	164	0.362
Heart_Atrial_Appendage	ra	ENSG00000123240	OPTN	0.2961	0.20592	0.15	44	0.924	0.2961	0.20592	0.15	44	0.924
Skin_Not_Sun_Exposed_Suprapubic	tg	ENSG00000007944	MYLIP	-0.21801	0.15138	0.15	146	0.891	-0.21801	0.15138	0.15	146	0.891
Spleen	tg	ENSG00000149516	MS4A3	-0.32919	0.22852	0.15	146	0.529	-0.32919	0.22852	0.15	146	0.529
Muscle_Skeletal	hdl	ENSG00000072310	SREBF1	0.17652	0.12279	0.151	164	0.252	0.17652	0.12279	0.151	164	0.252
Nerve_Tibial	ra	ENSG00000196684	HSH2D	0.24695	0.17216	0.151	44	0.963	0.24695	0.17216	0.151	44	0.963
Spleen	tg	ENSG00000165029	ABCA1	-0.32847	0.22851	0.151	146	0.616	-0.32847	0.22851	0.151	146	0.616
Whole_Blood	tc	ENSG00000165029	ABCA1	-0.19884	0.13833	0.151	120	0.819	-0.19884	0.13833	0.151	120	0.819
Artery_Tibial	tg	ENSG00000072310	SREBF1	0.20389	0.14242	0.152	146	0.912	0.20389	0.14242	0.152	146	0.912
Colon_Sigmoid	tg	ENSG00000143653	SCCPDH	0.27645	0.19307	0.152	146	0.617	0.27645	0.19307	0.152	146	0.617
Brain_Cerebellar_Hemisphere	tg	ENSG00000136960	ENPP2	0.38309	0.26798	0.153	146	0.314	0.38309	0.26798	0.153	146	0.314
Colon_Sigmoid	hdl	ENSG00000186628	FSD2	-0.25699	0.18002	0.153	164	0.787	-0.25699	0.18002	0.153	164	0.787
Liver	tg	ENSG00000179348	GATA2	-0.3408	0.2387	0.153	146	0.713	-0.3408	0.2387	0.153	146	0.713
Brain_Amygdala	ra	ENSG00000132010	ZNF20	-0.4982	0.34964	0.154	44	0.949	-0.4982	0.34964	0.154	44	0.949
Cells_Cultured_fibroblasts	tg	ENSG00000128284	APOL3	-0.22346	0.15663	0.154	146	0.812	-0.22346	0.15663	0.154	146	0.812
Stomach	bmi	ENSG00000165092	ALDH1A1	-0.48554	0.3403	0.154	128	0.992	-0.48554	0.3403	0.154	128	0.992
Adipose_Subcutaneous	ra	ENSG00000123240	OPTN	0.23321	0.19922	0.242	44	0.0218	0.27271	0.19173	0.155	43	0.066
Adipose_Visceral_Omentum	tg	ENSG00000160179	ABCG1	-0.22594	0.15891	0.155	146	0.964	-0.22594	0.15891	0.155	146	0.964
Pituitary	tg	ENSG00000007944	MYLIP	0.3183	0.22364	0.155	146	0.614	0.3183	0.22364	0.155	146	0.614
Ovary	tg	ENSG00000136960	ENPP2	-0.38052	0.26847	0.156	146	0.44	-0.38052	0.26847	0.156	146	0.44
Thyroid	hdl	ENSG00000165029	ABCA1	0.19137	0.13481	0.156	164	0.463	0.19137	0.13481	0.156	164	0.463
Heart_Atrial_Appendage	ra	ENSG00000122877	EGR2	0.29361	0.20734	0.157	44	0.437	0.29361	0.20734	0.157	44	0.437
Kidney_Cortex	ra	ENSG00000113088	GZMK	0.65846	0.46507	0.157	44	0.786	0.65846	0.46507	0.157	44	0.786
Minor_Salivary_Gland	tg	ENSG00000146072	TNFRSF21	0.40605	0.28688	0.157	146	0.708	0.40605	0.28688	0.157	146	0.708
Adipose_Subcutaneous	hdl	ENSG00000079459	FDFT1	-0.18783	0.13313	0.158	164	0.984	-0.18783	0.13313	0.158	164	0.984
Adipose_Visceral_Omentum	hdl	ENSG00000079459	FDFT1	-0.21078	0.1494	0.158	164	0.445	-0.21078	0.1494	0.158	164	0.445
Stomach	hdl	ENSG00000160179	ABCG1	0.25176	0.17835	0.158	164	0.752	0.25176	0.17835	0.158	164	0.752
Adipose_Subcutaneous	tg	ENSG00000130433	CACNG6	0.20104	0.14282	0.159	146	0.724	0.20104	0.14282	0.159	146	0.724
Adipose_Subcutaneous	tg	ENSG00000145246	ATP10D	-0.24107	0.15866	0.129	146	0.0278	-0.21791	0.15483	0.159	145	0.0789
Brain_Spinal_cord_cervical_c-1	tg	ENSG00000146072	TNFRSF21	-0.4318	0.30662	0.159	146	0.914	-0.4318	0.30662	0.159	146	0.914
Skin_Not_Sun_Exposed_Suprapubic	tg	ENSG00000112972	HMGCS1	0.22614	0.16046	0.159	146	0.131	0.22614	0.16046	0.159	146	0.131
Skin_Sun_Exposed_Lower_leg	tg	ENSG00000165029	ABCA1	0.1973	0.13998	0.159	146	0.494	0.1973	0.13998	0.159	146	0.494
Brain_Anterior_cingulate_cortex_BA24	tg	ENSG00000172594	SMPDL3A	-0.4263	0.3037	0.16	146	0.125	-0.4263	0.3037	0.16	146	0.125
Skin_Sun_Exposed_Lower_leg	tg	ENSG00000112972	HMGCS1	-0.19646	0.13998	0.16	146	0.543	-0.19646	0.13998	0.16	146	0.543
Adipose_Visceral_Omentum	bmi	ENSG00000165092	ALDH1A1	-0.39732	0.28328	0.161	128	0.608	-0.39732	0.28328	0.161	128	0.608
Brain_Amygdala	hdl	ENSG00000072310	SREBF1	-0.40016	0.28581	0.161	164	0.433	-0.40016	0.28581	0.161	164	0.433
Brain_Putamen_basal_ganglia	tg	ENSG00000160179	ABCG1	0.37012	0.26402	0.161	146	0.757	0.37012	0.26402	0.161	146	0.757
Ovary	ra	ENSG00000250510	GPR162	0.46217	0.33004	0.161	44	0.248	0.46217	0.33004	0.161	44	0.248
Whole_Blood	tg	ENSG00000179639	FCER1A	-0.20154	0.14387	0.161	146	0.0892	-0.20154	0.14387	0.161	146	0.0892
Artery_Tibial	tg	ENSG00000143653	SCCPDH	0.19936	0.14241	0.162	146	0.95	0.19936	0.14241	0.162	146	0.95
Heart_Left_Ventricle	hdl	ENSG00000007944	MYLIP	0.22856	0.16336	0.162	164	0.926	0.22856	0.16336	0.162	164	0.926
Adipose_Subcutaneous	hdl	ENSG00000164211	STARD4	-0.19774	0.14189	0.163	164	0.125	-0.19774	0.14189	0.163	164	0.125
Brain_Putamen_basal_ganglia	hdl	ENSG00000130164	LDLR	-0.34386	0.24623	0.163	164	0.688	-0.34386	0.24623	0.163	164	0.688
Cells_Cultured_fibroblasts	tg	ENSG00000179348	GATA2	-0.21857	0.15665	0.163	146	0.684	-0.21857	0.15665	0.163	146	0.684
Brain_Caudate_basal_ganglia	hdl	ENSG00000165029	ABCA1	-0.32078	0.23039	0.164	164	0.987	-0.32078	0.23039	0.164	164	0.987
Cells_Cultured_fibroblasts	ra	ENSG00000132010	ZNF20	-0.25129	0.18076	0.164	44	0.859	-0.25129	0.18076	0.164	44	0.859
Ovary	tg	ENSG00000072310	SREBF1	-0.37108	0.26637	0.164	146	0.806	-0.37108	0.26637	0.164	146	0.806
Brain_Cortex	ra	ENSG00000196684	HSH2D	-0.38449	0.27717	0.165	44	0.997	-0.38449	0.27717	0.165	44	0.997
Brain_Nucleus_accumbens_basal_ganglia	tg	ENSG00000128284	APOL3	-0.3661	0.26382	0.165	146	0.0699	-0.3661	0.26382	0.165	146	0.0699
Skin_Sun_Exposed_Lower_leg	tg	ENSG00000160179	ABCG1	0.21347	0.15362	0.165	146	0.0546	0.21347	0.15362	0.165	146	0.0546
Esophagus_Muscularis	hdl	ENSG00000165029	ABCA1	0.20626	0.14881	0.166	164	0.99	0.20626	0.14881	0.166	164	0.99
Uterus	tg	ENSG00000172594	SMPDL3A	-0.42003	0.3031	0.166	146	0.727	-0.42003	0.3031	0.166	146	0.727
Breast_Mammary_Tissue	ra	ENSG00000196684	HSH2D	0.27595	0.19967	0.167	44	0.798	0.27595	0.19967	0.167	44	0.798
Colon_Sigmoid	ra	ENSG00000113088	GZMK	0.30758	0.2228	0.167	44	0.828	0.30758	0.2228	0.167	44	0.828
Prostate	ra	ENSG00000250510	GPR162	0.3694	0.26732	0.167	44	0.751	0.3694	0.26732	0.167	44	0.751
Whole_Blood	tg	ENSG00000172594	SMPDL3A	-0.18372	0.13294	0.167	146	0.989	-0.18372	0.13294	0.167	146	0.989
Brain_Nucleus_accumbens_basal_ganglia	hdl	ENSG00000079459	FDFT1	0.3113	0.22589	0.168	164	0.641	0.3113	0.22589	0.168	164	0.641
Muscle_Skeletal	tg	ENSG00000179639	FCER1A	0.18269	0.1325	0.168	146	0.35	0.18269	0.1325	0.168	146	0.35
Pituitary	ra	ENSG00000181847	TIGIT	0.38508	0.27906	0.168	44	0.227	0.38508	0.27906	0.168	44	0.227
Brain_Cerebellar_Hemisphere	ra	ENSG00000196684	HSH2D	0.41326	0.30052	0.169	44	0.566	0.41326	0.30052	0.169	44	0.566
Esophagus_Muscularis	tg	ENSG00000146072	TNFRSF21	-0.21943	0.15966	0.169	146	0.567	-0.21943	0.15966	0.169	146	0.567
Kidney_Cortex	tg	ENSG00000179348	GATA2	-0.56859	0.4145	0.17	146	0.323	-0.56859	0.4145	0.17	146	0.323
Minor_Salivary_Gland	tg	ENSG00000140287	HDC	0.39362	0.28685	0.17	146	0.845	0.39362	0.28685	0.17	146	0.845
Ovary	tc	ENSG00000165029	ABCA1	0.48416	0.31954	0.13	120	0.0108	0.41214	0.30058	0.17	119	0.107
Brain_Hippocampus	ra	ENSG00000196684	HSH2D	-0.42366	0.30938	0.171	44	0.719	-0.42366	0.30938	0.171	44	0.719
Testis	tg	ENSG00000143653	SCCPDH	-0.26256	0.19184	0.171	146	0.726	-0.26256	0.19184	0.171	146	0.726
Brain_Frontal_Cortex_BA9	tg	ENSG00000136960	ENPP2	0.36006	0.26388	0.172	146	0.191	0.36006	0.26388	0.172	146	0.191
Colon_Transverse	tg	ENSG00000198794	SCAMP5	0.24489	0.17948	0.172	146	0.55	0.24489	0.17948	0.172	146	0.55
Skin_Not_Sun_Exposed_Suprapubic	hdl	ENSG00000007944	MYLIP	0.19654	0.14463	0.174	164	0.311	0.19654	0.14463	0.174	164	0.311
Pancreas	ra	ENSG00000196684	HSH2D	-0.3086	0.22748	0.175	44	0.862	-0.3086	0.22748	0.175	44	0.862
Brain_Spinal_cord_cervical_c-1	tg	ENSG00000131016	AKAP12	0.41518	0.30659	0.176	146	0.958	0.41518	0.30659	0.176	146	0.958
Esophagus_Mucosa	tg	ENSG00000179348	GATA2	0.209	0.1544	0.176	146	0.837	0.209	0.1544	0.176	146	0.837
Esophagus_Muscularis	hdl	ENSG00000186628	FSD2	0.2016	0.14885	0.176	164	0.9	0.2016	0.14885	0.176	164	0.9
Minor_Salivary_Gland	hdl	ENSG00000079459	FDFT1	0.36206	0.26755	0.176	164	0.635	0.36206	0.26755	0.176	164	0.635
Pancreas	tg	ENSG00000158715	SLC45A3	-0.26665	0.1971	0.176	146	0.804	-0.26665	0.1971	0.176	146	0.804
Cells_EBV-transformed_lymphocytes	tg	ENSG00000131016	AKAP12	0.3835	0.28388	0.177	146	0.904	0.3835	0.28388	0.177	146	0.904
Spleen	ra	ENSG00000211820	TRAV41	0.35607	0.26378	0.177	44	0.709	0.35607	0.26378	0.177	44	0.709
Heart_Left_Ventricle	ra	ENSG00000128641	MYO1B	0.28611	0.21219	0.178	44	0.296	0.28611	0.21219	0.178	44	0.296
Kidney_Cortex	tg	ENSG00000140287	HDC	0.54259	0.40284	0.178	146	0.901	0.54259	0.40284	0.178	146	0.901
Stomach	tg	ENSG00000112972	HMGCS1	0.27071	0.20088	0.178	146	0.204	0.27071	0.20088	0.178	146	0.204
Adrenal_Gland	tg	ENSG00000165029	ABCA1	0.30464	0.22673	0.179	146	0.416	0.30464	0.22673	0.179	146	0.416
Artery_Tibial	height	ENSG00000123146	CD97	0.14688	0.10929	0.179	418	0.184	0.14688	0.10929	0.179	418	0.184
Esophagus_Mucosa	tg	ENSG00000158715	SLC45A3	-0.20691	0.15444	0.18	146	0.583	-0.20691	0.15444	0.18	146	0.583
Heart_Atrial_Appendage	tg	ENSG00000158715	SLC45A3	-0.24378	0.18172	0.18	146	0.358	-0.24378	0.18172	0.18	146	0.358
Pancreas	tg	ENSG00000131016	AKAP12	0.26409	0.19708	0.18	146	0.911	0.26409	0.19708	0.18	146	0.911
Spleen	tg	ENSG00000079459	FDFT1	-0.30617	0.22844	0.18	146	0.917	-0.30617	0.22844	0.18	146	0.917
Thyroid	tg	ENSG00000172594	SMPDL3A	-0.19262	0.1436	0.18	146	0.999	-0.19262	0.1436	0.18	146	0.999
Adrenal_Gland	tg	ENSG00000163751	CPA3	0.30136	0.22548	0.181	146	0.931	0.30136	0.22548	0.181	146	0.931
Nerve_Tibial	tg	ENSG00000172594	SMPDL3A	-0.19915	0.14924	0.182	146	0.793	-0.19915	0.14924	0.182	146	0.793
Colon_Sigmoid	tg	ENSG00000198794	SCAMP5	0.25647	0.19305	0.184	146	0.7	0.25647	0.19305	0.184	146	0.7
Ovary	tg	ENSG00000143653	SCCPDH	-0.35424	0.26639	0.184	146	0.717	-0.35424	0.26639	0.184	146	0.717
Brain_Cerebellar_Hemisphere	tg	ENSG00000128284	APOL3	0.34903	0.26341	0.185	146	0.368	0.34903	0.26341	0.185	146	0.368
Breast_Mammary_Tissue	ra	ENSG00000113088	GZMK	0.27711	0.20884	0.185	44	0.276	0.27711	0.20884	0.185	44	0.276
Kidney_Cortex	tg	ENSG00000145246	ATP10D	-0.5342	0.40299	0.185	146	0.488	-0.5342	0.40299	0.185	146	0.488
Brain_Caudate_basal_ganglia	hdl	ENSG00000079459	FDFT1	0.30467	0.23037	0.186	164	0.994	0.30467	0.23037	0.186	164	0.994
Brain_Caudate_basal_ganglia	tg	ENSG00000185745	IFIT1	0.32699	0.24715	0.186	146	0.757	0.32699	0.24715	0.186	146	0.757
Heart_Left_Ventricle	tg	ENSG00000149534	MS4A2	-0.23173	0.17522	0.186	146	0.7	-0.23173	0.17522	0.186	146	0.7
Brain_Caudate_basal_ganglia	tg	ENSG00000158715	SLC45A3	-0.32604	0.2472	0.187	146	0.498	-0.32604	0.2472	0.187	146	0.498
Skin_Sun_Exposed_Lower_leg	tg	ENSG00000149534	MS4A2	-0.18451	0.13992	0.187	146	0.961	-0.18451	0.13992	0.187	146	0.961
Brain_Amygdala	tg	ENSG00000136960	ENPP2	0.39846	0.30314	0.189	146	0.569	0.39846	0.30314	0.189	146	0.569
Brain_Substantia_nigra	hdl	ENSG00000164211	STARD4	0.39472	0.30068	0.189	164	0.705	0.39472	0.30068	0.189	164	0.705
Cells_Cultured_fibroblasts	tg	ENSG00000198794	SCAMP5	0.20582	0.15662	0.189	146	0.841	0.20582	0.15662	0.189	146	0.841
Thyroid	tg	ENSG00000163751	CPA3	-0.18876	0.14365	0.189	146	0.95	-0.18876	0.14365	0.189	146	0.95
Brain_Substantia_nigra	ra	ENSG00000196684	HSH2D	-0.50643	0.38613	0.19	44	0.29	-0.50643	0.38613	0.19	44	0.29
Esophagus_Mucosa	tg	ENSG00000143653	SCCPDH	0.20255	0.15442	0.19	146	0.696	0.20255	0.15442	0.19	146	0.696
Heart_Atrial_Appendage	tg	ENSG00000146072	TNFRSF21	0.23374	0.17844	0.19	146	0.952	0.23374	0.17844	0.19	146	0.952
Pituitary	tg	ENSG00000112972	HMGCS1	0.29312	0.22354	0.19	146	0.964	0.29312	0.22354	0.19	146	0.964
Brain_Amygdala	bmi	ENSG00000165092	ALDH1A1	0.70543	0.53998	0.191	128	0.745	0.70543	0.53998	0.191	128	0.745
Breast_Mammary_Tissue	hdl	ENSG00000130164	LDLR	-0.21088	0.16133	0.191	164	0.709	-0.21088	0.16133	0.191	164	0.709
Nerve_Tibial	tg	ENSG00000179639	FCER1A	-0.19835	0.15166	0.191	146	0.396	-0.19835	0.15166	0.191	146	0.396
Thyroid	tg	ENSG00000131016	AKAP12	0.18779	0.14362	0.191	146	0.99	0.18779	0.14362	0.191	146	0.99
Kidney_Cortex	ra	ENSG00000211746	TRBV19	0.60589	0.46485	0.192	44	0.921	0.60589	0.46485	0.192	44	0.921
Adipose_Subcutaneous	tg	ENSG00000007944	MYLIP	-0.18573	0.14283	0.193	146	0.605	-0.18573	0.14283	0.193	146	0.605
Adipose_Visceral_Omentum	tg	ENSG00000178538	CA8	-0.20963	0.16102	0.193	146	0.411	-0.20963	0.16102	0.193	146	0.411
Brain_Frontal_Cortex_BA9	tg	ENSG00000158715	SLC45A3	0.3385	0.26028	0.193	146	0.458	0.3385	0.26028	0.193	146	0.458
Brain_Hypothalamus	tg	ENSG00000128284	APOL3	-0.34353	0.26404	0.193	146	0.696	-0.34353	0.26404	0.193	146	0.696
Muscle_Skeletal	hdl	ENSG00000186628	FSD2	-0.15725	0.1208	0.193	164	0.912	-0.15725	0.1208	0.193	164	0.912
Pancreas	tg	ENSG00000179348	GATA2	0.25626	0.19704	0.193	146	0.981	0.25626	0.19704	0.193	146	0.981
Vagina	hdl	ENSG00000072310	SREBF1	0.35207	0.27033	0.193	164	0.853	0.35207	0.27033	0.193	164	0.853
Artery_Coronary	tg	ENSG00000112972	HMGCS1	0.30592	0.23589	0.195	146	0.639	0.30592	0.23589	0.195	146	0.639
Colon_Transverse	tg	ENSG00000160179	ABCG1	-0.23231	0.17942	0.195	146	0.898	-0.23231	0.17942	0.195	146	0.898
Prostate	ra	ENSG00000211721	TRBV6-5	0.34633	0.2672	0.195	44	0.889	0.34633	0.2672	0.195	44	0.889
Small_Intestine_Terminal_Ileum	tg	ENSG00000146072	TNFRSF21	-0.3381	0.26102	0.195	146	0.534	-0.3381	0.26102	0.195	146	0.534
Adipose_Subcutaneous	tg	ENSG00000079459	FDFT1	-0.18472	0.1428	0.196	146	0.882	-0.18472	0.1428	0.196	146	0.882
Brain_Cerebellum	tg	ENSG00000146072	TNFRSF21	0.30795	0.23809	0.196	146	0.86	0.30795	0.23809	0.196	146	0.86
Muscle_Skeletal	tg	ENSG00000165029	ABCA1	-0.16743	0.12953	0.196	146	0.916	-0.16743	0.12953	0.196	146	0.916
Colon_Sigmoid	tc	ENSG00000165029	ABCA1	-0.25916	0.20079	0.197	120	0.806	-0.25916	0.20079	0.197	120	0.806
Prostate	ra	ENSG00000181847	TIGIT	0.34494	0.26729	0.197	44	0.775	0.34494	0.26729	0.197	44	0.775
Testis	ra	ENSG00000128641	MYO1B	0.29231	0.22654	0.197	44	0.353	0.29231	0.22654	0.197	44	0.353
Brain_Cortex	ra	ENSG00000132010	ZNF20	0.36829	0.28615	0.198	44	0.421	0.36829	0.28615	0.198	44	0.421
Brain_Putamen_basal_ganglia	tg	ENSG00000143653	SCCPDH	0.35293	0.27508	0.199	146	0.243	0.35293	0.27508	0.199	146	0.243
Brain_Putamen_basal_ganglia	ra	ENSG00000196684	HSH2D	-0.39024	0.30475	0.2	44	0.775	-0.39024	0.30475	0.2	44	0.775
Prostate	bmi	ENSG00000165092	ALDH1A1	-0.52816	0.41242	0.2	128	0.859	-0.52816	0.41242	0.2	128	0.859
Testis	hdl	ENSG00000164211	STARD4	-0.23536	0.18377	0.2	164	0.317	-0.23536	0.18377	0.2	164	0.317
Small_Intestine_Terminal_Ileum	tg	ENSG00000145246	ATP10D	-0.34378	0.26877	0.201	146	0.306	-0.34378	0.26877	0.201	146	0.306
Artery_Aorta	ra	ENSG00000113088	GZMK	0.25988	0.20381	0.202	44	0.437	0.25988	0.20381	0.202	44	0.437
Ovary	hdl	ENSG00000007944	MYLIP	0.31676	0.24847	0.202	164	0.512	0.31676	0.24847	0.202	164	0.512
Adipose_Subcutaneous	ra	ENSG00000169507	SLC38A11	0.20962	0.16486	0.204	44	0.757	0.20962	0.16486	0.204	44	0.757
Brain_Cerebellum	hdl	ENSG00000165029	ABCA1	0.28175	0.222	0.204	164	0.949	0.28175	0.222	0.204	164	0.949
Colon_Transverse	hdl	ENSG00000079459	FDFT1	-0.21257	0.16732	0.204	164	0.909	-0.21257	0.16732	0.204	164	0.909
Liver	ra	ENSG00000128641	MYO1B	-0.35005	0.2753	0.204	44	0.968	-0.35005	0.2753	0.204	44	0.968
Artery_Aorta	hdl	ENSG00000130164	LDLR	-0.20691	0.16318	0.205	164	0.781	-0.20691	0.16318	0.205	164	0.781
Brain_Spinal_cord_cervical_c-1	ra	ENSG00000123240	OPTN	0.44818	0.35396	0.205	44	0.815	0.44818	0.35396	0.205	44	0.815
Adipose_Visceral_Omentum	ra	ENSG00000211721	TRBV6-5	0.23784	0.18812	0.206	44	0.372	0.23784	0.18812	0.206	44	0.372
Brain_Frontal_Cortex_BA9	hdl	ENSG00000130164	LDLR	-0.30597	0.2427	0.207	164	0.619	-0.30597	0.2427	0.207	164	0.619
Brain_Hypothalamus	tg	ENSG00000185745	IFIT1	0.34527	0.27346	0.207	146	0.274	0.34527	0.27346	0.207	146	0.274
Colon_Sigmoid	ra	ENSG00000181847	TIGIT	0.28112	0.22284	0.207	44	0.737	0.28112	0.22284	0.207	44	0.737
Colon_Transverse	tg	ENSG00000136960	ENPP2	0.22666	0.17945	0.207	146	0.73	0.22666	0.17945	0.207	146	0.73
Nerve_Tibial	tg	ENSG00000007944	MYLIP	-0.18851	0.14927	0.207	146	0.588	-0.18851	0.14927	0.207	146	0.588
Kidney_Cortex	hdl	ENSG00000072310	SREBF1	0.48736	0.38796	0.209	164	0.283	0.48736	0.38796	0.209	164	0.283
Brain_Cortex	hdl	ENSG00000164211	STARD4	0.28986	0.23134	0.21	164	0.296	0.28986	0.23134	0.21	164	0.296
Breast_Mammary_Tissue	tg	ENSG00000146072	TNFRSF21	0.2275	0.18141	0.21	146	0.174	0.2275	0.18141	0.21	146	0.174
Adrenal_Gland	ra	ENSG00000196684	HSH2D	-0.3291	0.26287	0.211	44	0.48	-0.3291	0.26287	0.211	44	0.48
Artery_Tibial	tg	ENSG00000179639	FCER1A	-0.1783	0.14245	0.211	146	0.723	-0.1783	0.14245	0.211	146	0.723
Brain_Cortex	tg	ENSG00000007944	MYLIP	-0.301	0.24039	0.211	146	0.9	-0.301	0.24039	0.211	146	0.9
Colon_Sigmoid	tg	ENSG00000131016	AKAP12	-0.24134	0.19303	0.211	146	0.837	-0.24134	0.19303	0.211	146	0.837
Pituitary	tg	ENSG00000172594	SMPDL3A	-0.27932	0.22355	0.211	146	0.95	-0.27932	0.22355	0.211	146	0.95
Whole_Blood	tg	ENSG00000163751	CPA3	-0.17123	0.13733	0.212	146	0.285	-0.17123	0.13733	0.212	146	0.285
Cells_EBV-transformed_lymphocytes	tg	ENSG00000146072	TNFRSF21	-0.35368	0.28391	0.213	146	0.806	-0.35368	0.28391	0.213	146	0.806
Colon_Transverse	ra	ENSG00000211721	TRBV6-5	-0.25785	0.2071	0.213	44	0.848	-0.25785	0.2071	0.213	44	0.848
Brain_Spinal_cord_cervical_c-1	hdl	ENSG00000165029	ABCA1	-0.35559	0.28595	0.214	164	0.884	-0.35559	0.28595	0.214	164	0.884
Kidney_Cortex	tg	ENSG00000163751	CPA3	0.5049	0.406	0.214	146	0.446	0.5049	0.406	0.214	146	0.446
Pituitary	hdl	ENSG00000186628	FSD2	0.25924	0.20854	0.214	164	0.652	0.25924	0.20854	0.214	164	0.652
Brain_Cortex	tg	ENSG00000112972	HMGCS1	0.30113	0.24287	0.215	146	0.434	0.30113	0.24287	0.215	146	0.434
Heart_Left_Ventricle	tc	ENSG00000165029	ABCA1	-0.22586	0.18226	0.215	120	0.731	-0.22586	0.18226	0.215	120	0.731
Small_Intestine_Terminal_Ileum	tg	ENSG00000140287	HDC	-0.32357	0.261	0.215	146	0.599	-0.32357	0.261	0.215	146	0.599
Brain_Hippocampus	ra	ENSG00000113088	GZMK	0.38274	0.30925	0.216	44	0.864	0.38274	0.30925	0.216	44	0.864
Pancreas	tg	ENSG00000154269	ENPP3	0.24568	0.19894	0.217	146	0.44	0.24568	0.19894	0.217	146	0.44
Artery_Coronary	tg	ENSG00000131016	AKAP12	-0.29344	0.23845	0.218	146	0.435	-0.29344	0.23845	0.218	146	0.435
Esophagus_Gastroesophageal_Junction	hdl	ENSG00000072310	SREBF1	0.21775	0.17668	0.218	164	0.93	0.21775	0.17668	0.218	164	0.93
Stomach	tg	ENSG00000104549	SQLE	0.24918	0.20224	0.218	146	0.176	0.24918	0.20224	0.218	146	0.176
Brain_Cerebellum	tc	ENSG00000165029	ABCA1	0.30515	0.24821	0.219	120	0.437	0.30515	0.24821	0.219	120	0.437
Brain_Frontal_Cortex_BA9	ra	ENSG00000132010	ZNF20	-0.36924	0.30027	0.219	44	0.881	-0.36924	0.30027	0.219	44	0.881
Brain_Putamen_basal_ganglia	hdl	ENSG00000186628	FSD2	0.32725	0.26616	0.219	164	0.0766	0.32725	0.26616	0.219	164	0.0766
Prostate	ra	ENSG00000132010	ZNF20	-0.33091	0.26937	0.219	44	0.463	-0.33091	0.26937	0.219	44	0.463
Whole_Blood	tg	ENSG00000140287	HDC	-0.16332	0.13297	0.219	146	0.922	-0.16332	0.13297	0.219	146	0.922
Brain_Cerebellum	tg	ENSG00000178538	CA8	-0.29202	0.23815	0.22	146	0.605	-0.29202	0.23815	0.22	146	0.605
Brain_Spinal_cord_cervical_c-1	tg	ENSG00000112972	HMGCS1	-0.37627	0.30675	0.22	146	0.427	-0.37627	0.30675	0.22	146	0.427
Colon_Transverse	tg	ENSG00000179348	GATA2	-0.22028	0.1794	0.22	146	0.95	-0.22028	0.1794	0.22	146	0.95
Nerve_Tibial	tg	ENSG00000130433	CACNG6	0.18293	0.14927	0.22	146	0.532	0.18293	0.14927	0.22	146	0.532
Skin_Not_Sun_Exposed_Suprapubic	tg	ENSG00000128284	APOL3	0.18553	0.15138	0.22	146	0.845	0.18553	0.15138	0.22	146	0.845
Nerve_Tibial	tg	ENSG00000198794	SCAMP5	0.18245	0.14919	0.221	146	0.985	0.18245	0.14919	0.221	146	0.985
Brain_Amygdala	hdl	ENSG00000165029	ABCA1	-0.34519	0.28268	0.222	164	0.586	-0.34519	0.28268	0.222	164	0.586
Brain_Anterior_cingulate_cortex_BA24	tg	ENSG00000160179	ABCG1	0.34669	0.28387	0.222	146	0.923	0.34669	0.28387	0.222	146	0.923
Brain_Hypothalamus	tg	ENSG00000178538	CA8	0.32276	0.26407	0.222	146	0.518	0.32276	0.26407	0.222	146	0.518
Esophagus_Mucosa	ra	ENSG00000250510	GPR162	0.21781	0.17826	0.222	44	0.715	0.21781	0.17826	0.222	44	0.715
Stomach	hdl	ENSG00000072310	SREBF1	0.23671	0.19368	0.222	164	0.0591	0.23671	0.19368	0.222	164	0.0591
Artery_Tibial	tg	ENSG00000163751	CPA3	-0.17352	0.14239	0.223	146	0.99	-0.17352	0.14239	0.223	146	0.99
Heart_Left_Ventricle	ra	ENSG00000113088	GZMK	0.24677	0.20232	0.223	44	0.627	0.24677	0.20232	0.223	44	0.627
Colon_Transverse	tg	ENSG00000140287	HDC	-0.21817	0.17941	0.224	146	0.934	-0.21817	0.17941	0.224	146	0.934
Pancreas	tg	ENSG00000072310	SREBF1	-0.23967	0.19712	0.224	146	0.703	-0.23967	0.19712	0.224	146	0.703
Prostate	tg	ENSG00000179639	FCER1A	-0.28205	0.23188	0.224	146	0.492	-0.28205	0.23188	0.224	146	0.492
Thyroid	hdl	ENSG00000164211	STARD4	-0.16658	0.13713	0.224	164	0.277	-0.16658	0.13713	0.224	164	0.277
Thyroid	tg	ENSG00000154269	ENPP3	-0.17433	0.14371	0.225	146	0.538	-0.17433	0.14371	0.225	146	0.538
Adrenal_Gland	ra	ENSG00000181847	TIGIT	0.43457	0.33673	0.197	44	0.0062	0.37017	0.30584	0.226	41	0.0924
Brain_Anterior_cingulate_cortex_BA24	tg	ENSG00000079459	FDFT1	-0.35041	0.2892	0.226	146	0.382	-0.35041	0.2892	0.226	146	0.382
Brain_Nucleus_accumbens_basal_ganglia	tg	ENSG00000112972	HMGCS1	0.29332	0.24217	0.226	146	0.909	0.29332	0.24217	0.226	146	0.909
Minor_Salivary_Gland	ra	ENSG00000181847	TIGIT	-0.40117	0.33126	0.226	44	0.597	-0.40117	0.33126	0.226	44	0.597
Nerve_Tibial	ra	ENSG00000211746	TRBV19	0.2084	0.17225	0.226	44	0.827	0.2084	0.17225	0.226	44	0.827
Skin_Sun_Exposed_Lower_leg	ra	ENSG00000113088	GZMK	-0.1954	0.16154	0.226	44	0.793	-0.1954	0.16154	0.226	44	0.793
Stomach	tg	ENSG00000185745	IFIT1	-0.23121	0.19117	0.226	146	0.984	-0.23121	0.19117	0.226	146	0.984
Adipose_Subcutaneous	tg	ENSG00000185745	IFIT1	-0.1727	0.14281	0.227	146	0.802	-0.1727	0.14281	0.227	146	0.802
Artery_Coronary	tg	ENSG00000154269	ENPP3	-0.285	0.23589	0.227	146	0.669	-0.285	0.23589	0.227	146	0.669
Brain_Substantia_nigra	tg	ENSG00000145246	ATP10D	-0.38969	0.32237	0.227	146	0.887	-0.38969	0.32237	0.227	146	0.887
Stomach	tg	ENSG00000146072	TNFRSF21	0.23111	0.19126	0.227	146	0.698	0.23111	0.19126	0.227	146	0.698
Thyroid	tg	ENSG00000160179	ABCG1	-0.17849	0.14774	0.227	146	0.323	-0.17849	0.14774	0.227	146	0.323
Artery_Tibial	hdl	ENSG00000130164	LDLR	-0.16001	0.13281	0.228	164	0.943	-0.16001	0.13281	0.228	164	0.943
Brain_Amygdala	tg	ENSG00000179639	FCER1A	0.38859	0.32232	0.228	146	0.142	0.38859	0.32232	0.228	146	0.142
Prostate	ra	ENSG00000113088	GZMK	0.32181	0.26698	0.228	44	0.995	0.32181	0.26698	0.228	44	0.995
Vagina	tg	ENSG00000140287	HDC	0.34989	0.28995	0.228	146	0.536	0.34989	0.28995	0.228	146	0.536
Adipose_Subcutaneous	tg	ENSG00000131016	AKAP12	0.1717	0.14282	0.229	146	0.754	0.1717	0.14282	0.229	146	0.754
Adipose_Visceral_Omentum	tg	ENSG00000007944	MYLIP	-0.19061	0.15893	0.23	146	0.901	-0.19061	0.15893	0.23	146	0.901
Esophagus_Mucosa	ra	ENSG00000128641	MYO1B	-0.22539	0.18758	0.23	44	0.316	-0.22539	0.18758	0.23	44	0.316
Lung	tg	ENSG00000131016	AKAP12	-0.18991	0.15829	0.23	146	0.229	-0.18991	0.15829	0.23	146	0.229
Pituitary	tg	ENSG00000145246	ATP10D	-0.26856	0.22363	0.23	146	0.661	-0.26856	0.22363	0.23	146	0.661
Pituitary	tg	ENSG00000165029	ABCA1	-0.2684	0.22355	0.23	146	0.953	-0.2684	0.22355	0.23	146	0.953
Spleen	ra	ENSG00000211815	TRAV36DV7	0.35049	0.292	0.23	44	0.157	0.35049	0.292	0.23	44	0.157
Cells_EBV-transformed_lymphocytes	ra	ENSG00000196684	HSH2D	-0.43942	0.36704	0.231	44	0.102	-0.43942	0.36704	0.231	44	0.102
Lung	hdl	ENSG00000160179	ABCG1	0.17298	0.1444	0.231	164	0.354	0.17298	0.1444	0.231	164	0.354
Muscle_Skeletal	tg	ENSG00000163751	CPA3	-0.15528	0.12954	0.231	146	0.873	-0.15528	0.12954	0.231	146	0.873
Spleen	hdl	ENSG00000164211	STARD4	0.25539	0.21309	0.231	164	0.619	0.25539	0.21309	0.231	164	0.619
Adrenal_Gland	tg	ENSG00000143653	SCCPDH	0.27057	0.22648	0.232	146	0.428	0.27057	0.22648	0.232	146	0.428
Brain_Amygdala	ra	ENSG00000113088	GZMK	-0.41832	0.34978	0.232	44	0.836	-0.41832	0.34978	0.232	44	0.836
Brain_Cerebellum	hdl	ENSG00000130164	LDLR	0.26553	0.22204	0.232	164	0.817	0.26553	0.22204	0.232	164	0.817
Lung	ra	ENSG00000123240	OPTN	0.21849	0.18268	0.232	44	0.3	0.21849	0.18268	0.232	44	0.3
Stomach	tg	ENSG00000128284	APOL3	-0.23955	0.20086	0.233	146	0.14	-0.23955	0.20086	0.233	146	0.14
Brain_Hippocampus	tg	ENSG00000072310	SREBF1	-0.31886	0.268	0.234	146	0.716	-0.31886	0.268	0.234	146	0.716
Spleen	hdl	ENSG00000165029	ABCA1	0.25387	0.2131	0.234	164	0.584	0.25387	0.2131	0.234	164	0.584
Adipose_Visceral_Omentum	tg	ENSG00000158715	SLC45A3	0.18871	0.15898	0.235	146	0.581	0.18871	0.15898	0.235	146	0.581
Brain_Hypothalamus	ra	ENSG00000128641	MYO1B	-0.36169	0.30477	0.235	44	0.745	-0.36169	0.30477	0.235	44	0.745
Brain_Spinal_cord_cervical_c-1	bmi	ENSG00000165092	ALDH1A1	-0.64877	0.54623	0.235	128	0.834	-0.64877	0.54623	0.235	128	0.834
Breast_Mammary_Tissue	tg	ENSG00000140287	HDC	-0.2127	0.17896	0.235	146	0.288	-0.2127	0.17896	0.235	146	0.288
Cells_EBV-transformed_lymphocytes	tg	ENSG00000007944	MYLIP	0.33724	0.28393	0.235	146	0.728	0.33724	0.28393	0.235	146	0.728
Colon_Transverse	hdl	ENSG00000160179	ABCG1	0.19877	0.16732	0.235	164	0.892	0.19877	0.16732	0.235	164	0.892
Prostate	tg	ENSG00000179348	GATA2	0.27502	0.23145	0.235	146	0.995	0.27502	0.23145	0.235	146	0.995
Artery_Aorta	tg	ENSG00000179348	GATA2	0.20733	0.17494	0.236	146	0.949	0.20733	0.17494	0.236	146	0.949
Esophagus_Muscularis	tg	ENSG00000149534	MS4A2	-0.18912	0.15961	0.236	146	0.925	-0.18912	0.15961	0.236	146	0.925
Liver	tg	ENSG00000112972	HMGCS1	-0.28356	0.23907	0.236	146	0.489	-0.28356	0.23907	0.236	146	0.489
Skin_Not_Sun_Exposed_Suprapubic	tg	ENSG00000163751	CPA3	-0.17937	0.15137	0.236	146	0.916	-0.17937	0.15137	0.236	146	0.916
Artery_Tibial	bmi	ENSG00000165092	ALDH1A1	-0.30894	0.26118	0.237	128	0.33	-0.30894	0.26118	0.237	128	0.33
Brain_Amygdala	tg	ENSG00000165029	ABCA1	0.35806	0.30312	0.237	146	0.639	0.35806	0.30312	0.237	146	0.639
Brain_Hypothalamus	tg	ENSG00000131016	AKAP12	0.31243	0.26404	0.237	146	0.667	0.31243	0.26404	0.237	146	0.667
Esophagus_Muscularis	ra	ENSG00000123240	OPTN	0.21797	0.18415	0.237	44	0.944	0.21797	0.18415	0.237	44	0.944
Brain_Amygdala	ra	ENSG00000196684	HSH2D	-0.41299	0.34966	0.238	44	0.933	-0.41299	0.34966	0.238	44	0.933
Pituitary	tg	ENSG00000146072	TNFRSF21	-0.26362	0.22358	0.238	146	0.874	-0.26362	0.22358	0.238	146	0.874
Small_Intestine_Terminal_Ileum	hdl	ENSG00000160179	ABCG1	0.28741	0.24336	0.238	164	0.784	0.28741	0.24336	0.238	164	0.784
Esophagus_Gastroesophageal_Junction	tg	ENSG00000149534	MS4A2	-0.22331	0.18951	0.239	146	0.706	-0.22331	0.18951	0.239	146	0.706
Pituitary	ra	ENSG00000196684	HSH2D	-0.32325	0.27474	0.239	44	0.286	-0.32325	0.27474	0.239	44	0.286
Uterus	hdl	ENSG00000160179	ABCG1	0.33292	0.28265	0.239	164	0.719	0.33292	0.28265	0.239	164	0.719
Artery_Tibial	tg	ENSG00000146072	TNFRSF21	-0.17064	0.1453	0.24	146	0.322	-0.17064	0.1453	0.24	146	0.322
Nerve_Tibial	ra	ENSG00000181847	TIGIT	0.20232	0.17222	0.24	44	0.876	0.20232	0.17222	0.24	44	0.876
Testis	tg	ENSG00000178538	CA8	0.22552	0.19189	0.24	146	0.371	0.22552	0.19189	0.24	146	0.371
Brain_Anterior_cingulate_cortex_BA24	tg	ENSG00000145246	ATP10D	0.33298	0.28392	0.241	146	0.78	0.33298	0.28392	0.241	146	0.78
Brain_Anterior_cingulate_cortex_BA24	tg	ENSG00000146072	TNFRSF21	0.33267	0.28387	0.241	146	0.918	0.33267	0.28387	0.241	146	0.918
Heart_Left_Ventricle	ra	ENSG00000196684	HSH2D	0.23658	0.20222	0.242	44	0.825	0.23658	0.20222	0.242	44	0.825
Nerve_Tibial	ra	ENSG00000128641	MYO1B	0.21414	0.18321	0.242	44	0.181	0.21414	0.18321	0.242	44	0.181
Spleen	ra	ENSG00000132010	ZNF20	-0.31275	0.26741	0.242	44	0.417	-0.31275	0.26741	0.242	44	0.417
Breast_Mammary_Tissue	tg	ENSG00000128284	APOL3	-0.20187	0.17297	0.243	146	0.848	-0.20187	0.17297	0.243	146	0.848
Nerve_Tibial	tg	ENSG00000149534	MS4A2	-0.17411	0.14923	0.243	146	0.852	-0.17411	0.14923	0.243	146	0.852
Spleen	hdl	ENSG00000186628	FSD2	-0.24889	0.21311	0.243	164	0.501	-0.24889	0.21311	0.243	164	0.501
Artery_Coronary	ra	ENSG00000181847	TIGIT	0.31694	0.27221	0.244	44	0.837	0.31694	0.27221	0.244	44	0.837
Skin_Not_Sun_Exposed_Suprapubic	hdl	ENSG00000164211	STARD4	-0.16455	0.1412	0.244	164	0.619	-0.16455	0.1412	0.244	164	0.619
Adipose_Visceral_Omentum	ra	ENSG00000123240	OPTN	-0.21313	0.1834	0.245	44	0.916	-0.21313	0.1834	0.245	44	0.916
Artery_Coronary	ra	ENSG00000211746	TRBV19	0.35587	0.30617	0.245	44	0.0899	0.35587	0.30617	0.245	44	0.0899
Pituitary	tg	ENSG00000178538	CA8	0.25996	0.22358	0.245	146	0.878	0.25996	0.22358	0.245	146	0.878
Brain_Hypothalamus	hdl	ENSG00000007944	MYLIP	0.28588	0.24625	0.246	164	0.574	0.28588	0.24625	0.246	164	0.574
Esophagus_Mucosa	tg	ENSG00000198794	SCAMP5	-0.17919	0.15443	0.246	146	0.632	-0.17919	0.15443	0.246	146	0.632
Skin_Not_Sun_Exposed_Suprapubic	tg	ENSG00000140287	HDC	-0.17546	0.15137	0.246	146	0.903	-0.17546	0.15137	0.246	146	0.903
Minor_Salivary_Gland	tg	ENSG00000128284	APOL3	-0.33198	0.28687	0.247	146	0.76	-0.33198	0.28687	0.247	146	0.76
Artery_Tibial	tg	ENSG00000079459	FDFT1	0.06168	0.18142	0.734	146	3.57e-06	0.16682	0.14463	0.249	144	0.431
Brain_Frontal_Cortex_BA9	tg	ENSG00000178538	CA8	-0.29941	0.26018	0.25	146	0.907	-0.29941	0.26018	0.25	146	0.907
Colon_Sigmoid	hdl	ENSG00000165029	ABCA1	-0.20905	0.18168	0.25	164	0.429	-0.20905	0.18168	0.25	164	0.429
Brain_Hippocampus	tg	ENSG00000007944	MYLIP	-0.31222	0.27202	0.251	146	0.4	-0.31222	0.27202	0.251	146	0.4
Minor_Salivary_Gland	tg	ENSG00000179348	GATA2	0.32934	0.2868	0.251	146	0.936	0.32934	0.2868	0.251	146	0.936
Kidney_Cortex	tg	ENSG00000179639	FCER1A	0.47885	0.41833	0.252	146	0.259	0.47885	0.41833	0.252	146	0.259
Skin_Not_Sun_Exposed_Suprapubic	bmi	ENSG00000165092	ALDH1A1	0.31799	0.27758	0.252	128	0.328	0.31799	0.27758	0.252	128	0.328
Artery_Aorta	hdl	ENSG00000007944	MYLIP	-0.18607	0.16319	0.254	164	0.71	-0.18607	0.16319	0.254	164	0.71
Artery_Tibial	hdl	ENSG00000160179	ABCG1	0.15268	0.13386	0.254	164	0.434	0.15268	0.13386	0.254	164	0.434
Brain_Substantia_nigra	tg	ENSG00000179348	GATA2	-0.36762	0.3224	0.254	146	0.796	-0.36762	0.3224	0.254	146	0.796
Liver	hdl	ENSG00000007944	MYLIP	0.2538	0.22261	0.254	164	0.648	0.2538	0.22261	0.254	164	0.648
Adipose_Visceral_Omentum	tg	ENSG00000140287	HDC	0.18077	0.15899	0.256	146	0.468	0.18077	0.15899	0.256	146	0.468
Brain_Substantia_nigra	tg	ENSG00000158715	SLC45A3	0.36991	0.32591	0.256	146	0.423	0.36991	0.32591	0.256	146	0.423
Stomach	tc	ENSG00000165029	ABCA1	0.22673	0.19979	0.256	120	0.477	0.22673	0.19979	0.256	120	0.477
Artery_Coronary	ra	ENSG00000250510	GPR162	0.3086	0.27238	0.257	44	0.566	0.3086	0.27238	0.257	44	0.566
Skin_Sun_Exposed_Lower_leg	ra	ENSG00000128641	MYO1B	-0.18294	0.16144	0.257	44	0.949	-0.18294	0.16144	0.257	44	0.949
Brain_Caudate_basal_ganglia	tg	ENSG00000128284	APOL3	-0.28823	0.25504	0.258	146	0.296	-0.28823	0.25504	0.258	146	0.296
Brain_Nucleus_accumbens_basal_ganglia	ra	ENSG00000196684	HSH2D	-0.3163	0.27971	0.258	44	0.556	-0.3163	0.27971	0.258	44	0.556
Breast_Mammary_Tissue	tg	ENSG00000104549	SQLE	0.19565	0.17298	0.258	146	0.796	0.19565	0.17298	0.258	146	0.796
Kidney_Cortex	tg	ENSG00000079459	FDFT1	0.45568	0.40295	0.258	146	0.609	0.45568	0.40295	0.258	146	0.609
Spleen	hdl	ENSG00000130164	LDLR	0.24092	0.21308	0.258	164	0.722	0.24092	0.21308	0.258	164	0.722
Whole_Blood	ra	ENSG00000113088	GZMK	0.19737	0.17493	0.259	44	0.117	0.19737	0.17493	0.259	44	0.117
Pancreas	ra	ENSG00000169507	SLC38A11	0.27694	0.24634	0.261	44	0.218	0.27694	0.24634	0.261	44	0.218
Adipose_Subcutaneous	ra	ENSG00000181847	TIGIT	-0.21288	0.18999	0.262	44	0.0517	-0.21288	0.18999	0.262	44	0.0517
Artery_Coronary	tg	ENSG00000072310	SREBF1	-0.26435	0.23589	0.262	146	0.665	-0.26435	0.23589	0.262	146	0.665
Cells_Cultured_fibroblasts	hdl	ENSG00000186628	FSD2	-0.16368	0.14604	0.262	164	0.914	-0.16368	0.14604	0.262	164	0.914
Cells_EBV-transformed_lymphocytes	hdl	ENSG00000165029	ABCA1	0.29673	0.26474	0.262	164	0.888	0.29673	0.26474	0.262	164	0.888
Esophagus_Mucosa	tg	ENSG00000136960	ENPP2	-0.1778	0.15867	0.262	146	0.323	-0.1778	0.15867	0.262	146	0.323
Artery_Tibial	tg	ENSG00000165029	ABCA1	-0.1595	0.14246	0.263	146	0.694	-0.1595	0.14246	0.263	146	0.694
Brain_Spinal_cord_cervical_c-1	tg	ENSG00000179639	FCER1A	-0.3435	0.30666	0.263	146	0.795	-0.3435	0.30666	0.263	146	0.795
Adipose_Visceral_Omentum	ra	ENSG00000169507	SLC38A11	0.21576	0.19322	0.264	44	0.322	0.21576	0.19322	0.264	44	0.322
Adipose_Visceral_Omentum	tg	ENSG00000149534	MS4A2	0.17737	0.1589	0.264	146	0.98	0.17737	0.1589	0.264	146	0.98
Brain_Anterior_cingulate_cortex_BA24	tg	ENSG00000178538	CA8	-0.31705	0.28399	0.264	146	0.443	-0.31705	0.28399	0.264	146	0.443
Kidney_Cortex	bmi	ENSG00000165092	ALDH1A1	0.83897	0.75135	0.264	128	0.223	0.83897	0.75135	0.264	128	0.223
Brain_Spinal_cord_cervical_c-1	ra	ENSG00000169507	SLC38A11	0.41508	0.372	0.265	44	0.316	0.41508	0.372	0.265	44	0.316
Esophagus_Gastroesophageal_Junction	tg	ENSG00000079459	FDFT1	-0.21137	0.18953	0.265	146	0.537	-0.21137	0.18953	0.265	146	0.537
Esophagus_Muscularis	ra	ENSG00000169507	SLC38A11	0.21435	0.19224	0.265	44	0.36	0.21435	0.19224	0.265	44	0.36
Skin_Sun_Exposed_Lower_leg	ra	ENSG00000169507	SLC38A11	0.17968	0.16158	0.266	44	0.679	0.17968	0.16158	0.266	44	0.679
Vagina	ra	ENSG00000128641	MYO1B	-0.38108	0.34292	0.266	44	0.424	-0.38108	0.34292	0.266	44	0.424
Brain_Cerebellum	tg	ENSG00000160179	ABCG1	-0.26431	0.23814	0.267	146	0.615	-0.26431	0.23814	0.267	146	0.615
Thyroid	tg	ENSG00000140287	HDC	-0.15958	0.14371	0.267	146	0.538	-0.15958	0.14371	0.267	146	0.538
Breast_Mammary_Tissue	tc	ENSG00000165029	ABCA1	0.20641	0.18691	0.269	120	0.238	0.20641	0.18691	0.269	120	0.238
Esophagus_Mucosa	tg	ENSG00000163751	CPA3	0.17077	0.15439	0.269	146	0.875	0.17077	0.15439	0.269	146	0.875
Esophagus_Muscularis	tg	ENSG00000198794	SCAMP5	0.17653	0.15962	0.269	146	0.888	0.17653	0.15962	0.269	146	0.888
Pituitary	tg	ENSG00000130433	CACNG6	0.24717	0.2236	0.269	146	0.794	0.24717	0.2236	0.269	146	0.794
Brain_Caudate_basal_ganglia	ra	ENSG00000181847	TIGIT	-0.31497	0.28536	0.27	44	0.662	-0.31497	0.28536	0.27	44	0.662
Nerve_Tibial	hdl	ENSG00000160179	ABCG1	0.15365	0.13917	0.27	164	0.847	0.15365	0.13917	0.27	164	0.847
Nerve_Tibial	hdl	ENSG00000165029	ABCA1	0.16418	0.14904	0.271	164	0.0839	0.16418	0.14904	0.271	164	0.0839
Artery_Tibial	tg	ENSG00000104549	SQLE	0.15631	0.14244	0.272	146	0.831	0.15631	0.14244	0.272	146	0.831
Breast_Mammary_Tissue	ra	ENSG00000250510	GPR162	0.21938	0.19953	0.272	44	0.962	0.21938	0.19953	0.272	44	0.962
Colon_Transverse	tg	ENSG00000158715	SLC45A3	-0.19714	0.17944	0.272	146	0.78	-0.19714	0.17944	0.272	146	0.78
Pancreas	tg	ENSG00000143653	SCCPDH	0.21621	0.19696	0.272	146	1	0.21621	0.19696	0.272	146	1
Lung	tg	ENSG00000149516	MS4A3	-0.16598	0.15172	0.274	146	0.512	-0.16598	0.15172	0.274	146	0.512
Minor_Salivary_Gland	tg	ENSG00000163751	CPA3	0.31356	0.28679	0.274	146	0.959	0.31356	0.28679	0.274	146	0.959
Esophagus_Muscularis	height	ENSG00000123146	CD97	0.13031	0.11934	0.275	418	0.911	0.13031	0.11934	0.275	418	0.911
Brain_Hippocampus	tg	ENSG00000143653	SCCPDH	0.29409	0.26998	0.276	146	0.447	0.29409	0.26998	0.276	146	0.447
Brain_Spinal_cord_cervical_c-1	tg	ENSG00000198794	SCAMP5	-0.33373	0.30661	0.276	146	0.935	-0.33373	0.30661	0.276	146	0.935
Cells_Cultured_fibroblasts	tg	ENSG00000136960	ENPP2	0.17039	0.15666	0.277	146	0.547	0.17039	0.15666	0.277	146	0.547
Adrenal_Gland	tg	ENSG00000131016	AKAP12	-0.24494	0.22556	0.278	146	0.531	-0.24494	0.22556	0.278	146	0.531
Brain_Cortex	tg	ENSG00000179639	FCER1A	-0.27179	0.25164	0.28	146	0.225	-0.27179	0.25164	0.28	146	0.225
Brain_Hypothalamus	height	ENSG00000123146	CD97	-0.21307	0.19742	0.28	418	0.636	-0.21307	0.19742	0.28	418	0.636
Thyroid	hdl	ENSG00000007944	MYLIP	0.14438	0.13399	0.281	164	0.782	0.14438	0.13399	0.281	164	0.782
Brain_Hippocampus	tg	ENSG00000198794	SCAMP5	-0.16745	0.30369	0.581	146	0.0147	-0.31502	0.29258	0.282	144	0.0912
Brain_Hippocampus	ra	ENSG00000123240	OPTN	0.33174	0.30926	0.283	44	0.849	0.33174	0.30926	0.283	44	0.849
Kidney_Cortex	hdl	ENSG00000160179	ABCG1	0.4035	0.37568	0.283	164	0.88	0.4035	0.37568	0.283	164	0.88
Brain_Cerebellar_Hemisphere	tg	ENSG00000179639	FCER1A	-0.292	0.2725	0.284	146	0.221	-0.292	0.2725	0.284	146	0.221
Colon_Transverse	ra	ENSG00000132010	ZNF20	0.2237	0.2089	0.284	44	0.438	0.2237	0.2089	0.284	44	0.438
Liver	hdl	ENSG00000164211	STARD4	0.23831	0.22259	0.284	164	0.754	0.23831	0.22259	0.284	164	0.754
Liver	ra	ENSG00000169507	SLC38A11	-0.29506	0.27549	0.284	44	0.79	-0.29506	0.27549	0.284	44	0.79
Ovary	tg	ENSG00000163751	CPA3	-0.28545	0.26641	0.284	146	0.628	-0.28545	0.26641	0.284	146	0.628
Lung	ra	ENSG00000128641	MYO1B	-0.19835	0.18589	0.286	44	0.278	-0.19835	0.18589	0.286	44	0.278
Prostate	tg	ENSG00000185745	IFIT1	-0.24713	0.23151	0.286	146	0.926	-0.24713	0.23151	0.286	146	0.926
Brain_Anterior_cingulate_cortex_BA24	hdl	ENSG00000130164	LDLR	0.28204	0.26476	0.287	164	0.808	0.28204	0.26476	0.287	164	0.808
Artery_Aorta	ra	ENSG00000122877	EGR2	0.21471	0.20197	0.288	44	0.788	0.21471	0.20197	0.288	44	0.788
Brain_Amygdala	tg	ENSG00000154269	ENPP3	-0.32193	0.30308	0.288	146	0.796	-0.32193	0.30308	0.288	146	0.796
Breast_Mammary_Tissue	hdl	ENSG00000165029	ABCA1	0.1712	0.16134	0.289	164	0.574	0.1712	0.16134	0.289	164	0.574
Stomach	tg	ENSG00000172594	SMPDL3A	-0.2027	0.19127	0.289	146	0.571	-0.2027	0.19127	0.289	146	0.571
Cells_Cultured_fibroblasts	tg	ENSG00000079459	FDFT1	-0.211	0.17382	0.225	146	0.0317	-0.17606	0.16642	0.29	145	0.153
Muscle_Skeletal	tg	ENSG00000112972	HMGCS1	0.13898	0.13136	0.29	146	0.415	0.13898	0.13136	0.29	146	0.415
Ovary	tg	ENSG00000146072	TNFRSF21	-0.28155	0.26632	0.29	146	0.939	-0.28155	0.26632	0.29	146	0.939
Lung	tg	ENSG00000079459	FDFT1	-0.16003	0.1517	0.291	146	0.697	-0.16003	0.1517	0.291	146	0.697
Skin_Sun_Exposed_Lower_leg	height	ENSG00000123146	CD97	-0.11045	0.10464	0.291	418	0.756	-0.11045	0.10464	0.291	418	0.756
Spleen	tg	ENSG00000007944	MYLIP	-0.24101	0.22839	0.291	146	0.985	-0.24101	0.22839	0.291	146	0.985
Brain_Anterior_cingulate_cortex_BA24	hdl	ENSG00000079459	FDFT1	0.28567	0.27115	0.292	164	0.32	0.28567	0.27115	0.292	164	0.32
Colon_Transverse	tg	ENSG00000185745	IFIT1	-0.18894	0.17942	0.292	146	0.892	-0.18894	0.17942	0.292	146	0.892
Spleen	hdl	ENSG00000007944	MYLIP	0.22429	0.21306	0.292	164	0.783	0.22429	0.21306	0.292	164	0.783
Brain_Substantia_nigra	ra	ENSG00000123240	OPTN	-0.43335	0.41405	0.295	44	0.146	-0.43335	0.41405	0.295	44	0.146
Vagina	tg	ENSG00000104549	SQLE	0.30349	0.28982	0.295	146	0.964	0.30349	0.28982	0.295	146	0.964
Brain_Amygdala	tg	ENSG00000143653	SCCPDH	-0.31656	0.30312	0.296	146	0.611	-0.31656	0.30312	0.296	146	0.611
Ovary	ra	ENSG00000181847	TIGIT	-0.34195	0.32713	0.296	44	0.287	-0.34195	0.32713	0.296	44	0.287
Brain_Amygdala	ra	ENSG00000250510	GPR162	-0.36489	0.35001	0.297	44	0.56	-0.36489	0.35001	0.297	44	0.56
Colon_Sigmoid	bmi	ENSG00000165092	ALDH1A1	0.35877	0.34396	0.297	128	0.679	0.35877	0.34396	0.297	128	0.679
Whole_Blood	bmi	ENSG00000165092	ALDH1A1	-0.24691	0.23687	0.297	128	0.833	-0.24691	0.23687	0.297	128	0.833
Artery_Coronary	tg	ENSG00000146072	TNFRSF21	-0.2547	0.24489	0.298	146	0.194	-0.2547	0.24489	0.298	146	0.194
Heart_Atrial_Appendage	tg	ENSG00000198794	SCAMP5	0.18592	0.17847	0.298	146	0.792	0.18592	0.17847	0.298	146	0.792
Prostate	height	ENSG00000123146	CD97	0.17983	0.17311	0.299	418	0.9	0.17983	0.17311	0.299	418	0.9
Prostate	tg	ENSG00000136960	ENPP2	-0.24045	0.23149	0.299	146	0.974	-0.24045	0.23149	0.299	146	0.974
Skin_Sun_Exposed_Lower_leg	tg	ENSG00000104549	SQLE	-0.14499	0.13994	0.3	146	0.869	-0.14499	0.13994	0.3	146	0.869
Esophagus_Mucosa	tg	ENSG00000079459	FDFT1	0.16922	0.16399	0.302	146	0.149	0.16922	0.16399	0.302	146	0.149
Adipose_Visceral_Omentum	tg	ENSG00000131016	AKAP12	-0.16377	0.15894	0.303	146	0.861	-0.16377	0.15894	0.303	146	0.861
Brain_Hypothalamus	ra	ENSG00000122877	EGR2	0.31365	0.37119	0.398	44	0.0288	0.36909	0.35806	0.303	43	0.0685
Cells_Cultured_fibroblasts	tc	ENSG00000165029	ABCA1	0.16799	0.16293	0.303	120	0.722	0.16799	0.16293	0.303	120	0.722
Heart_Atrial_Appendage	height	ENSG00000123146	CD97	-0.13747	0.13343	0.303	418	0.872	-0.13747	0.13343	0.303	418	0.872
Brain_Cerebellar_Hemisphere	hdl	ENSG00000072310	SREBF1	0.24935	0.24259	0.304	164	0.973	0.24935	0.24259	0.304	164	0.973
Testis	tg	ENSG00000131016	AKAP12	-0.19737	0.19184	0.304	146	0.757	-0.19737	0.19184	0.304	146	0.757
Thyroid	ra	ENSG00000169507	SLC38A11	0.17044	0.16592	0.304	44	0.583	0.17044	0.16592	0.304	44	0.583
Breast_Mammary_Tissue	ra	ENSG00000211746	TRBV19	0.20455	0.19958	0.305	44	0.912	0.20455	0.19958	0.305	44	0.912
Heart_Atrial_Appendage	hdl	ENSG00000160179	ABCG1	-0.20059	0.18701	0.283	164	0.0162	-0.18554	0.18089	0.305	162	0.0734
Skin_Not_Sun_Exposed_Suprapubic	hdl	ENSG00000130164	LDLR	-0.14476	0.14118	0.305	164	0.773	-0.14476	0.14118	0.305	164	0.773
Artery_Coronary	tg	ENSG00000130433	CACNG6	0.24128	0.23585	0.306	146	0.827	0.24128	0.23585	0.306	146	0.827
Small_Intestine_Terminal_Ileum	tg	ENSG00000185745	IFIT1	-0.26715	0.26097	0.306	146	0.746	-0.26715	0.26097	0.306	146	0.746
Colon_Transverse	ra	ENSG00000122877	EGR2	0.21162	0.2072	0.307	44	0.608	0.21162	0.2072	0.307	44	0.608
Esophagus_Gastroesophageal_Junction	ra	ENSG00000250510	GPR162	-0.22937	0.22458	0.307	44	0.383	-0.22937	0.22458	0.307	44	0.383
Adipose_Visceral_Omentum	tg	ENSG00000179348	GATA2	0.16424	0.16101	0.308	146	0.344	0.16424	0.16101	0.308	146	0.344
Nerve_Tibial	tg	ENSG00000146072	TNFRSF21	-0.15173	0.14923	0.309	146	0.867	-0.15173	0.14923	0.309	146	0.867
Skin_Not_Sun_Exposed_Suprapubic	hdl	ENSG00000160179	ABCG1	0.14369	0.14113	0.309	164	0.989	0.14369	0.14113	0.309	164	0.989
Whole_Blood	tg	ENSG00000136960	ENPP2	0.14213	0.13983	0.309	146	0.131	0.14213	0.13983	0.309	146	0.131
Uterus	height	ENSG00000123146	CD97	-0.23026	0.22661	0.31	418	0.771	-0.23026	0.22661	0.31	418	0.771
Brain_Cerebellum	tg	ENSG00000179348	GATA2	-0.24747	0.24443	0.311	146	0.257	-0.24747	0.24443	0.311	146	0.257
Brain_Frontal_Cortex_BA9	tg	ENSG00000140287	HDC	0.27257	0.26928	0.311	146	0.28	0.27257	0.26928	0.311	146	0.28
Stomach	ra	ENSG00000123240	OPTN	0.22391	0.22082	0.311	44	0.618	0.22391	0.22082	0.311	44	0.618
Esophagus_Mucosa	hdl	ENSG00000164211	STARD4	-0.14767	0.14621	0.312	164	0.38	-0.14767	0.14621	0.312	164	0.38
Artery_Aorta	height	ENSG00000123146	CD97	-0.13189	0.13085	0.313	418	0.533	-0.13189	0.13085	0.313	418	0.533
Minor_Salivary_Gland	tg	ENSG00000007944	MYLIP	-0.28923	0.28684	0.313	146	0.852	-0.28923	0.28684	0.313	146	0.852
Stomach	tg	ENSG00000179348	GATA2	-0.20588	0.204	0.313	146	0.14	-0.20588	0.204	0.313	146	0.14
Brain_Caudate_basal_ganglia	tg	ENSG00000136960	ENPP2	0.24896	0.24719	0.314	146	0.532	0.24896	0.24719	0.314	146	0.532
Esophagus_Gastroesophageal_Junction	tg	ENSG00000198794	SCAMP5	0.19444	0.19321	0.314	146	0.374	0.19444	0.19321	0.314	146	0.374
Pituitary	hdl	ENSG00000007944	MYLIP	-0.21013	0.20853	0.314	164	0.747	-0.21013	0.20853	0.314	164	0.747
Lung	ra	ENSG00000211746	TRBV19	0.4263	0.23079	0.0647	44	0.00434	0.19662	0.1956	0.315	43	0.229
Brain_Caudate_basal_ganglia	tg	ENSG00000007944	MYLIP	0.24804	0.24714	0.316	146	0.782	0.24804	0.24714	0.316	146	0.782
Testis	tg	ENSG00000145246	ATP10D	-0.19232	0.19187	0.316	146	0.531	-0.19232	0.19187	0.316	146	0.531
Prostate	hdl	ENSG00000160179	ABCG1	0.2155	0.21596	0.318	164	0.644	0.2155	0.21596	0.318	164	0.644
Prostate	tg	ENSG00000128284	APOL3	0.23148	0.23158	0.318	146	0.653	0.23148	0.23158	0.318	146	0.653
Nerve_Tibial	ra	ENSG00000250510	GPR162	0.14784	0.20871	0.479	44	0.0141	0.197	0.1978	0.319	43	0.0655
Testis	tg	ENSG00000104549	SQLE	-0.19621	0.19746	0.32	146	0.313	-0.19621	0.19746	0.32	146	0.313
Artery_Tibial	tc	ENSG00000165029	ABCA1	0.14703	0.14818	0.321	120	0.693	0.14703	0.14818	0.321	120	0.693
Spleen	tg	ENSG00000179348	GATA2	-0.23411	0.23576	0.321	146	0.212	-0.23411	0.23576	0.321	146	0.212
Brain_Caudate_basal_ganglia	tg	ENSG00000198794	SCAMP5	0.24476	0.24714	0.322	146	0.786	0.24476	0.24714	0.322	146	0.786
Whole_Blood	tg	ENSG00000179348	GATA2	-0.13164	0.13301	0.322	146	0.547	-0.13164	0.13301	0.322	146	0.547
Artery_Aorta	tg	ENSG00000072310	SREBF1	-0.17281	0.17501	0.323	146	0.597	-0.17281	0.17501	0.323	146	0.597
Artery_Tibial	tg	ENSG00000136960	ENPP2	-0.14061	0.14244	0.324	146	0.808	-0.14061	0.14244	0.324	146	0.808
Artery_Tibial	tg	ENSG00000149534	MS4A2	-0.14034	0.1424	0.324	146	0.98	-0.14034	0.1424	0.324	146	0.98
Testis	tg	ENSG00000128284	APOL3	-0.19167	0.1953	0.326	146	0.359	-0.19167	0.1953	0.326	146	0.359
Brain_Frontal_Cortex_BA9	tg	ENSG00000145246	ATP10D	0.27351	0.27891	0.327	146	0.121	0.27351	0.27891	0.327	146	0.121
Brain_Spinal_cord_cervical_c-1	hdl	ENSG00000164211	STARD4	0.28002	0.28585	0.327	164	0.995	0.28002	0.28585	0.327	164	0.995
Thyroid	tg	ENSG00000136960	ENPP2	0.14169	0.14469	0.327	146	0.458	0.14169	0.14469	0.327	146	0.458
Brain_Substantia_nigra	tg	ENSG00000079459	FDFT1	0.31496	0.32231	0.328	146	0.971	0.31496	0.32231	0.328	146	0.971
Cells_EBV-transformed_lymphocytes	tg	ENSG00000112972	HMGCS1	0.27763	0.28395	0.328	146	0.625	0.27763	0.28395	0.328	146	0.625
Adipose_Subcutaneous	tg	ENSG00000072310	SREBF1	-0.13945	0.14283	0.329	146	0.612	-0.13945	0.14283	0.329	146	0.612
Esophagus_Gastroesophageal_Junction	tg	ENSG00000185745	IFIT1	-0.18451	0.1894	0.33	146	0.997	-0.18451	0.1894	0.33	146	0.997
Breast_Mammary_Tissue	hdl	ENSG00000186628	FSD2	0.12772	0.17438	0.464	164	0.0419	0.16583	0.17055	0.331	163	0.0919
Brain_Cerebellum	ra	ENSG00000169507	SLC38A11	-0.28183	0.29076	0.332	44	0.307	-0.28183	0.29076	0.332	44	0.307
Esophagus_Mucosa	bmi	ENSG00000165092	ALDH1A1	0.26688	0.27496	0.332	128	0.898	0.26688	0.27496	0.332	128	0.898
Muscle_Skeletal	tc	ENSG00000165029	ABCA1	-0.14023	0.14447	0.332	120	0.0797	-0.14023	0.14447	0.332	120	0.0797
Artery_Coronary	ra	ENSG00000211721	TRBV6-5	0.28703	0.29643	0.333	44	0.152	0.28703	0.29643	0.333	44	0.152
Muscle_Skeletal	hdl	ENSG00000007944	MYLIP	0.11696	0.12081	0.333	164	0.825	0.11696	0.12081	0.333	164	0.825
Prostate	tg	ENSG00000163751	CPA3	-0.22416	0.23157	0.333	146	0.706	-0.22416	0.23157	0.333	146	0.706
Small_Intestine_Terminal_Ileum	hdl	ENSG00000165029	ABCA1	0.24083	0.24916	0.334	164	0.338	0.24083	0.24916	0.334	164	0.338
Lung	tc	ENSG00000165029	ABCA1	0.18159	0.17569	0.301	120	0.0276	0.16477	0.171	0.335	119	0.08
Brain_Hippocampus	hdl	ENSG00000164211	STARD4	-0.24033	0.24993	0.336	164	0.685	-0.24033	0.24993	0.336	164	0.685
Esophagus_Gastroesophageal_Junction	hdl	ENSG00000165029	ABCA1	0.16956	0.17667	0.337	164	0.948	0.16956	0.17667	0.337	164	0.948
Cells_Cultured_fibroblasts	tg	ENSG00000172594	SMPDL3A	-0.15011	0.1566	0.338	146	0.931	-0.15011	0.1566	0.338	146	0.931
Colon_Transverse	hdl	ENSG00000164211	STARD4	-0.16043	0.16737	0.338	164	0.547	-0.16043	0.16737	0.338	164	0.547
Esophagus_Mucosa	tg	ENSG00000128284	APOL3	-0.14793	0.15442	0.338	146	0.718	-0.14793	0.15442	0.338	146	0.718
Esophagus_Mucosa	tg	ENSG00000072310	SREBF1	-0.14754	0.15442	0.339	146	0.677	-0.14754	0.15442	0.339	146	0.677
Heart_Left_Ventricle	tg	ENSG00000154269	ENPP3	-0.16734	0.1752	0.339	146	0.853	-0.16734	0.1752	0.339	146	0.853
Heart_Left_Ventricle	tg	ENSG00000158715	SLC45A3	-0.16707	0.17521	0.34	146	0.781	-0.16707	0.17521	0.34	146	0.781
Small_Intestine_Terminal_Ileum	tg	ENSG00000112972	HMGCS1	-0.24894	0.26086	0.34	146	0.989	-0.24894	0.26086	0.34	146	0.989
Spleen	ra	ENSG00000123240	OPTN	0.25146	0.26374	0.34	44	0.731	0.25146	0.26374	0.34	44	0.731
Stomach	tg	ENSG00000130433	CACNG6	0.18383	0.19286	0.34	146	0.446	0.18383	0.19286	0.34	146	0.446
Brain_Anterior_cingulate_cortex_BA24	tg	ENSG00000007944	MYLIP	0.2706	0.28392	0.341	146	0.785	0.2706	0.28392	0.341	146	0.785
Colon_Sigmoid	tg	ENSG00000158715	SLC45A3	0.19003	0.20005	0.342	146	0.272	0.19003	0.20005	0.342	146	0.272
Stomach	tg	ENSG00000160179	ABCG1	-0.19466	0.2053	0.343	146	0.102	-0.19466	0.2053	0.343	146	0.102
Brain_Cerebellum	ra	ENSG00000122877	EGR2	0.26036	0.2749	0.344	44	0.687	0.26036	0.2749	0.344	44	0.687
Brain_Putamen_basal_ganglia	tg	ENSG00000172594	SMPDL3A	-0.24991	0.26406	0.344	146	0.55	-0.24991	0.26406	0.344	146	0.55
Muscle_Skeletal	tg	ENSG00000079459	FDFT1	0.12254	0.12956	0.344	146	0.757	0.12254	0.12956	0.344	146	0.757
Pancreas	tg	ENSG00000149534	MS4A2	-0.18615	0.19708	0.345	146	0.891	-0.18615	0.19708	0.345	146	0.891
Adipose_Visceral_Omentum	hdl	ENSG00000164211	STARD4	-0.13973	0.14819	0.346	164	0.955	-0.13973	0.14819	0.346	164	0.955
Artery_Aorta	ra	ENSG00000181847	TIGIT	0.19617	0.20832	0.346	44	0.33	0.19617	0.20832	0.346	44	0.33
Adrenal_Gland	ra	ENSG00000123240	OPTN	0.27901	0.29655	0.347	44	0.0947	0.27901	0.29655	0.347	44	0.0947
Artery_Tibial	ra	ENSG00000196684	HSH2D	-0.16755	0.17798	0.347	44	0.18	-0.16755	0.17798	0.347	44	0.18
Brain_Substantia_nigra	hdl	ENSG00000130164	LDLR	0.28517	0.30324	0.347	164	0.44	0.28517	0.30324	0.347	164	0.44
Nerve_Tibial	ra	ENSG00000123240	OPTN	-0.16191	0.17226	0.347	44	0.773	-0.16191	0.17226	0.347	44	0.773
Artery_Tibial	tg	ENSG00000145246	ATP10D	0.14126	0.15046	0.348	146	0.175	0.14126	0.15046	0.348	146	0.175
Brain_Cerebellar_Hemisphere	tg	ENSG00000104549	SQLE	0.24429	0.26019	0.348	146	0.851	0.24429	0.26019	0.348	146	0.851
Brain_Frontal_Cortex_BA9	hdl	ENSG00000164211	STARD4	-0.22865	0.24385	0.348	164	0.461	-0.22865	0.24385	0.348	164	0.461
Esophagus_Muscularis	tg	ENSG00000136960	ENPP2	-0.11898	0.1769	0.501	146	0.0345	-0.16299	0.17373	0.348	145	0.0807
Spleen	ra	ENSG00000181847	TIGIT	0.25553	0.27349	0.35	44	0.32	0.25553	0.27349	0.35	44	0.32
Liver	tg	ENSG00000198794	SCAMP5	-0.22265	0.2387	0.351	146	0.674	-0.22265	0.2387	0.351	146	0.674
Brain_Cerebellar_Hemisphere	ra	ENSG00000132010	ZNF20	-0.27938	0.30036	0.352	44	0.762	-0.27938	0.30036	0.352	44	0.762
Vagina	ra	ENSG00000196684	HSH2D	-0.31054	0.33465	0.353	44	0.711	-0.31054	0.33465	0.353	44	0.711
Whole_Blood	tg	ENSG00000165029	ABCA1	0.12314	0.13298	0.354	146	0.828	0.12314	0.13298	0.354	146	0.828
Whole_Blood	tg	ENSG00000160179	ABCG1	0.123	0.13301	0.355	146	0.568	0.123	0.13301	0.355	146	0.568
Esophagus_Muscularis	tg	ENSG00000131016	AKAP12	-0.1478	0.16003	0.356	146	0.485	-0.1478	0.16003	0.356	146	0.485
Kidney_Cortex	tg	ENSG00000131016	AKAP12	0.37195	0.40291	0.356	146	0.733	0.37195	0.40291	0.356	146	0.733
Brain_Frontal_Cortex_BA9	hdl	ENSG00000186628	FSD2	0.22553	0.24498	0.357	164	0.381	0.22553	0.24498	0.357	164	0.381
Brain_Hypothalamus	tg	ENSG00000072310	SREBF1	-0.24331	0.26404	0.357	146	0.644	-0.24331	0.26404	0.357	146	0.644
Brain_Substantia_nigra	tg	ENSG00000154269	ENPP3	-0.2995	0.32615	0.358	146	0.423	-0.2995	0.32615	0.358	146	0.423
Heart_Left_Ventricle	tg	ENSG00000163751	CPA3	-0.16093	0.17522	0.358	146	0.734	-0.16093	0.17522	0.358	146	0.734
Ovary	hdl	ENSG00000186628	FSD2	0.22833	0.24847	0.358	164	0.489	0.22833	0.24847	0.358	164	0.489
Brain_Amygdala	tg	ENSG00000158715	SLC45A3	-0.27799	0.30302	0.359	146	0.928	-0.27799	0.30302	0.359	146	0.928
Brain_Anterior_cingulate_cortex_BA24	ra	ENSG00000128641	MYO1B	0.30602	0.3336	0.359	44	0.423	0.30602	0.3336	0.359	44	0.423
Brain_Putamen_basal_ganglia	tc	ENSG00000165029	ABCA1	0.27655	0.30121	0.359	120	0.0653	0.27655	0.30121	0.359	120	0.0653
Lung	tg	ENSG00000179348	GATA2	-0.13913	0.15172	0.359	146	0.514	-0.13913	0.15172	0.359	146	0.514
Adrenal_Gland	tg	ENSG00000158715	SLC45A3	-0.20646	0.22546	0.36	146	0.957	-0.20646	0.22546	0.36	146	0.957
Brain_Caudate_basal_ganglia	ra	ENSG00000169507	SLC38A11	0.2612	0.28536	0.36	44	0.667	0.2612	0.28536	0.36	44	0.667
Brain_Substantia_nigra	tg	ENSG00000143653	SCCPDH	-0.30356	0.33165	0.36	146	0.321	-0.30356	0.33165	0.36	146	0.321
Cells_EBV-transformed_lymphocytes	ra	ENSG00000250510	GPR162	0.29948	0.32783	0.361	44	0.608	0.29948	0.32783	0.361	44	0.608
Stomach	ra	ENSG00000211721	TRBV6-5	0.20167	0.22062	0.361	44	0.933	0.20167	0.22062	0.361	44	0.933
Brain_Hippocampus	ra	ENSG00000250510	GPR162	0.28144	0.30906	0.362	44	0.974	0.28144	0.30906	0.362	44	0.974
Brain_Putamen_basal_ganglia	tg	ENSG00000072310	SREBF1	0.24004	0.26397	0.363	146	0.913	0.24004	0.26397	0.363	146	0.913
Prostate	tg	ENSG00000178538	CA8	-0.22618	0.24863	0.363	146	0.093	-0.22618	0.24863	0.363	146	0.093
Uterus	hdl	ENSG00000072310	SREBF1	0.26006	0.2861	0.363	164	0.419	0.26006	0.2861	0.363	164	0.419
Adipose_Subcutaneous	tg	ENSG00000149534	MS4A2	-0.12955	0.14283	0.364	146	0.627	-0.12955	0.14283	0.364	146	0.627
Artery_Aorta	tg	ENSG00000178538	CA8	-0.16016	0.17659	0.364	146	0.446	-0.16016	0.17659	0.364	146	0.446
Brain_Anterior_cingulate_cortex_BA24	height	ENSG00000123146	CD97	0.19909	0.21923	0.364	418	0.178	0.19909	0.21923	0.364	418	0.178
Brain_Spinal_cord_cervical_c-1	ra	ENSG00000250510	GPR162	0.3301	0.36331	0.364	44	0.372	0.3301	0.36331	0.364	44	0.372
Artery_Tibial	tg	ENSG00000130433	CACNG6	0.12914	0.14247	0.365	146	0.558	0.12914	0.14247	0.365	146	0.558
Brain_Nucleus_accumbens_basal_ganglia	tg	ENSG00000145246	ATP10D	-0.2193	0.24208	0.365	146	0.998	-0.2193	0.24208	0.365	146	0.998
Esophagus_Muscularis	ra	ENSG00000250510	GPR162	0.16711	0.18436	0.365	44	0.504	0.16711	0.18436	0.365	44	0.504
Liver	hdl	ENSG00000186628	FSD2	0.2064	0.22785	0.365	164	0.326	0.2064	0.22785	0.365	164	0.326
Pituitary	tg	ENSG00000149534	MS4A2	-0.20249	0.22365	0.365	146	0.519	-0.20249	0.22365	0.365	146	0.519
Small_Intestine_Terminal_Ileum	tg	ENSG00000165029	ABCA1	0.2363	0.261	0.365	146	0.58	0.2363	0.261	0.365	146	0.58
Pancreas	ra	ENSG00000250510	GPR162	0.21262	0.23607	0.368	44	0.371	0.21262	0.23607	0.368	44	0.371
Esophagus_Gastroesophageal_Junction	ra	ENSG00000128641	MYO1B	0.1963	0.21859	0.369	44	0.953	0.1963	0.21859	0.369	44	0.953
Esophagus_Gastroesophageal_Junction	tg	ENSG00000136960	ENPP2	-0.18392	0.20466	0.369	146	0.0886	-0.18392	0.20466	0.369	146	0.0886
Testis	hdl	ENSG00000072310	SREBF1	0.16061	0.17887	0.369	164	0.886	0.16061	0.17887	0.369	164	0.886
Brain_Amygdala	tg	ENSG00000145246	ATP10D	0.29246	0.32607	0.37	146	0.0928	0.29246	0.32607	0.37	146	0.0928
Testis	ra	ENSG00000211717	TRBV10-1	0.1983	0.22154	0.371	44	0.523	0.1983	0.22154	0.371	44	0.523
Brain_Frontal_Cortex_BA9	tg	ENSG00000128284	APOL3	-0.24627	0.27594	0.372	146	0.164	-0.24627	0.27594	0.372	146	0.164
Cells_Cultured_fibroblasts	tg	ENSG00000154269	ENPP3	-0.14728	0.16495	0.372	146	0.191	-0.14728	0.16495	0.372	146	0.191
Heart_Left_Ventricle	tg	ENSG00000140287	HDC	-0.15991	0.17917	0.372	146	0.353	-0.15991	0.17917	0.372	146	0.353
Adipose_Visceral_Omentum	hdl	ENSG00000160179	ABCG1	0.13827	0.15516	0.373	164	0.206	0.13827	0.15516	0.373	164	0.206
Brain_Cerebellum	ra	ENSG00000128641	MYO1B	-0.25283	0.28408	0.373	44	0.365	-0.25283	0.28408	0.373	44	0.365
Prostate	ra	ENSG00000123240	OPTN	-0.23782	0.26719	0.373	44	0.879	-0.23782	0.26719	0.373	44	0.879
Skin_Sun_Exposed_Lower_leg	tg	ENSG00000179348	GATA2	-0.12463	0.13994	0.373	146	0.832	-0.12463	0.13994	0.373	146	0.832
Cells_Cultured_fibroblasts	tg	ENSG00000072310	SREBF1	0.13929	0.15666	0.374	146	0.537	0.13929	0.15666	0.374	146	0.537
Lung	hdl	ENSG00000165029	ABCA1	0.12565	0.14143	0.374	164	0.931	0.12565	0.14143	0.374	164	0.931
Colon_Sigmoid	tg	ENSG00000146072	TNFRSF21	0.18164	0.20473	0.375	146	0.157	0.18164	0.20473	0.375	146	0.157
Colon_Transverse	tg	ENSG00000163751	CPA3	-0.15931	0.17944	0.375	146	0.805	-0.15931	0.17944	0.375	146	0.805
Lung	tg	ENSG00000179639	FCER1A	-0.13451	0.1517	0.375	146	0.625	-0.13451	0.1517	0.375	146	0.625
Muscle_Skeletal	ra	ENSG00000122877	EGR2	0.1326	0.14953	0.375	44	0.787	0.1326	0.14953	0.375	44	0.787
Skin_Sun_Exposed_Lower_leg	tg	ENSG00000154269	ENPP3	0.12428	0.13997	0.375	146	0.596	0.12428	0.13997	0.375	146	0.596
Brain_Cortex	tg	ENSG00000154269	ENPP3	-0.21298	0.24044	0.376	146	0.682	-0.21298	0.24044	0.376	146	0.682
Brain_Nucleus_accumbens_basal_ganglia	tg	ENSG00000104549	SQLE	0.21429	0.24221	0.376	146	0.743	0.21429	0.24221	0.376	146	0.743
Brain_Spinal_cord_cervical_c-1	tg	ENSG00000104549	SQLE	-0.28428	0.32159	0.377	146	0.186	-0.28428	0.32159	0.377	146	0.186
Colon_Sigmoid	tg	ENSG00000072310	SREBF1	0.17199	0.19475	0.377	146	0.446	0.17199	0.19475	0.377	146	0.446
Ovary	tg	ENSG00000145246	ATP10D	0.24966	0.28284	0.377	146	0.151	0.24966	0.28284	0.377	146	0.151
Spleen	hdl	ENSG00000079459	FDFT1	0.18841	0.21307	0.377	164	0.773	0.18841	0.21307	0.377	164	0.773
Brain_Cerebellar_Hemisphere	tg	ENSG00000172594	SMPDL3A	0.2338	0.26527	0.378	146	0.38	0.2338	0.26527	0.378	146	0.38
Brain_Cerebellum	hdl	ENSG00000186628	FSD2	0.19592	0.22201	0.378	164	0.917	0.19592	0.22201	0.378	164	0.917
Breast_Mammary_Tissue	tg	ENSG00000145246	ATP10D	0.15656	0.17766	0.378	146	0.325	0.15656	0.17766	0.378	146	0.325
Brain_Substantia_nigra	tg	ENSG00000165029	ABCA1	0.28322	0.32261	0.38	146	0.498	0.28322	0.32261	0.38	146	0.498
Esophagus_Mucosa	ra	ENSG00000113088	GZMK	0.16934	0.1928	0.38	44	0.201	0.16934	0.1928	0.38	44	0.201
Whole_Blood	hdl	ENSG00000186628	FSD2	0.10883	0.124	0.38	164	0.913	0.10883	0.124	0.38	164	0.913
Adrenal_Gland	tg	ENSG00000112972	HMGCS1	-0.19867	0.22685	0.381	146	0.452	-0.19867	0.22685	0.381	146	0.452
Liver	height	ENSG00000123146	CD97	0.15593	0.17847	0.382	418	0.669	0.15593	0.17847	0.382	418	0.669
Brain_Nucleus_accumbens_basal_ganglia	hdl	ENSG00000164211	STARD4	0.18592	0.24632	0.45	164	0.0375	0.2105	0.24109	0.383	163	0.0788
Brain_Substantia_nigra	ra	ENSG00000169507	SLC38A11	-0.32469	0.37227	0.383	44	0.624	-0.32469	0.37227	0.383	44	0.624
Esophagus_Gastroesophageal_Junction	hdl	ENSG00000164211	STARD4	-0.15427	0.17674	0.383	164	0.573	-0.15427	0.17674	0.383	164	0.573
Skin_Sun_Exposed_Lower_leg	tg	ENSG00000163751	CPA3	-0.12223	0.13998	0.383	146	0.495	-0.12223	0.13998	0.383	146	0.495
Artery_Aorta	tg	ENSG00000163751	CPA3	0.15231	0.17494	0.384	146	0.954	0.15231	0.17494	0.384	146	0.954
Brain_Cerebellar_Hemisphere	ra	ENSG00000123240	OPTN	0.26164	0.30046	0.384	44	0.614	0.26164	0.30046	0.384	44	0.614
Heart_Atrial_Appendage	hdl	ENSG00000072310	SREBF1	-0.14493	0.16644	0.384	164	0.763	-0.14493	0.16644	0.384	164	0.763
Kidney_Cortex	ra	ENSG00000122877	EGR2	0.40458	0.46508	0.384	44	0.752	0.40458	0.46508	0.384	44	0.752
Minor_Salivary_Gland	tg	ENSG00000143653	SCCPDH	-0.24958	0.28692	0.384	146	0.52	-0.24958	0.28692	0.384	146	0.52
Adrenal_Gland	tg	ENSG00000079459	FDFT1	-0.19602	0.22556	0.385	146	0.535	-0.19602	0.22556	0.385	146	0.535
Colon_Sigmoid	hdl	ENSG00000160179	ABCG1	-0.15624	0.18002	0.385	164	0.736	-0.15624	0.18002	0.385	164	0.736
Nerve_Tibial	hdl	ENSG00000164211	STARD4	0.10777	0.15537	0.488	164	0.0139	0.13074	0.15035	0.385	161	0.0795
Adrenal_Gland	hdl	ENSG00000072310	SREBF1	0.22557	0.24299	0.353	164	0.00299	0.19761	0.22774	0.386	161	0.0718
Brain_Substantia_nigra	bmi	ENSG00000165092	ALDH1A1	0.49859	0.57567	0.386	128	0.433	0.49859	0.57567	0.386	128	0.433
Heart_Left_Ventricle	hdl	ENSG00000164211	STARD4	-0.14156	0.16342	0.386	164	0.542	-0.14156	0.16342	0.386	164	0.542
Small_Intestine_Terminal_Ileum	tg	ENSG00000131016	AKAP12	-0.22806	0.26325	0.386	146	0.447	-0.22806	0.26325	0.386	146	0.447
Testis	bmi	ENSG00000165092	ALDH1A1	-0.29609	0.34185	0.386	128	0.622	-0.29609	0.34185	0.386	128	0.622
Esophagus_Muscularis	tg	ENSG00000143653	SCCPDH	0.13812	0.15965	0.387	146	0.669	0.13812	0.15965	0.387	146	0.669
Skin_Sun_Exposed_Lower_leg	ra	ENSG00000250510	GPR162	0.16115	0.18672	0.388	44	0.0885	0.16115	0.18672	0.388	44	0.0885
Small_Intestine_Terminal_Ileum	tg	ENSG00000198794	SCAMP5	-0.22552	0.26099	0.388	146	0.674	-0.22552	0.26099	0.388	146	0.674
Brain_Hippocampus	bmi	ENSG00000165092	ALDH1A1	0.41015	0.47759	0.39	128	0.589	0.41015	0.47759	0.39	128	0.589
Brain_Cerebellum	tg	ENSG00000104549	SQLE	0.2042	0.23804	0.391	146	0.97	0.2042	0.23804	0.391	146	0.97
Esophagus_Mucosa	hdl	ENSG00000130164	LDLR	-0.12586	0.14658	0.391	164	0.367	-0.12586	0.14658	0.391	164	0.367
Prostate	hdl	ENSG00000186628	FSD2	0.18505	0.21595	0.391	164	0.69	0.18505	0.21595	0.391	164	0.69
Small_Intestine_Terminal_Ileum	tg	ENSG00000007944	MYLIP	-0.22408	0.26096	0.391	146	0.789	-0.22408	0.26096	0.391	146	0.789
Small_Intestine_Terminal_Ileum	tg	ENSG00000136960	ENPP2	-0.2237	0.26092	0.391	146	0.922	-0.2237	0.26092	0.391	146	0.922
Brain_Anterior_cingulate_cortex_BA24	tg	ENSG00000104549	SQLE	-0.25631	0.29925	0.392	146	0.19	-0.25631	0.29925	0.392	146	0.19
Stomach	tg	ENSG00000179639	FCER1A	-0.1636	0.19123	0.392	146	0.827	-0.1636	0.19123	0.392	146	0.827
Adipose_Visceral_Omentum	hdl	ENSG00000186628	FSD2	0.12658	0.1482	0.393	164	0.948	0.12658	0.1482	0.393	164	0.948
Pituitary	tg	ENSG00000136960	ENPP2	0.19081	0.22357	0.393	146	0.894	0.19081	0.22357	0.393	146	0.894
Small_Intestine_Terminal_Ileum	hdl	ENSG00000130164	LDLR	0.208	0.24336	0.393	164	0.768	0.208	0.24336	0.393	164	0.768
Brain_Anterior_cingulate_cortex_BA24	hdl	ENSG00000072310	SREBF1	-0.23076	0.27087	0.394	164	0.333	-0.23076	0.27087	0.394	164	0.333
Brain_Hypothalamus	tg	ENSG00000154269	ENPP3	0.22482	0.26397	0.394	146	0.903	0.22482	0.26397	0.394	146	0.903
Testis	ra	ENSG00000250510	GPR162	-0.18865	0.22148	0.394	44	0.653	-0.18865	0.22148	0.394	44	0.653
Vagina	hdl	ENSG00000130164	LDLR	-0.2303	0.2703	0.394	164	0.915	-0.2303	0.2703	0.394	164	0.915
Adipose_Subcutaneous	ra	ENSG00000122877	EGR2	-0.14039	0.16495	0.395	44	0.468	-0.14039	0.16495	0.395	44	0.468
Brain_Cerebellum	tg	ENSG00000158715	SLC45A3	-0.20926	0.24672	0.396	146	0.266	-0.20926	0.24672	0.396	146	0.266
Breast_Mammary_Tissue	tg	ENSG00000007944	MYLIP	-0.14695	0.17302	0.396	146	0.505	-0.14695	0.17302	0.396	146	0.505
Kidney_Cortex	hdl	ENSG00000007944	MYLIP	0.31856	0.37571	0.397	164	0.805	0.31856	0.37571	0.397	164	0.805
Uterus	tg	ENSG00000178538	CA8	-0.25742	0.30364	0.397	146	0.405	-0.25742	0.30364	0.397	146	0.405
Artery_Aorta	ra	ENSG00000128641	MYO1B	-0.17066	0.2019	0.398	44	0.893	-0.17066	0.2019	0.398	44	0.893
Brain_Cerebellar_Hemisphere	tg	ENSG00000079459	FDFT1	0.21982	0.26026	0.398	146	0.571	0.21982	0.26026	0.398	146	0.571
Brain_Cortex	ra	ENSG00000128641	MYO1B	-0.24843	0.29411	0.398	44	0.25	-0.24843	0.29411	0.398	44	0.25
Ovary	tg	ENSG00000158715	SLC45A3	0.22499	0.26627	0.398	146	0.991	0.22499	0.26627	0.398	146	0.991
Pituitary	tg	ENSG00000140287	HDC	-0.18914	0.22364	0.398	146	0.563	-0.18914	0.22364	0.398	146	0.563
Brain_Substantia_nigra	hdl	ENSG00000072310	SREBF1	0.25371	0.30064	0.399	164	0.837	0.25371	0.30064	0.399	164	0.837
Ovary	hdl	ENSG00000165029	ABCA1	0.21151	0.25129	0.4	164	0.42	0.21151	0.25129	0.4	164	0.42
Stomach	hdl	ENSG00000007944	MYLIP	0.15	0.17833	0.4	164	0.809	0.15	0.17833	0.4	164	0.809
Colon_Transverse	tg	ENSG00000128284	APOL3	-0.15025	0.17946	0.402	146	0.694	-0.15025	0.17946	0.402	146	0.694
Pituitary	hdl	ENSG00000164211	STARD4	0.17455	0.20849	0.402	164	0.905	0.17455	0.20849	0.402	164	0.905
Skin_Not_Sun_Exposed_Suprapubic	ra	ENSG00000123240	OPTN	0.14614	0.17478	0.403	44	0.665	0.14614	0.17478	0.403	44	0.665
Ovary	ra	ENSG00000128641	MYO1B	-0.27958	0.33518	0.404	44	0.1	-0.27958	0.33518	0.404	44	0.1
Small_Intestine_Terminal_Ileum	tg	ENSG00000163751	CPA3	-0.21778	0.26096	0.404	146	0.793	-0.21778	0.26096	0.404	146	0.793
Spleen	tg	ENSG00000163751	CPA3	-0.19064	0.22843	0.404	146	0.928	-0.19064	0.22843	0.404	146	0.928
Stomach	hdl	ENSG00000164211	STARD4	0.14888	0.1783	0.404	164	0.943	0.14888	0.1783	0.404	164	0.943
Brain_Caudate_basal_ganglia	tg	ENSG00000179348	GATA2	-0.20686	0.24851	0.405	146	0.468	-0.20686	0.24851	0.405	146	0.468
Nerve_Tibial	hdl	ENSG00000079459	FDFT1	0.12006	0.1441	0.405	164	0.267	0.12006	0.1441	0.405	164	0.267
Brain_Spinal_cord_cervical_c-1	height	ENSG00000123146	CD97	-0.19046	0.22933	0.406	418	0.541	-0.19046	0.22933	0.406	418	0.541
Brain_Substantia_nigra	tg	ENSG00000146072	TNFRSF21	-0.26759	0.32229	0.406	146	0.984	-0.26759	0.32229	0.406	146	0.984
Pancreas	tg	ENSG00000079459	FDFT1	-0.16367	0.19707	0.406	146	0.927	-0.16367	0.19707	0.406	146	0.927
Small_Intestine_Terminal_Ileum	hdl	ENSG00000072310	SREBF1	0.20206	0.24339	0.406	164	0.608	0.20206	0.24339	0.406	164	0.608
Brain_Anterior_cingulate_cortex_BA24	tg	ENSG00000112972	HMGCS1	-0.23515	0.28386	0.407	146	0.933	-0.23515	0.28386	0.407	146	0.933
Artery_Coronary	hdl	ENSG00000079459	FDFT1	-0.19045	0.22994	0.408	164	0.21	-0.19045	0.22994	0.408	164	0.21
Nerve_Tibial	tg	ENSG00000178538	CA8	-0.12845	0.15567	0.409	146	0.239	-0.12845	0.15567	0.409	146	0.239
Cells_Cultured_fibroblasts	ra	ENSG00000169507	SLC38A11	-0.14898	0.18073	0.41	44	0.87	-0.14898	0.18073	0.41	44	0.87
Prostate	hdl	ENSG00000130164	LDLR	0.17741	0.21585	0.411	164	0.992	0.17741	0.21585	0.411	164	0.992
Brain_Caudate_basal_ganglia	tg	ENSG00000160179	ABCG1	0.2026	0.24713	0.412	146	0.841	0.2026	0.24713	0.412	146	0.841
Brain_Hippocampus	tg	ENSG00000165029	ABCA1	-0.22636	0.27679	0.413	146	0.282	-0.22636	0.27679	0.413	146	0.282
Breast_Mammary_Tissue	tg	ENSG00000149516	MS4A3	0.14161	0.17301	0.413	146	0.618	0.14161	0.17301	0.413	146	0.618
Muscle_Skeletal	height	ENSG00000123146	CD97	0.07927	0.09688	0.413	418	0.546	0.07927	0.09688	0.413	418	0.546
Minor_Salivary_Gland	tg	ENSG00000154269	ENPP3	0.23444	0.28683	0.414	146	0.864	0.23444	0.28683	0.414	146	0.864
Pituitary	tg	ENSG00000128284	APOL3	-0.18974	0.23252	0.414	146	0.228	-0.18974	0.23252	0.414	146	0.228
Whole_Blood	tg	ENSG00000198794	SCAMP5	0.10999	0.13481	0.415	146	0.413	0.10999	0.13481	0.415	146	0.413
Kidney_Cortex	tg	ENSG00000160179	ABCG1	-0.32761	0.40282	0.416	146	0.921	-0.32761	0.40282	0.416	146	0.921
Ovary	tg	ENSG00000149534	MS4A2	0.21941	0.26983	0.416	146	0.395	0.21941	0.26983	0.416	146	0.395
Testis	tg	ENSG00000198794	SCAMP5	0.156	0.19179	0.416	146	0.943	0.156	0.19179	0.416	146	0.943
Whole_Blood	tg	ENSG00000131016	AKAP12	0.1101	0.13531	0.416	146	0.387	0.1101	0.13531	0.416	146	0.387
Thyroid	ra	ENSG00000128641	MYO1B	0.13441	0.16587	0.418	44	0.695	0.13441	0.16587	0.418	44	0.695
Minor_Salivary_Gland	tc	ENSG00000165029	ABCA1	0.24847	0.30765	0.419	120	0.309	0.24847	0.30765	0.419	120	0.309
Esophagus_Mucosa	hdl	ENSG00000079459	FDFT1	-0.11625	0.14417	0.42	164	0.493	-0.11625	0.14417	0.42	164	0.493
Adipose_Subcutaneous	tg	ENSG00000143653	SCCPDH	-0.11478	0.14279	0.421	146	0.901	-0.11478	0.14279	0.421	146	0.901
Muscle_Skeletal	tg	ENSG00000178538	CA8	-0.10669	0.13262	0.421	146	0.361	-0.10669	0.13262	0.421	146	0.361
Ovary	ra	ENSG00000113088	GZMK	-0.26503	0.32947	0.421	44	0.269	-0.26503	0.32947	0.421	44	0.269
Artery_Aorta	tg	ENSG00000146072	TNFRSF21	0.14218	0.17708	0.422	146	0.389	0.14218	0.17708	0.422	146	0.389
Brain_Anterior_cingulate_cortex_BA24	ra	ENSG00000123240	OPTN	-0.26277	0.32753	0.422	44	0.929	-0.26277	0.32753	0.422	44	0.929
Brain_Cerebellar_Hemisphere	hdl	ENSG00000079459	FDFT1	0.19404	0.24265	0.424	164	0.845	0.19404	0.24265	0.424	164	0.845
Lung	tg	ENSG00000198794	SCAMP5	-0.12094	0.15172	0.425	146	0.524	-0.12094	0.15172	0.425	146	0.524
Brain_Cerebellar_Hemisphere	hdl	ENSG00000186628	FSD2	-0.19315	0.24268	0.426	164	0.724	-0.19315	0.24268	0.426	164	0.724
Kidney_Cortex	hdl	ENSG00000130164	LDLR	0.29886	0.37565	0.426	164	0.925	0.29886	0.37565	0.426	164	0.925
Artery_Coronary	ra	ENSG00000169507	SLC38A11	0.21647	0.27228	0.427	44	0.71	0.21647	0.27228	0.427	44	0.71
Brain_Cerebellum	tg	ENSG00000136960	ENPP2	0.18929	0.23812	0.427	146	0.747	0.18929	0.23812	0.427	146	0.747
Breast_Mammary_Tissue	ra	ENSG00000123240	OPTN	0.15829	0.19942	0.427	44	0.995	0.15829	0.19942	0.427	44	0.995
Cells_Cultured_fibroblasts	tg	ENSG00000145246	ATP10D	0.12456	0.15665	0.427	146	0.634	0.12456	0.15665	0.427	146	0.634
Stomach	hdl	ENSG00000165029	ABCA1	0.14171	0.17833	0.427	164	0.818	0.14171	0.17833	0.427	164	0.818
Brain_Frontal_Cortex_BA9	height	ENSG00000123146	CD97	-0.15412	0.19452	0.428	418	0.938	-0.15412	0.19452	0.428	418	0.938
Esophagus_Mucosa	hdl	ENSG00000165029	ABCA1	-0.1155	0.14565	0.428	164	0.424	-0.1155	0.14565	0.428	164	0.424
Spleen	bmi	ENSG00000165092	ALDH1A1	-0.32812	0.41439	0.428	128	0.392	-0.32812	0.41439	0.428	128	0.392
Testis	tg	ENSG00000136960	ENPP2	-0.15215	0.19182	0.428	146	0.821	-0.15215	0.19182	0.428	146	0.821
Kidney_Cortex	hdl	ENSG00000079459	FDFT1	-0.29691	0.37565	0.429	164	0.92	-0.29691	0.37565	0.429	164	0.92
Nerve_Tibial	tg	ENSG00000140287	HDC	-0.12069	0.15268	0.429	146	0.344	-0.12069	0.15268	0.429	146	0.344
Pituitary	tg	ENSG00000143653	SCCPDH	-0.17694	0.22363	0.429	146	0.622	-0.17694	0.22363	0.429	146	0.622
Brain_Spinal_cord_cervical_c-1	tg	ENSG00000079459	FDFT1	-0.24231	0.30674	0.43	146	0.467	-0.24231	0.30674	0.43	146	0.467
Minor_Salivary_Gland	tg	ENSG00000130433	CACNG6	0.22667	0.28691	0.43	146	0.543	0.22667	0.28691	0.43	146	0.543
Small_Intestine_Terminal_Ileum	hdl	ENSG00000079459	FDFT1	-0.19229	0.24341	0.43	164	0.513	-0.19229	0.24341	0.43	164	0.513
Esophagus_Mucosa	tg	ENSG00000154269	ENPP3	-0.1222	0.1553	0.431	146	0.438	-0.1222	0.1553	0.431	146	0.438
Spleen	tg	ENSG00000131016	AKAP12	-0.17979	0.22851	0.431	146	0.614	-0.17979	0.22851	0.431	146	0.614
Artery_Coronary	hdl	ENSG00000007944	MYLIP	-0.17317	0.22035	0.432	164	0.475	-0.17317	0.22035	0.432	164	0.475
Brain_Hippocampus	hdl	ENSG00000186628	FSD2	0.19969	0.25398	0.432	164	0.356	0.19969	0.25398	0.432	164	0.356
Lung	ra	ENSG00000211820	TRAV41	0.13747	0.17509	0.432	44	0.748	0.13747	0.17509	0.432	44	0.748
Brain_Cerebellar_Hemisphere	tg	ENSG00000154269	ENPP3	-0.20456	0.26091	0.433	146	0.467	-0.20456	0.26091	0.433	146	0.467
Artery_Aorta	ra	ENSG00000132010	ZNF20	-0.1581	0.20202	0.434	44	0.648	-0.1581	0.20202	0.434	44	0.648
Ovary	tg	ENSG00000104549	SQLE	-0.20856	0.26634	0.434	146	0.892	-0.20856	0.26634	0.434	146	0.892
Thyroid	tg	ENSG00000145246	ATP10D	0.11226	0.14371	0.435	146	0.497	0.11226	0.14371	0.435	146	0.497
Brain_Cortex	hdl	ENSG00000079459	FDFT1	-0.17484	0.22424	0.436	164	0.609	-0.17484	0.22424	0.436	164	0.609
Brain_Hypothalamus	hdl	ENSG00000079459	FDFT1	0.19191	0.24615	0.436	164	0.942	0.19191	0.24615	0.436	164	0.942
Colon_Transverse	tg	ENSG00000179639	FCER1A	-0.14444	0.18537	0.436	146	0.254	-0.14444	0.18537	0.436	146	0.254
Vagina	bmi	ENSG00000165092	ALDH1A1	0.40185	0.51631	0.436	128	0.852	0.40185	0.51631	0.436	128	0.852
Brain_Amygdala	tg	ENSG00000160179	ABCG1	0.2502	0.32166	0.437	146	0.154	0.2502	0.32166	0.437	146	0.154
Brain_Frontal_Cortex_BA9	tg	ENSG00000007944	MYLIP	-0.20232	0.26021	0.437	146	0.795	-0.20232	0.26021	0.437	146	0.795
Esophagus_Mucosa	ra	ENSG00000122877	EGR2	0.13856	0.17813	0.437	44	0.929	0.13856	0.17813	0.437	44	0.929
Esophagus_Mucosa	tg	ENSG00000104549	SQLE	0.12433	0.16011	0.437	146	0.268	0.12433	0.16011	0.437	146	0.268
Skin_Not_Sun_Exposed_Suprapubic	tg	ENSG00000104549	SQLE	0.11778	0.15142	0.437	146	0.563	0.11778	0.15142	0.437	146	0.563
Skin_Not_Sun_Exposed_Suprapubic	tg	ENSG00000179639	FCER1A	-0.121	0.15568	0.437	146	0.297	-0.121	0.15568	0.437	146	0.297
Brain_Spinal_cord_cervical_c-1	tg	ENSG00000007944	MYLIP	0.23785	0.30669	0.438	146	0.661	0.23785	0.30669	0.438	146	0.661
Adipose_Subcutaneous	tg	ENSG00000165029	ABCA1	-0.11056	0.14277	0.439	146	0.974	-0.11056	0.14277	0.439	146	0.974
Liver	tg	ENSG00000185745	IFIT1	-0.18478	0.23862	0.439	146	0.953	-0.18478	0.23862	0.439	146	0.953
Brain_Frontal_Cortex_BA9	tg	ENSG00000160179	ABCG1	-0.20403	0.2642	0.44	146	0.384	-0.20403	0.2642	0.44	146	0.384
Brain_Putamen_basal_ganglia	tg	ENSG00000179639	FCER1A	-0.20368	0.264	0.44	146	0.82	-0.20368	0.264	0.44	146	0.82
Breast_Mammary_Tissue	tg	ENSG00000172594	SMPDL3A	-0.13348	0.17296	0.44	146	0.89	-0.13348	0.17296	0.44	146	0.89
Skin_Not_Sun_Exposed_Suprapubic	tg	ENSG00000131016	AKAP12	0.11653	0.15137	0.441	146	0.883	0.11653	0.15137	0.441	146	0.883
Brain_Anterior_cingulate_cortex_BA24	tg	ENSG00000198794	SCAMP5	-0.221	0.28763	0.442	146	0.388	-0.221	0.28763	0.442	146	0.388
Colon_Sigmoid	tg	ENSG00000112972	HMGCS1	0.14796	0.19301	0.443	146	0.892	0.14796	0.19301	0.443	146	0.892
Testis	ra	ENSG00000181847	TIGIT	0.17651	0.22996	0.443	44	0.382	0.17651	0.22996	0.443	44	0.382
Breast_Mammary_Tissue	tg	ENSG00000154269	ENPP3	-0.13253	0.17297	0.444	146	0.828	-0.13253	0.17297	0.444	146	0.828
Vagina	tg	ENSG00000072310	SREBF1	-0.22171	0.28987	0.444	146	0.87	-0.22171	0.28987	0.444	146	0.87
Adrenal_Gland	tg	ENSG00000136960	ENPP2	-0.17223	0.22547	0.445	146	0.936	-0.17223	0.22547	0.445	146	0.936
Brain_Cortex	hdl	ENSG00000130164	LDLR	-0.1713	0.22419	0.445	164	0.842	-0.1713	0.22419	0.445	164	0.842
Liver	tg	ENSG00000146072	TNFRSF21	0.18243	0.23871	0.445	146	0.622	0.18243	0.23871	0.445	146	0.622
Prostate	tg	ENSG00000140287	HDC	-0.17671	0.2315	0.445	146	0.944	-0.17671	0.2315	0.445	146	0.944
Brain_Putamen_basal_ganglia	ra	ENSG00000132010	ZNF20	-0.24066	0.31644	0.447	44	0.355	-0.24066	0.31644	0.447	44	0.355
Kidney_Cortex	tg	ENSG00000136960	ENPP2	-0.30645	0.40283	0.447	146	0.912	-0.30645	0.40283	0.447	146	0.912
Stomach	hdl	ENSG00000130164	LDLR	0.13569	0.17833	0.447	164	0.81	0.13569	0.17833	0.447	164	0.81
Artery_Aorta	tg	ENSG00000131016	AKAP12	0.13341	0.17595	0.448	146	0.482	0.13341	0.17595	0.448	146	0.482
Brain_Putamen_basal_ganglia	tg	ENSG00000146072	TNFRSF21	-0.20039	0.26395	0.448	146	0.958	-0.20039	0.26395	0.448	146	0.958
Artery_Aorta	hdl	ENSG00000186628	FSD2	0.12906	0.17061	0.449	164	0.193	0.12906	0.17061	0.449	164	0.193
Cells_Cultured_fibroblasts	hdl	ENSG00000079459	FDFT1	-0.12	0.15849	0.449	164	0.0647	-0.12	0.15849	0.449	164	0.0647
Esophagus_Muscularis	tg	ENSG00000154269	ENPP3	-0.12046	0.15962	0.45	146	0.848	-0.12046	0.15962	0.45	146	0.848
Heart_Left_Ventricle	hdl	ENSG00000130164	LDLR	-0.12349	0.16341	0.45	164	0.672	-0.12349	0.16341	0.45	164	0.672
Kidney_Cortex	ra	ENSG00000181847	TIGIT	0.35354	0.46829	0.45	44	0.44	0.35354	0.46829	0.45	44	0.44
Brain_Amygdala	hdl	ENSG00000186628	FSD2	-0.21317	0.28263	0.451	164	0.797	-0.21317	0.28263	0.451	164	0.797
Brain_Cerebellar_Hemisphere	ra	ENSG00000128641	MYO1B	-0.23649	0.31395	0.451	44	0.303	-0.23649	0.31395	0.451	44	0.303
Ovary	tg	ENSG00000179348	GATA2	-0.20053	0.26632	0.451	146	0.934	-0.20053	0.26632	0.451	146	0.934
Skin_Sun_Exposed_Lower_leg	tg	ENSG00000172594	SMPDL3A	-0.1074	0.14244	0.451	146	0.374	-0.1074	0.14244	0.451	146	0.374
Brain_Cerebellar_Hemisphere	height	ENSG00000123146	CD97	-0.14625	0.19456	0.452	418	0.744	-0.14625	0.19456	0.452	418	0.744
Brain_Nucleus_accumbens_basal_ganglia	tg	ENSG00000146072	TNFRSF21	-0.18183	0.24218	0.453	146	0.853	-0.18183	0.24218	0.453	146	0.853
Liver	hdl	ENSG00000165029	ABCA1	0.1709	0.22756	0.453	164	0.341	0.1709	0.22756	0.453	164	0.341
Brain_Amygdala	hdl	ENSG00000160179	ABCG1	-0.21816	0.29108	0.454	164	0.3	-0.21816	0.29108	0.454	164	0.3
Artery_Coronary	tc	ENSG00000165029	ABCA1	0.18316	0.24535	0.455	120	0.722	0.18316	0.24535	0.455	120	0.722
Vagina	tg	ENSG00000179348	GATA2	-0.22816	0.30542	0.455	146	0.18	-0.22816	0.30542	0.455	146	0.18
Artery_Tibial	ra	ENSG00000128641	MYO1B	-0.12259	0.16441	0.456	44	0.785	-0.12259	0.16441	0.456	44	0.785
Brain_Frontal_Cortex_BA9	hdl	ENSG00000072310	SREBF1	-0.18046	0.24264	0.457	164	0.852	-0.18046	0.24264	0.457	164	0.852
Liver	tg	ENSG00000079459	FDFT1	-0.17743	0.23871	0.457	146	0.639	-0.17743	0.23871	0.457	146	0.639
Nerve_Tibial	tg	ENSG00000072310	SREBF1	-0.11709	0.15734	0.457	146	0.181	-0.11709	0.15734	0.457	146	0.181
Brain_Hypothalamus	tg	ENSG00000079459	FDFT1	-0.19692	0.26513	0.458	146	0.477	-0.19692	0.26513	0.458	146	0.477
Spleen	height	ENSG00000123146	CD97	0.12791	0.17222	0.458	418	0.352	0.12791	0.17222	0.458	418	0.352
Thyroid	tc	ENSG00000165029	ABCA1	-0.11081	0.14948	0.458	120	0.609	-0.11081	0.14948	0.458	120	0.609
Vagina	tg	ENSG00000131016	AKAP12	-0.22759	0.3067	0.458	146	0.164	-0.22759	0.3067	0.458	146	0.164
Brain_Substantia_nigra	ra	ENSG00000122877	EGR2	0.2818	0.38056	0.459	44	0.258	0.2818	0.38056	0.459	44	0.258
Thyroid	tg	ENSG00000165029	ABCA1	-0.10636	0.14362	0.459	146	0.987	-0.10636	0.14362	0.459	146	0.987
Brain_Frontal_Cortex_BA9	tg	ENSG00000112972	HMGCS1	0.19208	0.26026	0.46	146	0.547	0.19208	0.26026	0.46	146	0.547
Artery_Coronary	ra	ENSG00000132010	ZNF20	-0.2007	0.27218	0.461	44	0.857	-0.2007	0.27218	0.461	44	0.857
Brain_Cortex	hdl	ENSG00000007944	MYLIP	-0.16509	0.22418	0.461	164	0.864	-0.16509	0.22418	0.461	164	0.864
Brain_Hippocampus	tg	ENSG00000178538	CA8	-0.19743	0.2679	0.461	146	0.971	-0.19743	0.2679	0.461	146	0.971
Brain_Hypothalamus	tg	ENSG00000145246	ATP10D	0.19434	0.264	0.462	146	0.82	0.19434	0.264	0.462	146	0.82
Testis	tg	ENSG00000112972	HMGCS1	-0.14112	0.19187	0.462	146	0.512	-0.14112	0.19187	0.462	146	0.512
Colon_Transverse	hdl	ENSG00000130164	LDLR	-0.12292	0.16737	0.463	164	0.533	-0.12292	0.16737	0.463	164	0.533
Minor_Salivary_Gland	ra	ENSG00000169507	SLC38A11	0.24273	0.33101	0.463	44	0.864	0.24273	0.33101	0.463	44	0.864
Uterus	tg	ENSG00000146072	TNFRSF21	0.22224	0.30313	0.463	146	0.564	0.22224	0.30313	0.463	146	0.564
Brain_Nucleus_accumbens_basal_ganglia	ra	ENSG00000132010	ZNF20	-0.20486	0.27958	0.464	44	0.721	-0.20486	0.27958	0.464	44	0.721
Colon_Sigmoid	tg	ENSG00000179348	GATA2	-0.14143	0.19306	0.464	146	0.622	-0.14143	0.19306	0.464	146	0.622
Heart_Atrial_Appendage	tc	ENSG00000165029	ABCA1	-0.136	0.18577	0.464	120	0.484	-0.136	0.18577	0.464	120	0.484
Pancreas	tg	ENSG00000185745	IFIT1	-0.14615	0.19998	0.465	146	0.375	-0.14615	0.19998	0.465	146	0.375
Skin_Sun_Exposed_Lower_leg	ra	ENSG00000132010	ZNF20	0.11802	0.1615	0.465	44	0.841	0.11802	0.1615	0.465	44	0.841
Skin_Sun_Exposed_Lower_leg	tg	ENSG00000079459	FDFT1	-0.10733	0.14687	0.465	146	0.157	-0.10733	0.14687	0.465	146	0.157
Stomach	ra	ENSG00000122877	EGR2	-0.16134	0.22075	0.465	44	0.761	-0.16134	0.22075	0.465	44	0.761
Artery_Aorta	ra	ENSG00000169507	SLC38A11	0.14732	0.20188	0.466	44	0.916	0.14732	0.20188	0.466	44	0.916
Adipose_Visceral_Omentum	tg	ENSG00000104549	SQLE	0.11572	0.15898	0.467	146	0.575	0.11572	0.15898	0.467	146	0.575
Cells_EBV-transformed_lymphocytes	hdl	ENSG00000186628	FSD2	-0.19265	0.26482	0.467	164	0.513	-0.19265	0.26482	0.467	164	0.513
Kidney_Cortex	tg	ENSG00000178538	CA8	0.29251	0.40278	0.468	146	0.965	0.29251	0.40278	0.468	146	0.965
Ovary	tg	ENSG00000172594	SMPDL3A	-0.19799	0.27265	0.468	146	0.348	-0.19799	0.27265	0.468	146	0.348
Whole_Blood	tg	ENSG00000112972	HMGCS1	-0.09645	0.13292	0.468	146	0.996	-0.09645	0.13292	0.468	146	0.996
Artery_Coronary	ra	ENSG00000123240	OPTN	-0.19704	0.27227	0.469	44	0.723	-0.19704	0.27227	0.469	44	0.723
Lung	tg	ENSG00000172594	SMPDL3A	0.10976	0.15163	0.469	146	0.987	0.10976	0.15163	0.469	146	0.987
Brain_Amygdala	tc	ENSG00000165029	ABCA1	0.22792	0.31521	0.47	120	0.912	0.22792	0.31521	0.47	120	0.912
Brain_Nucleus_accumbens_basal_ganglia	tg	ENSG00000154269	ENPP3	-0.17487	0.24225	0.47	146	0.502	-0.17487	0.24225	0.47	146	0.502
Cells_Cultured_fibroblasts	tg	ENSG00000131016	AKAP12	-0.11327	0.15662	0.47	146	0.834	-0.11327	0.15662	0.47	146	0.834
Ovary	tg	ENSG00000185745	IFIT1	-0.19239	0.26641	0.47	146	0.603	-0.19239	0.26641	0.47	146	0.603
Pancreas	tg	ENSG00000140287	HDC	0.14223	0.19706	0.47	146	0.947	0.14223	0.19706	0.47	146	0.947
Skin_Sun_Exposed_Lower_leg	bmi	ENSG00000165092	ALDH1A1	-0.18029	0.24937	0.47	128	0.664	-0.18029	0.24937	0.47	128	0.664
Brain_Cerebellar_Hemisphere	tg	ENSG00000072310	SREBF1	0.18774	0.26019	0.471	146	0.872	0.18774	0.26019	0.471	146	0.872
Brain_Hypothalamus	tg	ENSG00000158715	SLC45A3	-0.19577	0.2718	0.471	146	0.304	-0.19577	0.2718	0.471	146	0.304
Lung	ra	ENSG00000250510	GPR162	-0.12628	0.17506	0.471	44	0.795	-0.12628	0.17506	0.471	44	0.795
Small_Intestine_Terminal_Ileum	ra	ENSG00000123240	OPTN	-0.21721	0.30104	0.471	44	0.93	-0.21721	0.30104	0.471	44	0.93
Brain_Anterior_cingulate_cortex_BA24	tc	ENSG00000165029	ABCA1	0.21249	0.29538	0.472	120	0.538	0.21249	0.29538	0.472	120	0.538
Liver	tg	ENSG00000149534	MS4A2	-0.17258	0.23992	0.472	146	0.452	-0.17258	0.23992	0.472	146	0.452
Brain_Hippocampus	tg	ENSG00000146072	TNFRSF21	0.20188	0.28153	0.473	146	0.201	0.20188	0.28153	0.473	146	0.201
Cells_EBV-transformed_lymphocytes	tg	ENSG00000104549	SQLE	0.2039	0.28395	0.473	146	0.629	0.2039	0.28395	0.473	146	0.629
Muscle_Skeletal	tg	ENSG00000149534	MS4A2	-0.09302	0.12956	0.473	146	0.745	-0.09302	0.12956	0.473	146	0.745
Artery_Aorta	tg	ENSG00000185745	IFIT1	0.12538	0.17497	0.474	146	0.84	0.12538	0.17497	0.474	146	0.84
Breast_Mammary_Tissue	hdl	ENSG00000079459	FDFT1	-0.11646	0.16253	0.474	164	0.448	-0.11646	0.16253	0.474	164	0.448
Minor_Salivary_Gland	ra	ENSG00000132010	ZNF20	-0.23735	0.33117	0.474	44	0.676	-0.23735	0.33117	0.474	44	0.676
Nerve_Tibial	hdl	ENSG00000007944	MYLIP	-0.09966	0.1392	0.474	164	0.587	-0.09966	0.1392	0.474	164	0.587
Pancreas	tg	ENSG00000198794	SCAMP5	0.14109	0.19714	0.474	146	0.527	0.14109	0.19714	0.474	146	0.527
Testis	tg	ENSG00000007944	MYLIP	-0.13745	0.19182	0.474	146	0.828	-0.13745	0.19182	0.474	146	0.828
Whole_Blood	height	ENSG00000123146	CD97	-0.07117	0.09942	0.474	418	0.904	-0.07117	0.09942	0.474	418	0.904
Breast_Mammary_Tissue	tg	ENSG00000072310	SREBF1	-0.12399	0.17365	0.475	146	0.441	-0.12399	0.17365	0.475	146	0.441
Esophagus_Gastroesophageal_Junction	ra	ENSG00000132010	ZNF20	0.23389	0.26669	0.38	44	0.0258	0.17729	0.24834	0.475	43	0.108
Esophagus_Mucosa	tg	ENSG00000140287	HDC	0.11179	0.15655	0.475	146	0.41	0.11179	0.15655	0.475	146	0.41
Brain_Cerebellar_Hemisphere	tg	ENSG00000158715	SLC45A3	-0.19069	0.26763	0.476	146	0.315	-0.19069	0.26763	0.476	146	0.315
Liver	tg	ENSG00000165029	ABCA1	0.1699	0.23872	0.477	146	0.539	0.1699	0.23872	0.477	146	0.539
Pituitary	hdl	ENSG00000079459	FDFT1	0.1493	0.21	0.477	164	0.454	0.1493	0.21	0.477	164	0.454
Small_Intestine_Terminal_Ileum	tg	ENSG00000128284	APOL3	-0.18497	0.26095	0.478	146	0.836	-0.18497	0.26095	0.478	146	0.836
Vagina	tg	ENSG00000158715	SLC45A3	0.20579	0.2899	0.478	146	0.764	0.20579	0.2899	0.478	146	0.764
Colon_Transverse	tg	ENSG00000131016	AKAP12	-0.12709	0.1795	0.479	146	0.381	-0.12709	0.1795	0.479	146	0.381
Colon_Transverse	tg	ENSG00000165029	ABCA1	-0.12716	0.17947	0.479	146	0.613	-0.12716	0.17947	0.479	146	0.613
Adipose_Visceral_Omentum	tg	ENSG00000154269	ENPP3	0.11232	0.15898	0.48	146	0.578	0.11232	0.15898	0.48	146	0.578
Brain_Caudate_basal_ganglia	tg	ENSG00000130433	CACNG6	-0.17439	0.2471	0.48	146	0.911	-0.17439	0.2471	0.48	146	0.911
Colon_Transverse	height	ENSG00000123146	CD97	0.09478	0.13431	0.48	418	0.478	0.09478	0.13431	0.48	418	0.478
Uterus	ra	ENSG00000128641	MYO1B	-0.25066	0.35461	0.48	44	0.408	-0.25066	0.35461	0.48	44	0.408
Minor_Salivary_Gland	hdl	ENSG00000186628	FSD2	0.1907	0.2707	0.481	164	0.334	0.1907	0.2707	0.481	164	0.334
Stomach	ra	ENSG00000169507	SLC38A11	-0.15565	0.22084	0.481	44	0.545	-0.15565	0.22084	0.481	44	0.545
Kidney_Cortex	tc	ENSG00000165029	ABCA1	-0.29471	0.41915	0.482	120	0.575	-0.29471	0.41915	0.482	120	0.575
Skin_Sun_Exposed_Lower_leg	tg	ENSG00000136960	ENPP2	-0.0981	0.13997	0.483	146	0.616	-0.0981	0.13997	0.483	146	0.616
Spleen	ra	ENSG00000113088	GZMK	0.18504	0.26384	0.483	44	0.537	0.18504	0.26384	0.483	44	0.537
Brain_Spinal_cord_cervical_c-1	tg	ENSG00000165029	ABCA1	-0.21936	0.31353	0.484	146	0.338	-0.21936	0.31353	0.484	146	0.338
Prostate	tg	ENSG00000165029	ABCA1	0.16183	0.23144	0.484	146	0.996	0.16183	0.23144	0.484	146	0.996
Brain_Cortex	hdl	ENSG00000160179	ABCG1	0.15639	0.22411	0.485	164	0.99	0.15639	0.22411	0.485	164	0.99
Cells_EBV-transformed_lymphocytes	tg	ENSG00000136960	ENPP2	0.19832	0.28391	0.485	146	0.801	0.19832	0.28391	0.485	146	0.801
Adipose_Visceral_Omentum	tg	ENSG00000165029	ABCA1	-0.11078	0.15893	0.486	146	0.894	-0.11078	0.15893	0.486	146	0.894
Brain_Hippocampus	ra	ENSG00000181847	TIGIT	0.22069	0.31699	0.486	44	0.406	0.22069	0.31699	0.486	44	0.406
Breast_Mammary_Tissue	tg	ENSG00000179348	GATA2	0.1303	0.187	0.486	146	0.0848	0.1303	0.187	0.486	146	0.0848
Ovary	tg	ENSG00000160179	ABCG1	-0.20308	0.29142	0.486	146	0.062	-0.20308	0.29142	0.486	146	0.062
Pancreas	hdl	ENSG00000160179	ABCG1	0.12814	0.18373	0.486	164	0.992	0.12814	0.18373	0.486	164	0.992
Adipose_Visceral_Omentum	tg	ENSG00000149516	MS4A3	-0.11327	0.16285	0.487	146	0.346	-0.11327	0.16285	0.487	146	0.346
Adrenal_Gland	tg	ENSG00000104549	SQLE	-0.15693	0.22553	0.487	146	0.69	-0.15693	0.22553	0.487	146	0.69
Brain_Substantia_nigra	tg	ENSG00000178538	CA8	-0.22489	0.32375	0.487	146	0.459	-0.22489	0.32375	0.487	146	0.459
Prostate	tg	ENSG00000145246	ATP10D	0.16096	0.23152	0.487	146	0.89	0.16096	0.23152	0.487	146	0.89
Brain_Hippocampus	tg	ENSG00000179639	FCER1A	-0.19082	0.27546	0.488	146	0.22	-0.19082	0.27546	0.488	146	0.22
Colon_Sigmoid	ra	ENSG00000196684	HSH2D	0.16814	0.24253	0.488	44	0.194	0.16814	0.24253	0.488	44	0.194
Esophagus_Gastroesophageal_Junction	tg	ENSG00000112972	HMGCS1	-0.13136	0.18954	0.488	146	0.443	-0.13136	0.18954	0.488	146	0.443
Kidney_Cortex	tg	ENSG00000158715	SLC45A3	0.27958	0.40291	0.488	146	0.72	0.27958	0.40291	0.488	146	0.72
Whole_Blood	ra	ENSG00000196684	HSH2D	-0.10632	0.15337	0.488	44	0.973	-0.10632	0.15337	0.488	44	0.973
Artery_Aorta	tg	ENSG00000165029	ABCA1	-0.12116	0.175	0.489	146	0.646	-0.12116	0.175	0.489	146	0.646
Brain_Cortex	tg	ENSG00000179348	GATA2	-0.16643	0.24047	0.489	146	0.536	-0.16643	0.24047	0.489	146	0.536
Brain_Cerebellum	ra	ENSG00000132010	ZNF20	-0.18953	0.27487	0.49	44	0.701	-0.18953	0.27487	0.49	44	0.701
Brain_Cerebellum	tg	ENSG00000007944	MYLIP	0.16596	0.24026	0.49	146	0.451	0.16596	0.24026	0.49	146	0.451
Brain_Substantia_nigra	ra	ENSG00000113088	GZMK	-0.30318	0.43993	0.491	44	0.0504	-0.30318	0.43993	0.491	44	0.0504
Cells_Cultured_fibroblasts	tg	ENSG00000007944	MYLIP	-0.10781	0.15664	0.491	146	0.684	-0.10781	0.15664	0.491	146	0.684
Artery_Coronary	hdl	ENSG00000186628	FSD2	-0.15073	0.21994	0.493	164	0.846	-0.15073	0.21994	0.493	164	0.846
Esophagus_Muscularis	ra	ENSG00000181847	TIGIT	-0.1263	0.18415	0.493	44	0.936	-0.1263	0.18415	0.493	44	0.936
Brain_Cortex	tg	ENSG00000198794	SCAMP5	0.16628	0.24302	0.494	146	0.426	0.16628	0.24302	0.494	146	0.426
Spleen	ra	ENSG00000211782	TRAV8-1	0.18036	0.26387	0.494	44	0.5	0.18036	0.26387	0.494	44	0.5
Brain_Anterior_cingulate_cortex_BA24	bmi	ENSG00000165092	ALDH1A1	-0.34512	0.50581	0.495	128	0.738	-0.34512	0.50581	0.495	128	0.738
Brain_Hippocampus	hdl	ENSG00000072310	SREBF1	0.17043	0.2499	0.495	164	0.824	0.17043	0.2499	0.495	164	0.824
Brain_Substantia_nigra	hdl	ENSG00000160179	ABCG1	-0.20913	0.30619	0.495	164	0.368	-0.20913	0.30619	0.495	164	0.368
Breast_Mammary_Tissue	tg	ENSG00000165029	ABCA1	-0.12154	0.1795	0.498	146	0.252	-0.12154	0.1795	0.498	146	0.252
Heart_Atrial_Appendage	hdl	ENSG00000079459	FDFT1	0.11398	0.16866	0.499	164	0.406	0.11398	0.16866	0.499	164	0.406
Brain_Caudate_basal_ganglia	tg	ENSG00000131016	AKAP12	-0.17665	0.26265	0.501	146	0.105	-0.17665	0.26265	0.501	146	0.105
Brain_Cortex	tg	ENSG00000145246	ATP10D	-0.16141	0.2404	0.502	146	0.86	-0.16141	0.2404	0.502	146	0.86
Liver	ra	ENSG00000250510	GPR162	0.18488	0.27544	0.502	44	0.839	0.18488	0.27544	0.502	44	0.839
Brain_Anterior_cingulate_cortex_BA24	hdl	ENSG00000160179	ABCG1	-0.17862	0.2675	0.504	164	0.432	-0.17862	0.2675	0.504	164	0.432
Cells_EBV-transformed_lymphocytes	bmi	ENSG00000165092	ALDH1A1	-0.33813	0.50553	0.504	128	0.914	-0.33813	0.50553	0.504	128	0.914
Artery_Coronary	hdl	ENSG00000164211	STARD4	0.15224	0.22892	0.506	164	0.205	0.15224	0.22892	0.506	164	0.205
Pituitary	ra	ENSG00000128641	MYO1B	0.1714	0.25793	0.506	44	0.941	0.1714	0.25793	0.506	44	0.941
Thyroid	ra	ENSG00000181847	TIGIT	0.11317	0.17005	0.506	44	0.438	0.11317	0.17005	0.506	44	0.438
Brain_Hypothalamus	ra	ENSG00000132010	ZNF20	-0.20199	0.30449	0.507	44	0.966	-0.20199	0.30449	0.507	44	0.966
Heart_Atrial_Appendage	ra	ENSG00000169507	SLC38A11	0.13679	0.20611	0.507	44	0.513	0.13679	0.20611	0.507	44	0.513
Brain_Hippocampus	ra	ENSG00000128641	MYO1B	-0.21719	0.32836	0.508	44	0.227	-0.21719	0.32836	0.508	44	0.227
Breast_Mammary_Tissue	hdl	ENSG00000072310	SREBF1	-0.10685	0.16131	0.508	164	0.814	-0.10685	0.16131	0.508	164	0.814
Cells_EBV-transformed_lymphocytes	ra	ENSG00000128641	MYO1B	0.21671	0.32781	0.509	44	0.629	0.21671	0.32781	0.509	44	0.629
Esophagus_Gastroesophageal_Junction	tg	ENSG00000165029	ABCA1	-0.12523	0.18947	0.509	146	0.879	-0.12523	0.18947	0.509	146	0.879
Heart_Left_Ventricle	tg	ENSG00000179348	GATA2	-0.11566	0.17521	0.509	146	0.774	-0.11566	0.17521	0.509	146	0.774
Kidney_Cortex	tg	ENSG00000172594	SMPDL3A	-0.26576	0.4029	0.509	146	0.754	-0.26576	0.4029	0.509	146	0.754
Skin_Sun_Exposed_Lower_leg	hdl	ENSG00000079459	FDFT1	-0.08611	0.13051	0.509	164	0.784	-0.08611	0.13051	0.509	164	0.784
Nerve_Tibial	ra	ENSG00000113088	GZMK	0.11914	0.1807	0.51	44	0.313	0.11914	0.1807	0.51	44	0.313
Brain_Caudate_basal_ganglia	ra	ENSG00000196684	HSH2D	-0.1875	0.2853	0.511	44	0.689	-0.1875	0.2853	0.511	44	0.689
Heart_Atrial_Appendage	tg	ENSG00000165029	ABCA1	-0.11735	0.17851	0.511	146	0.517	-0.11735	0.17851	0.511	146	0.517
Esophagus_Mucosa	tg	ENSG00000131016	AKAP12	-0.10375	0.1581	0.512	146	0.35	-0.10375	0.1581	0.512	146	0.35
Brain_Cerebellum	tg	ENSG00000198794	SCAMP5	-0.15581	0.23813	0.513	146	0.654	-0.15581	0.23813	0.513	146	0.654
Heart_Atrial_Appendage	bmi	ENSG00000165092	ALDH1A1	0.21591	0.33099	0.514	128	0.192	0.21591	0.33099	0.514	128	0.192
Minor_Salivary_Gland	tg	ENSG00000072310	SREBF1	0.19622	0.30045	0.514	146	0.223	0.19622	0.30045	0.514	146	0.223
Brain_Cortex	hdl	ENSG00000072310	SREBF1	0.15712	0.2411	0.515	164	0.092	0.15712	0.2411	0.515	164	0.092
Brain_Spinal_cord_cervical_c-1	tg	ENSG00000143653	SCCPDH	0.20535	0.31551	0.515	146	0.318	0.20535	0.31551	0.515	146	0.318
Thyroid	ra	ENSG00000132010	ZNF20	0.10792	0.1659	0.515	44	0.598	0.10792	0.1659	0.515	44	0.598
Uterus	ra	ENSG00000113088	GZMK	0.22785	0.34997	0.515	44	0.588	0.22785	0.34997	0.515	44	0.588
Skin_Not_Sun_Exposed_Suprapubic	tg	ENSG00000198794	SCAMP5	0.0989	0.15216	0.516	146	0.474	0.0989	0.15216	0.516	146	0.474
Brain_Anterior_cingulate_cortex_BA24	tg	ENSG00000149516	MS4A3	-0.18327	0.28393	0.519	146	0.716	-0.18327	0.28393	0.519	146	0.716
Brain_Nucleus_accumbens_basal_ganglia	tg	ENSG00000172594	SMPDL3A	-0.16121	0.25018	0.519	146	0.295	-0.16121	0.25018	0.519	146	0.295
Cells_Cultured_fibroblasts	tg	ENSG00000143653	SCCPDH	-0.10107	0.15662	0.519	146	0.817	-0.10107	0.15662	0.519	146	0.817
Heart_Atrial_Appendage	tg	ENSG00000136960	ENPP2	0.11945	0.18522	0.519	146	0.279	0.11945	0.18522	0.519	146	0.279
Ovary	tg	ENSG00000112972	HMGCS1	-0.17163	0.26635	0.519	146	0.877	-0.17163	0.26635	0.519	146	0.877
Brain_Nucleus_accumbens_basal_ganglia	tg	ENSG00000143653	SCCPDH	0.15596	0.24217	0.52	146	0.881	0.15596	0.24217	0.52	146	0.881
Adipose_Visceral_Omentum	ra	ENSG00000122877	EGR2	-0.12351	0.19233	0.521	44	0.324	-0.12351	0.19233	0.521	44	0.324
Adrenal_Gland	tg	ENSG00000179348	GATA2	-0.14481	0.22553	0.521	146	0.673	-0.14481	0.22553	0.521	146	0.673
Artery_Aorta	hdl	ENSG00000160179	ABCG1	-0.10449	0.1632	0.522	164	0.632	-0.10449	0.1632	0.522	164	0.632
Brain_Hippocampus	tg	ENSG00000079459	FDFT1	-0.17169	0.26797	0.522	146	0.827	-0.17169	0.26797	0.522	146	0.827
Brain_Hypothalamus	tc	ENSG00000165029	ABCA1	-0.17594	0.27518	0.523	120	0.483	-0.17594	0.27518	0.523	120	0.483
Esophagus_Gastroesophageal_Junction	tg	ENSG00000158715	SLC45A3	-0.12391	0.19395	0.523	146	0.339	-0.12391	0.19395	0.523	146	0.339
Esophagus_Muscularis	tg	ENSG00000158715	SLC45A3	-0.10665	0.16688	0.523	146	0.234	-0.10665	0.16688	0.523	146	0.234
Pituitary	hdl	ENSG00000160179	ABCG1	0.13701	0.21464	0.523	164	0.25	0.13701	0.21464	0.523	164	0.25
Kidney_Cortex	ra	ENSG00000196684	HSH2D	-0.29763	0.46748	0.524	44	0.485	-0.29763	0.46748	0.524	44	0.485
Stomach	ra	ENSG00000128641	MYO1B	0.14045	0.22062	0.524	44	0.921	0.14045	0.22062	0.524	44	0.921
Uterus	hdl	ENSG00000079459	FDFT1	-0.18262	0.28655	0.524	164	0.409	-0.18262	0.28655	0.524	164	0.409
Esophagus_Mucosa	tg	ENSG00000178538	CA8	-0.10598	0.16669	0.525	146	0.0946	-0.10598	0.16669	0.525	146	0.0946
Adrenal_Gland	bmi	ENSG00000165092	ALDH1A1	0.25464	0.40166	0.526	128	0.83	0.25464	0.40166	0.526	128	0.83
Colon_Sigmoid	tg	ENSG00000163751	CPA3	-0.12241	0.193	0.526	146	0.909	-0.12241	0.193	0.526	146	0.909
Pituitary	tc	ENSG00000165029	ABCA1	-0.14743	0.23259	0.526	120	0.738	-0.14743	0.23259	0.526	120	0.738
Thyroid	tg	ENSG00000143653	SCCPDH	0.09114	0.14369	0.526	146	0.713	0.09114	0.14369	0.526	146	0.713
Brain_Frontal_Cortex_BA9	tg	ENSG00000146072	TNFRSF21	0.16459	0.26019	0.527	146	0.863	0.16459	0.26019	0.527	146	0.863
Lung	tg	ENSG00000143653	SCCPDH	0.09595	0.15166	0.527	146	0.914	0.09595	0.15166	0.527	146	0.914
Heart_Left_Ventricle	ra	ENSG00000132010	ZNF20	-0.12738	0.20204	0.528	44	0.982	-0.12738	0.20204	0.528	44	0.982
Stomach	hdl	ENSG00000186628	FSD2	0.11246	0.17836	0.528	164	0.639	0.11246	0.17836	0.528	164	0.639
Uterus	ra	ENSG00000123240	OPTN	-0.24192	0.38293	0.528	44	0.204	-0.24192	0.38293	0.528	44	0.204
Vagina	tg	ENSG00000179639	FCER1A	0.18286	0.28991	0.528	146	0.724	0.18286	0.28991	0.528	146	0.724
Brain_Anterior_cingulate_cortex_BA24	tg	ENSG00000072310	SREBF1	0.17856	0.28395	0.529	146	0.637	0.17856	0.28395	0.529	146	0.637
Testis	tg	ENSG00000179639	FCER1A	-0.12084	0.19187	0.529	146	0.527	-0.12084	0.19187	0.529	146	0.527
Thyroid	tg	ENSG00000104549	SQLE	0.09043	0.14362	0.529	146	0.987	0.09043	0.14362	0.529	146	0.987
Thyroid	tg	ENSG00000198794	SCAMP5	0.09043	0.14365	0.529	146	0.943	0.09043	0.14365	0.529	146	0.943
Brain_Cortex	ra	ENSG00000122877	EGR2	0.18706	0.29803	0.53	44	0.244	0.18706	0.29803	0.53	44	0.244
Brain_Putamen_basal_ganglia	tg	ENSG00000130433	CACNG6	0.16575	0.26397	0.53	146	0.905	0.16575	0.26397	0.53	146	0.905
Colon_Transverse	tg	ENSG00000007944	MYLIP	0.11509	0.18304	0.53	146	0.338	0.11509	0.18304	0.53	146	0.338
Skin_Sun_Exposed_Lower_leg	tg	ENSG00000007944	MYLIP	-0.08784	0.13993	0.53	146	0.908	-0.08784	0.13993	0.53	146	0.908
Muscle_Skeletal	tg	ENSG00000136960	ENPP2	-0.08582	0.13731	0.532	146	0.156	-0.08582	0.13731	0.532	146	0.156
Esophagus_Muscularis	tg	ENSG00000178538	CA8	0.0995	0.15964	0.533	146	0.721	0.0995	0.15964	0.533	146	0.721
Liver	tg	ENSG00000140287	HDC	-0.14883	0.23865	0.533	146	0.879	-0.14883	0.23865	0.533	146	0.879
Ovary	ra	ENSG00000132010	ZNF20	0.20835	0.33433	0.533	44	0.212	0.20835	0.33433	0.533	44	0.212
Brain_Cerebellum	hdl	ENSG00000079459	FDFT1	0.13824	0.22202	0.534	164	0.883	0.13824	0.22202	0.534	164	0.883
Esophagus_Gastroesophageal_Junction	height	ENSG00000123146	CD97	0.08821	0.1417	0.534	418	0.6	0.08821	0.1417	0.534	418	0.6
Artery_Aorta	tg	ENSG00000149534	MS4A2	0.1083	0.17495	0.536	146	0.936	0.1083	0.17495	0.536	146	0.936
Artery_Coronary	tg	ENSG00000178538	CA8	-0.14609	0.23588	0.536	146	0.686	-0.14609	0.23588	0.536	146	0.686
Brain_Cerebellum	hdl	ENSG00000164211	STARD4	0.13752	0.22205	0.536	164	0.783	0.13752	0.22205	0.536	164	0.783
Heart_Left_Ventricle	height	ENSG00000123146	CD97	-0.08257	0.13351	0.536	418	0.295	-0.08257	0.13351	0.536	418	0.295
Testis	tg	ENSG00000149534	MS4A2	0.11857	0.1918	0.536	146	0.925	0.11857	0.1918	0.536	146	0.925
Colon_Transverse	tg	ENSG00000112972	HMGCS1	0.11475	0.18595	0.537	146	0.258	0.11475	0.18595	0.537	146	0.258
Kidney_Cortex	height	ENSG00000123146	CD97	-0.18598	0.30117	0.537	418	0.953	-0.18598	0.30117	0.537	418	0.953
Artery_Aorta	ra	ENSG00000196684	HSH2D	-0.14093	0.22908	0.538	44	0.126	-0.14093	0.22908	0.538	44	0.126
Brain_Amygdala	hdl	ENSG00000130164	LDLR	-0.17919	0.29119	0.538	164	0.26	-0.17919	0.29119	0.538	164	0.26
Brain_Amygdala	hdl	ENSG00000164211	STARD4	-0.174	0.28261	0.538	164	0.862	-0.174	0.28261	0.538	164	0.862
Cells_EBV-transformed_lymphocytes	tg	ENSG00000198794	SCAMP5	0.17601	0.28552	0.538	146	0.412	0.17601	0.28552	0.538	146	0.412
Artery_Coronary	tg	ENSG00000145246	ATP10D	0.14473	0.23585	0.539	146	0.814	0.14473	0.23585	0.539	146	0.814
Skin_Sun_Exposed_Lower_leg	tg	ENSG00000178538	CA8	-0.08592	0.13995	0.539	146	0.755	-0.08592	0.13995	0.539	146	0.755
Whole_Blood	ra	ENSG00000211717	TRBV10-1	-0.09437	0.15348	0.539	44	0.822	-0.09437	0.15348	0.539	44	0.822
Pancreas	tg	ENSG00000104549	SQLE	0.12092	0.19713	0.54	146	0.632	0.12092	0.19713	0.54	146	0.632
Prostate	ra	ENSG00000196684	HSH2D	-0.16308	0.26695	0.541	44	0.993	-0.16308	0.26695	0.541	44	0.993
Spleen	tg	ENSG00000179639	FCER1A	-0.14466	0.23644	0.541	146	0.25	-0.14466	0.23644	0.541	146	0.25
Brain_Spinal_cord_cervical_c-1	ra	ENSG00000211746	TRBV19	-0.21587	0.35392	0.542	44	0.802	-0.21587	0.35392	0.542	44	0.802
Pancreas	tg	ENSG00000128284	APOL3	0.12746	0.20895	0.542	146	0.16	0.12746	0.20895	0.542	146	0.16
Artery_Tibial	ra	ENSG00000169507	SLC38A11	0.10004	0.16452	0.543	44	0.461	0.10004	0.16452	0.543	44	0.461
Brain_Caudate_basal_ganglia	tg	ENSG00000172594	SMPDL3A	0.15039	0.24708	0.543	146	0.955	0.15039	0.24708	0.543	146	0.955
Brain_Cortex	tg	ENSG00000149516	MS4A3	0.14537	0.24042	0.545	146	0.796	0.14537	0.24042	0.545	146	0.796
Adipose_Visceral_Omentum	tg	ENSG00000079459	FDFT1	0.09596	0.15895	0.546	146	0.766	0.09596	0.15895	0.546	146	0.766
Cells_EBV-transformed_lymphocytes	ra	ENSG00000181847	TIGIT	0.19786	0.32767	0.546	44	0.806	0.19786	0.32767	0.546	44	0.806
Prostate	hdl	ENSG00000164211	STARD4	0.13022	0.21596	0.547	164	0.612	0.13022	0.21596	0.547	164	0.612
Small_Intestine_Terminal_Ileum	tg	ENSG00000179348	GATA2	-0.15703	0.26087	0.547	146	0.979	-0.15703	0.26087	0.547	146	0.979
Brain_Hypothalamus	tg	ENSG00000140287	HDC	-0.15952	0.26527	0.548	146	0.458	-0.15952	0.26527	0.548	146	0.458
Heart_Left_Ventricle	hdl	ENSG00000165029	ABCA1	0.0998	0.1663	0.548	164	0.383	0.0998	0.1663	0.548	164	0.383
Skin_Not_Sun_Exposed_Suprapubic	tg	ENSG00000185745	IFIT1	0.09094	0.15136	0.548	146	0.933	0.09094	0.15136	0.548	146	0.933
Testis	ra	ENSG00000132010	ZNF20	-0.13292	0.22139	0.548	44	0.812	-0.13292	0.22139	0.548	44	0.812
Colon_Transverse	ra	ENSG00000250510	GPR162	-0.13055	0.2176	0.549	44	0.195	-0.13055	0.2176	0.549	44	0.195
Spleen	tg	ENSG00000128284	APOL3	-0.13703	0.22845	0.549	146	0.854	-0.13703	0.22845	0.549	146	0.854
Brain_Frontal_Cortex_BA9	ra	ENSG00000122877	EGR2	0.17939	0.30039	0.55	44	0.689	0.17939	0.30039	0.55	44	0.689
Brain_Frontal_Cortex_BA9	bmi	ENSG00000165092	ALDH1A1	0.27552	0.46356	0.552	128	0.757	0.27552	0.46356	0.552	128	0.757
Muscle_Skeletal	hdl	ENSG00000079459	FDFT1	0.07189	0.1208	0.552	164	0.866	0.07189	0.1208	0.552	164	0.866
Uterus	hdl	ENSG00000165029	ABCA1	0.16824	0.28269	0.552	164	0.526	0.16824	0.28269	0.552	164	0.526
Brain_Frontal_Cortex_BA9	tg	ENSG00000198794	SCAMP5	-0.15431	0.26023	0.553	146	0.709	-0.15431	0.26023	0.553	146	0.709
Nerve_Tibial	ra	ENSG00000169507	SLC38A11	0.1022	0.17214	0.553	44	0.953	0.1022	0.17214	0.553	44	0.953
Skin_Sun_Exposed_Lower_leg	tg	ENSG00000072310	SREBF1	0.08302	0.13996	0.553	146	0.697	0.08302	0.13996	0.553	146	0.697
Spleen	tc	ENSG00000165029	ABCA1	0.14112	0.23769	0.553	120	0.563	0.14112	0.23769	0.553	120	0.563
Artery_Aorta	hdl	ENSG00000164211	STARD4	-0.09662	0.16319	0.554	164	0.69	-0.09662	0.16319	0.554	164	0.69
Brain_Cortex	tg	ENSG00000079459	FDFT1	0.14223	0.24041	0.554	146	0.818	0.14223	0.24041	0.554	146	0.818
Brain_Putamen_basal_ganglia	ra	ENSG00000123240	OPTN	0.18009	0.30474	0.555	44	0.739	0.18009	0.30474	0.555	44	0.739
Liver	ra	ENSG00000196684	HSH2D	0.17106	0.28974	0.555	44	0.354	0.17106	0.28974	0.555	44	0.354
Lung	bmi	ENSG00000165092	ALDH1A1	0.15957	0.27003	0.555	128	0.952	0.15957	0.27003	0.555	128	0.952
Breast_Mammary_Tissue	hdl	ENSG00000160179	ABCG1	0.09485	0.16128	0.556	164	0.935	0.09485	0.16128	0.556	164	0.935
Esophagus_Muscularis	tg	ENSG00000160179	ABCG1	-0.09622	0.16337	0.556	146	0.364	-0.09622	0.16337	0.556	146	0.364
Brain_Spinal_cord_cervical_c-1	tg	ENSG00000130433	CACNG6	-0.18014	0.30654	0.557	146	0.989	-0.18014	0.30654	0.557	146	0.989
Vagina	tg	ENSG00000145246	ATP10D	0.17005	0.28983	0.557	146	0.949	0.17005	0.28983	0.557	146	0.949
Adipose_Visceral_Omentum	tg	ENSG00000185745	IFIT1	-0.09315	0.15899	0.558	146	0.501	-0.09315	0.15899	0.558	146	0.501
Brain_Anterior_cingulate_cortex_BA24	tg	ENSG00000130433	CACNG6	0.16617	0.28392	0.558	146	0.777	0.16617	0.28392	0.558	146	0.777
Brain_Cerebellum	height	ENSG00000123146	CD97	0.10415	0.17805	0.559	418	0.589	0.10415	0.17805	0.559	418	0.589
Nerve_Tibial	tg	ENSG00000145246	ATP10D	-0.06943	0.16443	0.673	146	0.0243	-0.09354	0.16005	0.559	145	0.0789
Brain_Frontal_Cortex_BA9	ra	ENSG00000128641	MYO1B	0.1883	0.32317	0.56	44	0.268	0.1883	0.32317	0.56	44	0.268
Brain_Nucleus_accumbens_basal_ganglia	tg	ENSG00000007944	MYLIP	-0.14122	0.24216	0.56	146	0.916	-0.14122	0.24216	0.56	146	0.916
Breast_Mammary_Tissue	tg	ENSG00000131016	AKAP12	0.10082	0.17295	0.56	146	0.936	0.10082	0.17295	0.56	146	0.936
Thyroid	tg	ENSG00000146072	TNFRSF21	0.0838	0.14369	0.56	146	0.648	0.0838	0.14369	0.56	146	0.648
Brain_Spinal_cord_cervical_c-1	hdl	ENSG00000130164	LDLR	0.16632	0.28592	0.561	164	0.943	0.16632	0.28592	0.561	164	0.943
Pituitary	tg	ENSG00000104549	SQLE	0.12983	0.22355	0.561	146	0.953	0.12983	0.22355	0.561	146	0.953
Prostate	tg	ENSG00000072310	SREBF1	-0.13479	0.23157	0.561	146	0.705	-0.13479	0.23157	0.561	146	0.705
Skin_Not_Sun_Exposed_Suprapubic	tc	ENSG00000165029	ABCA1	-0.11808	0.17596	0.502	120	0.0383	-0.10051	0.17286	0.561	119	0.0737
Skin_Sun_Exposed_Lower_leg	hdl	ENSG00000165029	ABCA1	0.07584	0.13049	0.561	164	0.905	0.07584	0.13049	0.561	164	0.905
Brain_Caudate_basal_ganglia	tc	ENSG00000165029	ABCA1	-0.14862	0.25704	0.563	120	0.884	-0.14862	0.25704	0.563	120	0.884
Brain_Substantia_nigra	tg	ENSG00000179639	FCER1A	-0.18662	0.32242	0.563	146	0.718	-0.18662	0.32242	0.563	146	0.718
Colon_Sigmoid	hdl	ENSG00000072310	SREBF1	-0.10408	0.18002	0.563	164	0.729	-0.10408	0.18002	0.563	164	0.729
Uterus	tg	ENSG00000079459	FDFT1	0.17513	0.30315	0.563	146	0.487	0.17513	0.30315	0.563	146	0.487
Brain_Putamen_basal_ganglia	hdl	ENSG00000007944	MYLIP	0.14217	0.24612	0.564	164	0.979	0.14217	0.24612	0.564	164	0.979
Lung	tg	ENSG00000136960	ENPP2	0.08755	0.15164	0.564	146	0.979	0.08755	0.15164	0.564	146	0.979
Brain_Hippocampus	hdl	ENSG00000130164	LDLR	-0.11146	0.27874	0.689	164	0.0196	-0.15558	0.27024	0.565	162	0.0801
Breast_Mammary_Tissue	tg	ENSG00000130433	CACNG6	0.09976	0.17332	0.565	146	0.384	0.09976	0.17332	0.565	146	0.384
Colon_Sigmoid	tg	ENSG00000160179	ABCG1	-0.11246	0.19545	0.565	146	0.388	-0.11246	0.19545	0.565	146	0.388
Lung	hdl	ENSG00000164211	STARD4	0.08144	0.14143	0.565	164	0.933	0.08144	0.14143	0.565	164	0.933
Adipose_Subcutaneous	ra	ENSG00000132010	ZNF20	0.10155	0.17704	0.566	44	0.253	0.10155	0.17704	0.566	44	0.253
Liver	tg	ENSG00000154269	ENPP3	-0.13756	0.23971	0.566	146	0.478	-0.13756	0.23971	0.566	146	0.478
Pancreas	ra	ENSG00000211721	TRBV6-5	-0.13069	0.22752	0.566	44	0.72	-0.13069	0.22752	0.566	44	0.72
Adipose_Subcutaneous	tc	ENSG00000165029	ABCA1	-0.08497	0.14857	0.567	120	0.602	-0.08497	0.14857	0.567	120	0.602
Vagina	tg	ENSG00000112972	HMGCS1	-0.16593	0.2899	0.567	146	0.746	-0.16593	0.2899	0.567	146	0.746
Heart_Atrial_Appendage	ra	ENSG00000196684	HSH2D	-0.11758	0.20586	0.568	44	0.948	-0.11758	0.20586	0.568	44	0.948
Artery_Tibial	ra	ENSG00000250510	GPR162	-0.09368	0.16436	0.569	44	0.863	-0.09368	0.16436	0.569	44	0.863
Stomach	ra	ENSG00000196684	HSH2D	-0.1258	0.22072	0.569	44	0.785	-0.1258	0.22072	0.569	44	0.785
Lung	tg	ENSG00000163751	CPA3	-0.08621	0.15169	0.57	146	0.749	-0.08621	0.15169	0.57	146	0.749
Ovary	hdl	ENSG00000079459	FDFT1	-0.14621	0.25765	0.57	164	0.261	-0.14621	0.25765	0.57	164	0.261
Nerve_Tibial	tg	ENSG00000185745	IFIT1	0.08452	0.14925	0.571	146	0.733	0.08452	0.14925	0.571	146	0.733
Esophagus_Gastroesophageal_Junction	ra	ENSG00000196684	HSH2D	-0.12364	0.21874	0.572	44	0.726	-0.12364	0.21874	0.572	44	0.726
Esophagus_Mucosa	tg	ENSG00000112972	HMGCS1	0.08718	0.15444	0.572	146	0.525	0.08718	0.15444	0.572	146	0.525
Heart_Atrial_Appendage	hdl	ENSG00000007944	MYLIP	-0.0944	0.16758	0.573	164	0.458	-0.0944	0.16758	0.573	164	0.458
Colon_Transverse	hdl	ENSG00000165029	ABCA1	0.09408	0.16736	0.574	164	0.6	0.09408	0.16736	0.574	164	0.6
Liver	ra	ENSG00000113088	GZMK	0.17404	0.30978	0.574	44	0.13	0.17404	0.30978	0.574	44	0.13
Kidney_Cortex	hdl	ENSG00000164211	STARD4	0.21042	0.37555	0.575	164	0.993	0.21042	0.37555	0.575	164	0.993
Small_Intestine_Terminal_Ileum	tg	ENSG00000072310	SREBF1	-0.14651	0.26098	0.575	146	0.693	-0.14651	0.26098	0.575	146	0.693
Whole_Blood	tg	ENSG00000145246	ATP10D	-0.07454	0.13295	0.575	146	0.964	-0.07454	0.13295	0.575	146	0.964
Stomach	tg	ENSG00000140287	HDC	0.10795	0.19312	0.576	146	0.451	0.10795	0.19312	0.576	146	0.451
Skin_Not_Sun_Exposed_Suprapubic	tg	ENSG00000145246	ATP10D	-0.08449	0.15136	0.577	146	0.939	-0.08449	0.15136	0.577	146	0.939
Whole_Blood	hdl	ENSG00000130164	LDLR	-0.07007	0.12573	0.577	164	0.376	-0.07007	0.12573	0.577	164	0.376
Brain_Cerebellum	tg	ENSG00000128284	APOL3	0.13273	0.23851	0.578	146	0.515	0.13273	0.23851	0.578	146	0.515
Esophagus_Gastroesophageal_Junction	tg	ENSG00000007944	MYLIP	-0.10547	0.18937	0.578	146	1	-0.10547	0.18937	0.578	146	1
Esophagus_Muscularis	hdl	ENSG00000164211	STARD4	-0.08291	0.14916	0.578	164	0.472	-0.08291	0.14916	0.578	164	0.472
Whole_Blood	hdl	ENSG00000164211	STARD4	0.06884	0.124	0.579	164	0.89	0.06884	0.124	0.579	164	0.89
Heart_Left_Ventricle	hdl	ENSG00000079459	FDFT1	-0.09131	0.16531	0.581	164	0.376	-0.09131	0.16531	0.581	164	0.376
Whole_Blood	tg	ENSG00000178538	CA8	-0.07549	0.13667	0.581	146	0.319	-0.07549	0.13667	0.581	146	0.319
Brain_Cortex	tg	ENSG00000146072	TNFRSF21	0.13269	0.24111	0.582	146	0.483	0.13269	0.24111	0.582	146	0.483
Lung	ra	ENSG00000211721	TRBV6-5	0.09644	0.17502	0.582	44	0.882	0.09644	0.17502	0.582	44	0.882
Muscle_Skeletal	hdl	ENSG00000164211	STARD4	-0.06693	0.12178	0.583	164	0.413	-0.06693	0.12178	0.583	164	0.413
Vagina	tg	ENSG00000160179	ABCG1	-0.15902	0.2899	0.583	146	0.742	-0.15902	0.2899	0.583	146	0.742
Brain_Cerebellar_Hemisphere	tc	ENSG00000165029	ABCA1	-0.14815	0.27071	0.584	120	0.584	-0.14815	0.27071	0.584	120	0.584
Brain_Putamen_basal_ganglia	tg	ENSG00000128284	APOL3	-0.14467	0.26395	0.584	146	0.953	-0.14467	0.26395	0.584	146	0.953
Small_Intestine_Terminal_Ileum	tg	ENSG00000172594	SMPDL3A	-0.1427	0.26086	0.584	146	0.987	-0.1427	0.26086	0.584	146	0.987
Heart_Left_Ventricle	ra	ENSG00000169507	SLC38A11	0.11049	0.20232	0.585	44	0.559	0.11049	0.20232	0.585	44	0.559
Minor_Salivary_Gland	tg	ENSG00000136960	ENPP2	0.1644	0.30091	0.585	146	0.149	0.1644	0.30091	0.585	146	0.149
Uterus	tg	ENSG00000179348	GATA2	-0.16543	0.30304	0.585	146	0.891	-0.16543	0.30304	0.585	146	0.891
Artery_Tibial	tg	ENSG00000172594	SMPDL3A	-0.07752	0.14245	0.586	146	0.714	-0.07752	0.14245	0.586	146	0.714
Brain_Hypothalamus	tg	ENSG00000146072	TNFRSF21	0.14485	0.26582	0.586	146	0.448	0.14485	0.26582	0.586	146	0.448
Cells_Cultured_fibroblasts	tg	ENSG00000146072	TNFRSF21	0.08525	0.15666	0.586	146	0.51	0.08525	0.15666	0.586	146	0.51
Liver	tg	ENSG00000149516	MS4A3	0.1343	0.24714	0.587	146	0.276	0.1343	0.24714	0.587	146	0.276
Brain_Frontal_Cortex_BA9	ra	ENSG00000123240	OPTN	-0.16218	0.30031	0.589	44	0.812	-0.16218	0.30031	0.589	44	0.812
Spleen	ra	ENSG00000250510	GPR162	-0.14478	0.26814	0.589	44	0.41	-0.14478	0.26814	0.589	44	0.41
Brain_Amygdala	ra	ENSG00000122877	EGR2	0.18991	0.35264	0.59	44	0.469	0.18991	0.35264	0.59	44	0.469
Minor_Salivary_Gland	hdl	ENSG00000130164	LDLR	0.15018	0.27842	0.59	164	0.235	0.15018	0.27842	0.59	164	0.235
Prostate	tg	ENSG00000149534	MS4A2	-0.12476	0.23151	0.59	146	0.932	-0.12476	0.23151	0.59	146	0.932
Skin_Not_Sun_Exposed_Suprapubic	ra	ENSG00000132010	ZNF20	0.10048	0.18651	0.59	44	0.228	0.10048	0.18651	0.59	44	0.228
Brain_Putamen_basal_ganglia	ra	ENSG00000250510	GPR162	-0.18569	0.3453	0.591	44	0.115	-0.18569	0.3453	0.591	44	0.115
Brain_Cerebellar_Hemisphere	tg	ENSG00000131016	AKAP12	-0.11714	0.28686	0.683	146	0.0484	-0.14901	0.27782	0.592	145	0.139
Brain_Frontal_Cortex_BA9	hdl	ENSG00000160179	ABCG1	0.13021	0.24266	0.592	164	0.777	0.13021	0.24266	0.592	164	0.777
Brain_Hippocampus	height	ENSG00000123146	CD97	-0.10671	0.2003	0.594	418	0.976	-0.10671	0.2003	0.594	418	0.976
Skin_Sun_Exposed_Lower_leg	tg	ENSG00000140287	HDC	-0.07413	0.13997	0.596	146	0.579	-0.07413	0.13997	0.596	146	0.579
Testis	tc	ENSG00000165029	ABCA1	0.10563	0.1995	0.596	120	0.951	0.10563	0.1995	0.596	120	0.951
Esophagus_Muscularis	ra	ENSG00000196684	HSH2D	0.10575	0.1998	0.597	44	0.232	0.10575	0.1998	0.597	44	0.232
Artery_Aorta	tg	ENSG00000160179	ABCG1	-0.09193	0.17497	0.599	146	0.831	-0.09193	0.17497	0.599	146	0.831
Brain_Frontal_Cortex_BA9	tc	ENSG00000165029	ABCA1	0.14305	0.27229	0.599	120	0.47	0.14305	0.27229	0.599	120	0.47
Lung	tg	ENSG00000158715	SLC45A3	-0.07979	0.15169	0.599	146	0.733	-0.07979	0.15169	0.599	146	0.733
Nerve_Tibial	hdl	ENSG00000072310	SREBF1	0.07434	0.14119	0.599	164	0.369	0.07434	0.14119	0.599	164	0.369
Adrenal_Gland	tg	ENSG00000160179	ABCG1	0.11767	0.22555	0.602	146	0.583	0.11767	0.22555	0.602	146	0.583
Minor_Salivary_Gland	ra	ENSG00000122877	EGR2	-0.17292	0.33116	0.602	44	0.691	-0.17292	0.33116	0.602	44	0.691
Brain_Cerebellum	tg	ENSG00000154269	ENPP3	-0.12318	0.2381	0.605	146	0.816	-0.12318	0.2381	0.605	146	0.816
Pancreas	tc	ENSG00000165029	ABCA1	0.11359	0.21951	0.605	120	0.13	0.11359	0.21951	0.605	120	0.13
Esophagus_Gastroesophageal_Junction	tg	ENSG00000178538	CA8	-0.09864	0.19123	0.606	146	0.442	-0.09864	0.19123	0.606	146	0.442
Adrenal_Gland	tg	ENSG00000154269	ENPP3	0.11555	0.22551	0.608	146	0.762	0.11555	0.22551	0.608	146	0.762
Small_Intestine_Terminal_Ileum	tg	ENSG00000158715	SLC45A3	0.13371	0.26092	0.608	146	0.912	0.13371	0.26092	0.608	146	0.912
Thyroid	ra	ENSG00000122877	EGR2	0.08504	0.16591	0.608	44	0.562	0.08504	0.16591	0.608	44	0.562
Brain_Putamen_basal_ganglia	tg	ENSG00000104549	SQLE	-0.13524	0.26406	0.609	146	0.564	-0.13524	0.26406	0.609	146	0.564
Brain_Putamen_basal_ganglia	tg	ENSG00000140287	HDC	-0.13512	0.26403	0.609	146	0.716	-0.13512	0.26403	0.609	146	0.716
Skin_Not_Sun_Exposed_Suprapubic	ra	ENSG00000211746	TRBV19	0.08942	0.17474	0.609	44	0.757	0.08942	0.17474	0.609	44	0.757
Brain_Hippocampus	tg	ENSG00000131016	AKAP12	0.14274	0.2796	0.61	146	0.244	0.14274	0.2796	0.61	146	0.244
Liver	ra	ENSG00000122877	EGR2	-0.14671	0.28772	0.61	44	0.316	-0.14671	0.28772	0.61	44	0.316
Muscle_Skeletal	tg	ENSG00000146072	TNFRSF21	0.06596	0.12956	0.611	146	0.68	0.06596	0.12956	0.611	146	0.68
Spleen	tg	ENSG00000158715	SLC45A3	-0.11627	0.2284	0.611	146	0.978	-0.11627	0.2284	0.611	146	0.978
Artery_Tibial	ra	ENSG00000132010	ZNF20	-0.08333	0.16432	0.612	44	0.93	-0.08333	0.16432	0.612	44	0.93
Brain_Frontal_Cortex_BA9	tg	ENSG00000154269	ENPP3	-0.13182	0.26009	0.612	146	0.995	-0.13182	0.26009	0.612	146	0.995
Colon_Transverse	tg	ENSG00000104549	SQLE	0.09528	0.18774	0.612	146	0.128	0.09528	0.18774	0.612	146	0.128
Esophagus_Gastroesophageal_Junction	tg	ENSG00000146072	TNFRSF21	0.09612	0.18947	0.612	146	0.885	0.09612	0.18947	0.612	146	0.885
Vagina	tg	ENSG00000185745	IFIT1	0.14682	0.28979	0.612	146	0.986	0.14682	0.28979	0.612	146	0.986
Artery_Coronary	tg	ENSG00000140287	HDC	0.11935	0.23586	0.613	146	0.777	0.11935	0.23586	0.613	146	0.777
Adipose_Visceral_Omentum	ra	ENSG00000181847	TIGIT	0.09242	0.18338	0.614	44	0.916	0.09242	0.18338	0.614	44	0.916
Liver	tg	ENSG00000145246	ATP10D	-0.12039	0.2386	0.614	146	0.982	-0.12039	0.2386	0.614	146	0.982
Small_Intestine_Terminal_Ileum	ra	ENSG00000169507	SLC38A11	-0.15661	0.31051	0.614	44	0.325	-0.15661	0.31051	0.614	44	0.325
Artery_Coronary	tg	ENSG00000128284	APOL3	-0.11861	0.23586	0.615	146	0.783	-0.11861	0.23586	0.615	146	0.783
Brain_Nucleus_accumbens_basal_ganglia	tg	ENSG00000131016	AKAP12	0.12172	0.2422	0.615	146	0.792	0.12172	0.2422	0.615	146	0.792
Pancreas	tg	ENSG00000160179	ABCG1	-0.09903	0.19709	0.615	146	0.844	-0.09903	0.19709	0.615	146	0.844
Prostate	tg	ENSG00000130433	CACNG6	0.12266	0.24467	0.616	146	0.149	0.12266	0.24467	0.616	146	0.149
Adipose_Visceral_Omentum	ra	ENSG00000211746	TRBV19	0.10038	0.20065	0.617	44	0.206	0.10038	0.20065	0.617	44	0.206
Adrenal_Gland	hdl	ENSG00000079459	FDFT1	-0.06472	0.23767	0.785	164	0.00786	-0.11312	0.22644	0.617	162	0.0828
Artery_Tibial	tg	ENSG00000112972	HMGCS1	0.07233	0.14476	0.617	146	0.397	0.07233	0.14476	0.617	146	0.397
Brain_Amygdala	tg	ENSG00000178538	CA8	0.15161	0.30304	0.617	146	0.879	0.15161	0.30304	0.617	146	0.879
Uterus	tg	ENSG00000149534	MS4A2	-0.15164	0.30306	0.617	146	0.834	-0.15164	0.30306	0.617	146	0.834
Brain_Cortex	tg	ENSG00000172594	SMPDL3A	0.12704	0.25494	0.618	146	0.119	0.12704	0.25494	0.618	146	0.119
Brain_Amygdala	hdl	ENSG00000007944	MYLIP	0.14055	0.2826	0.619	164	0.889	0.14055	0.2826	0.619	164	0.889
Prostate	tg	ENSG00000112972	HMGCS1	0.11505	0.23154	0.619	146	0.847	0.11505	0.23154	0.619	146	0.847
Artery_Aorta	tg	ENSG00000179639	FCER1A	-0.08672	0.17497	0.62	146	0.84	-0.08672	0.17497	0.62	146	0.84
Brain_Putamen_basal_ganglia	hdl	ENSG00000079459	FDFT1	-0.12195	0.24622	0.62	164	0.717	-0.12195	0.24622	0.62	164	0.717
Esophagus_Gastroesophageal_Junction	hdl	ENSG00000130164	LDLR	0.08752	0.1767	0.62	164	0.861	0.08752	0.1767	0.62	164	0.861
Kidney_Cortex	tg	ENSG00000143653	SCCPDH	-0.20799	0.41932	0.62	146	0.231	-0.20799	0.41932	0.62	146	0.231
Nerve_Tibial	tg	ENSG00000128284	APOL3	0.07409	0.14925	0.62	146	0.706	0.07409	0.14925	0.62	146	0.706
Esophagus_Muscularis	tg	ENSG00000079459	FDFT1	-0.08406	0.17026	0.622	146	0.109	-0.08406	0.17026	0.622	146	0.109
Brain_Frontal_Cortex_BA9	hdl	ENSG00000007944	MYLIP	-0.1193	0.2427	0.623	164	0.584	-0.1193	0.2427	0.623	164	0.584
Brain_Nucleus_accumbens_basal_ganglia	ra	ENSG00000128641	MYO1B	0.13757	0.27954	0.623	44	0.773	0.13757	0.27954	0.623	44	0.773
Vagina	tg	ENSG00000163751	CPA3	0.14256	0.28994	0.623	146	0.594	0.14256	0.28994	0.623	146	0.594
Cells_EBV-transformed_lymphocytes	tg	ENSG00000145246	ATP10D	-0.14793	0.30139	0.624	146	0.163	-0.14793	0.30139	0.624	146	0.163
Esophagus_Mucosa	tg	ENSG00000145246	ATP10D	-0.07561	0.15441	0.624	146	0.771	-0.07561	0.15441	0.624	146	0.771
Heart_Left_Ventricle	tg	ENSG00000165029	ABCA1	-0.08589	0.1752	0.624	146	0.839	-0.08589	0.1752	0.624	146	0.839
Adipose_Visceral_Omentum	tg	ENSG00000112972	HMGCS1	0.07773	0.15899	0.625	146	0.459	0.07773	0.15899	0.625	146	0.459
Artery_Coronary	tg	ENSG00000136960	ENPP2	0.11518	0.23574	0.625	146	0.997	0.11518	0.23574	0.625	146	0.997
Brain_Anterior_cingulate_cortex_BA24	tg	ENSG00000143653	SCCPDH	-0.13889	0.2838	0.625	146	0.989	-0.13889	0.2838	0.625	146	0.989
Colon_Transverse	ra	ENSG00000123240	OPTN	-0.10136	0.20716	0.625	44	0.664	-0.10136	0.20716	0.625	44	0.664
Brain_Frontal_Cortex_BA9	hdl	ENSG00000079459	FDFT1	-0.11818	0.24264	0.626	164	0.846	-0.11818	0.24264	0.626	164	0.846
Vagina	hdl	ENSG00000186628	FSD2	0.13187	0.27034	0.626	164	0.768	0.13187	0.27034	0.626	164	0.768
Pancreas	hdl	ENSG00000164211	STARD4	0.08937	0.18382	0.627	164	0.705	0.08937	0.18382	0.627	164	0.705
Whole_Blood	ra	ENSG00000122877	EGR2	0.07446	0.15332	0.627	44	0.993	0.07446	0.15332	0.627	44	0.993
Artery_Aorta	tg	ENSG00000140287	HDC	0.0848	0.17498	0.628	146	0.794	0.0848	0.17498	0.628	146	0.794
Brain_Hippocampus	tg	ENSG00000154269	ENPP3	0.12995	0.26788	0.628	146	0.988	0.12995	0.26788	0.628	146	0.988
Spleen	tg	ENSG00000146072	TNFRSF21	0.11085	0.22847	0.628	146	0.796	0.11085	0.22847	0.628	146	0.796
Whole_Blood	tg	ENSG00000143653	SCCPDH	0.06444	0.13297	0.628	146	0.898	0.06444	0.13297	0.628	146	0.898
Artery_Coronary	tg	ENSG00000158715	SLC45A3	-0.12158	0.25194	0.629	146	0.128	-0.12158	0.25194	0.629	146	0.128
Cells_EBV-transformed_lymphocytes	hdl	ENSG00000130164	LDLR	0.13457	0.27872	0.629	164	0.178	0.13457	0.27872	0.629	164	0.178
Minor_Salivary_Gland	hdl	ENSG00000164211	STARD4	0.12928	0.26752	0.629	164	0.705	0.12928	0.26752	0.629	164	0.705
Cells_EBV-transformed_lymphocytes	tc	ENSG00000165029	ABCA1	0.1422	0.29534	0.63	120	0.706	0.1422	0.29534	0.63	120	0.706
Small_Intestine_Terminal_Ileum	tc	ENSG00000165029	ABCA1	-0.13278	0.27561	0.63	120	0.411	-0.13278	0.27561	0.63	120	0.411
Esophagus_Muscularis	hdl	ENSG00000130164	LDLR	-0.07154	0.1489	0.631	164	0.512	-0.07154	0.1489	0.631	164	0.512
Uterus	tg	ENSG00000140287	HDC	-0.14564	0.30306	0.631	146	0.841	-0.14564	0.30306	0.631	146	0.841
Pancreas	tg	ENSG00000007944	MYLIP	-0.0943	0.1971	0.632	146	0.823	-0.0943	0.1971	0.632	146	0.823
Stomach	tg	ENSG00000149534	MS4A2	-0.09151	0.19124	0.632	146	0.788	-0.09151	0.19124	0.632	146	0.788
Brain_Spinal_cord_cervical_c-1	ra	ENSG00000122877	EGR2	0.00174	0.45207	0.997	44	0.0104	0.20266	0.42382	0.633	43	0.0623
Esophagus_Mucosa	hdl	ENSG00000186628	FSD2	0.0688	0.14402	0.633	164	0.538	0.0688	0.14402	0.633	164	0.538
Prostate	tg	ENSG00000104549	SQLE	-0.11046	0.23146	0.633	146	0.989	-0.11046	0.23146	0.633	146	0.989
Thyroid	tg	ENSG00000178538	CA8	-0.07337	0.15357	0.633	146	0.128	-0.07337	0.15357	0.633	146	0.128
Artery_Tibial	tg	ENSG00000160179	ABCG1	-0.06775	0.14241	0.634	146	0.957	-0.06775	0.14241	0.634	146	0.957
Brain_Cerebellum	ra	ENSG00000250510	GPR162	0.13084	0.27475	0.634	44	0.864	0.13084	0.27475	0.634	44	0.864
Stomach	tg	ENSG00000072310	SREBF1	0.0985	0.20729	0.635	146	0.079	0.0985	0.20729	0.635	146	0.079
Testis	tg	ENSG00000185745	IFIT1	-0.09093	0.19184	0.635	146	0.741	-0.09093	0.19184	0.635	146	0.741
Thyroid	tg	ENSG00000079459	FDFT1	0.06803	0.14369	0.636	146	0.649	0.06803	0.14369	0.636	146	0.649
Spleen	tg	ENSG00000104549	SQLE	-0.10768	0.22845	0.637	146	0.886	-0.10768	0.22845	0.637	146	0.886
Stomach	ra	ENSG00000181847	TIGIT	0.10434	0.22083	0.637	44	0.543	0.10434	0.22083	0.637	44	0.543
Esophagus_Gastroesophageal_Junction	hdl	ENSG00000186628	FSD2	0.11801	0.19358	0.542	164	0.0403	0.08903	0.18928	0.638	163	0.0925
Skin_Not_Sun_Exposed_Suprapubic	hdl	ENSG00000165029	ABCA1	0.07092	0.15061	0.638	164	0.119	0.07092	0.15061	0.638	164	0.119
Adipose_Subcutaneous	bmi	ENSG00000165092	ALDH1A1	-0.12291	0.26165	0.639	128	0.255	-0.12291	0.26165	0.639	128	0.255
Skin_Sun_Exposed_Lower_leg	tg	ENSG00000128284	APOL3	0.06569	0.1399	0.639	146	0.984	0.06569	0.1399	0.639	146	0.984
Small_Intestine_Terminal_Ileum	tg	ENSG00000179639	FCER1A	0.12255	0.26092	0.639	146	0.907	0.12255	0.26092	0.639	146	0.907
Brain_Cortex	tg	ENSG00000136960	ENPP2	-0.11229	0.24044	0.64	146	0.677	-0.11229	0.24044	0.64	146	0.677
Brain_Nucleus_accumbens_basal_ganglia	height	ENSG00000123146	CD97	-0.08477	0.18103	0.64	418	0.985	-0.08477	0.18103	0.64	418	0.985
Esophagus_Mucosa	tg	ENSG00000007944	MYLIP	-0.07471	0.15966	0.64	146	0.271	-0.07471	0.15966	0.64	146	0.271
Heart_Left_Ventricle	tg	ENSG00000072310	SREBF1	-0.08279	0.17686	0.64	146	0.444	-0.08279	0.17686	0.64	146	0.444
Lung	hdl	ENSG00000186628	FSD2	0.06623	0.14145	0.64	164	0.817	0.06623	0.14145	0.64	164	0.817
Lung	tg	ENSG00000149534	MS4A2	-0.07141	0.15279	0.64	146	0.437	-0.07141	0.15279	0.64	146	0.437
Skin_Not_Sun_Exposed_Suprapubic	ra	ENSG00000181847	TIGIT	0.08166	0.17466	0.64	44	0.914	0.08166	0.17466	0.64	44	0.914
Spleen	tg	ENSG00000198794	SCAMP5	0.1067	0.22836	0.64	146	0.996	0.1067	0.22836	0.64	146	0.996
Artery_Coronary	tg	ENSG00000198794	SCAMP5	0.11613	0.24928	0.641	146	0.176	0.11613	0.24928	0.641	146	0.176
Brain_Frontal_Cortex_BA9	tg	ENSG00000079459	FDFT1	0.12123	0.26023	0.641	146	0.683	0.12123	0.26023	0.641	146	0.683
Heart_Atrial_Appendage	hdl	ENSG00000165029	ABCA1	0.0775	0.16642	0.641	164	0.889	0.0775	0.16642	0.641	164	0.889
Brain_Substantia_nigra	tg	ENSG00000112972	HMGCS1	0.14977	0.32234	0.642	146	0.924	0.14977	0.32234	0.642	146	0.924
Artery_Tibial	tg	ENSG00000158715	SLC45A3	0.06601	0.14242	0.643	146	0.926	0.06601	0.14242	0.643	146	0.926
Cells_EBV-transformed_lymphocytes	tg	ENSG00000165029	ABCA1	0.13153	0.28383	0.643	146	0.968	0.13153	0.28383	0.643	146	0.968
Whole_Blood	tg	ENSG00000154269	ENPP3	-0.06147	0.13299	0.644	146	0.714	-0.06147	0.13299	0.644	146	0.714
Brain_Putamen_basal_ganglia	tg	ENSG00000145246	ATP10D	-0.12146	0.264	0.645	146	0.828	-0.12146	0.264	0.645	146	0.828
Brain_Spinal_cord_cervical_c-1	ra	ENSG00000128641	MYO1B	0.16324	0.35404	0.645	44	0.661	0.16324	0.35404	0.645	44	0.661
Pancreas	tg	ENSG00000136960	ENPP2	-0.09073	0.19712	0.645	146	0.656	-0.09073	0.19712	0.645	146	0.656
Skin_Sun_Exposed_Lower_leg	tg	ENSG00000145246	ATP10D	-0.06691	0.14503	0.645	146	0.29	-0.06691	0.14503	0.645	146	0.29
Artery_Coronary	tg	ENSG00000143653	SCCPDH	0.11229	0.24481	0.646	146	0.244	0.11229	0.24481	0.646	146	0.244
Adrenal_Gland	tg	ENSG00000140287	HDC	-0.11041	0.24104	0.647	146	0.112	-0.11041	0.24104	0.647	146	0.112
Pancreas	tg	ENSG00000165029	ABCA1	-0.09019	0.19709	0.647	146	0.869	-0.09019	0.19709	0.647	146	0.869
Artery_Coronary	tg	ENSG00000149534	MS4A2	-0.10777	0.23581	0.648	146	0.948	-0.10777	0.23581	0.648	146	0.948
Cells_Cultured_fibroblasts	hdl	ENSG00000130164	LDLR	0.06654	0.14601	0.649	164	0.985	0.06654	0.14601	0.649	164	0.985
Prostate	tg	ENSG00000131016	AKAP12	-0.10936	0.24045	0.649	146	0.258	-0.10936	0.24045	0.649	146	0.258
Brain_Hippocampus	ra	ENSG00000132010	ZNF20	-0.14798	0.32611	0.65	44	0.282	-0.14798	0.32611	0.65	44	0.282
Brain_Nucleus_accumbens_basal_ganglia	tg	ENSG00000165029	ABCA1	-0.11714	0.2583	0.65	146	0.13	-0.11714	0.2583	0.65	146	0.13
Artery_Tibial	hdl	ENSG00000164211	STARD4	0.06	0.13283	0.651	164	0.818	0.06	0.13283	0.651	164	0.818
Brain_Putamen_basal_ganglia	tg	ENSG00000178538	CA8	-0.12341	0.27281	0.651	146	0.293	-0.12341	0.27281	0.651	146	0.293
Colon_Transverse	tg	ENSG00000079459	FDFT1	0.08278	0.18296	0.651	146	0.314	0.08278	0.18296	0.651	146	0.314
Adipose_Subcutaneous	tg	ENSG00000154269	ENPP3	-0.06661	0.14755	0.652	146	0.298	-0.06661	0.14755	0.652	146	0.298
Artery_Coronary	tg	ENSG00000160179	ABCG1	0.10622	0.23586	0.652	146	0.798	0.10622	0.23586	0.652	146	0.798
Brain_Anterior_cingulate_cortex_BA24	hdl	ENSG00000186628	FSD2	0.11952	0.26527	0.652	164	0.495	0.11952	0.26527	0.652	164	0.495
Brain_Hypothalamus	ra	ENSG00000196684	HSH2D	-0.13737	0.30472	0.652	44	0.773	-0.13737	0.30472	0.652	44	0.773
Brain_Putamen_basal_ganglia	ra	ENSG00000128641	MYO1B	-0.14504	0.32145	0.652	44	0.296	-0.14504	0.32145	0.652	44	0.296
Thyroid	height	ENSG00000123146	CD97	0.04842	0.10744	0.652	418	0.631	0.04842	0.10744	0.652	418	0.631
Adipose_Subcutaneous	ra	ENSG00000113088	GZMK	0.08006	0.17806	0.653	44	0.237	0.08006	0.17806	0.653	44	0.237
Brain_Cerebellum	ra	ENSG00000123240	OPTN	-0.12769	0.28367	0.653	44	0.363	-0.12769	0.28367	0.653	44	0.363
Esophagus_Gastroesophageal_Junction	tg	ENSG00000179639	FCER1A	-0.08518	0.1895	0.653	146	0.694	-0.08518	0.1895	0.653	146	0.694
Cells_Cultured_fibroblasts	hdl	ENSG00000072310	SREBF1	-0.06556	0.1461	0.654	164	0.518	-0.06556	0.1461	0.654	164	0.518
Ovary	bmi	ENSG00000165092	ALDH1A1	0.21282	0.47436	0.654	128	0.879	0.21282	0.47436	0.654	128	0.879
Whole_Blood	tg	ENSG00000185745	IFIT1	-0.05961	0.13297	0.654	146	0.884	-0.05961	0.13297	0.654	146	0.884
Brain_Cerebellar_Hemisphere	ra	ENSG00000122877	EGR2	0.15027	0.33586	0.655	44	0.142	0.15027	0.33586	0.655	44	0.142
Uterus	ra	ENSG00000132010	ZNF20	-0.15631	0.34997	0.655	44	0.553	-0.15631	0.34997	0.655	44	0.553
Brain_Cerebellum	tg	ENSG00000140287	HDC	-0.1061	0.23815	0.656	146	0.579	-0.1061	0.23815	0.656	146	0.579
Stomach	ra	ENSG00000250510	GPR162	0.09837	0.22069	0.656	44	0.835	0.09837	0.22069	0.656	44	0.835
Vagina	ra	ENSG00000123240	OPTN	-0.14922	0.33461	0.656	44	0.741	-0.14922	0.33461	0.656	44	0.741
Vagina	tg	ENSG00000165029	ABCA1	0.12915	0.28979	0.656	146	0.985	0.12915	0.28979	0.656	146	0.985
Esophagus_Mucosa	ra	ENSG00000123240	OPTN	-0.07917	0.17823	0.657	44	0.726	-0.07917	0.17823	0.657	44	0.726
Artery_Tibial	ra	ENSG00000122877	EGR2	0.07269	0.16418	0.658	44	0.998	0.07269	0.16418	0.658	44	0.998
Colon_Transverse	tc	ENSG00000165029	ABCA1	0.08263	0.18669	0.658	120	0.553	0.08263	0.18669	0.658	120	0.553
Colon_Transverse	tg	ENSG00000178538	CA8	-0.07946	0.17942	0.658	146	0.897	-0.07946	0.17942	0.658	146	0.897
Lung	tg	ENSG00000165029	ABCA1	0.0671	0.15168	0.658	146	0.781	0.0671	0.15168	0.658	146	0.781
Breast_Mammary_Tissue	tg	ENSG00000178538	CA8	-0.07628	0.17297	0.659	146	0.852	-0.07628	0.17297	0.659	146	0.852
Heart_Atrial_Appendage	hdl	ENSG00000164211	STARD4	0.07334	0.16638	0.659	164	0.98	0.07334	0.16638	0.659	164	0.98
Adipose_Subcutaneous	tg	ENSG00000112972	HMGCS1	0.06265	0.14284	0.661	146	0.552	0.06265	0.14284	0.661	146	0.552
Heart_Left_Ventricle	hdl	ENSG00000186628	FSD2	-0.07132	0.16338	0.662	164	0.828	-0.07132	0.16338	0.662	164	0.828
Liver	tg	ENSG00000128284	APOL3	0.10387	0.23867	0.663	146	0.84	0.10387	0.23867	0.663	146	0.84
Prostate	hdl	ENSG00000007944	MYLIP	-0.09376	0.21596	0.664	164	0.661	-0.09376	0.21596	0.664	164	0.661
Esophagus_Gastroesophageal_Junction	ra	ENSG00000113088	GZMK	0.09468	0.21851	0.665	44	0.981	0.09468	0.21851	0.665	44	0.981
Skin_Sun_Exposed_Lower_leg	hdl	ENSG00000072310	SREBF1	0.05656	0.13048	0.665	164	0.944	0.05656	0.13048	0.665	164	0.944
Artery_Tibial	hdl	ENSG00000186628	FSD2	0.05729	0.13277	0.666	164	0.997	0.05729	0.13277	0.666	164	0.997
Heart_Atrial_Appendage	tg	ENSG00000007944	MYLIP	0.07707	0.17849	0.666	146	0.652	0.07707	0.17849	0.666	146	0.652
Vagina	height	ENSG00000123146	CD97	-0.0936	0.21666	0.666	418	0.991	-0.0936	0.21666	0.666	418	0.991
Adrenal_Gland	height	ENSG00000123146	CD97	0.07252	0.16863	0.667	418	0.656	0.07252	0.16863	0.667	418	0.656
Spleen	tg	ENSG00000185745	IFIT1	0.09783	0.22845	0.668	146	0.868	0.09783	0.22845	0.668	146	0.868
Brain_Putamen_basal_ganglia	bmi	ENSG00000165092	ALDH1A1	0.20268	0.47384	0.669	128	0.459	0.20268	0.47384	0.669	128	0.459
Cells_EBV-transformed_lymphocytes	ra	ENSG00000122877	EGR2	0.14002	0.32778	0.669	44	0.66	0.14002	0.32778	0.669	44	0.66
Skin_Not_Sun_Exposed_Suprapubic	tg	ENSG00000165029	ABCA1	-0.06758	0.15809	0.669	146	0.227	-0.06758	0.15809	0.669	146	0.227
Adrenal_Gland	tg	ENSG00000072310	SREBF1	-0.09575	0.22555	0.671	146	0.581	-0.09575	0.22555	0.671	146	0.581
Artery_Aorta	tg	ENSG00000172594	SMPDL3A	-0.07423	0.17492	0.671	146	0.978	-0.07423	0.17492	0.671	146	0.978
Brain_Spinal_cord_cervical_c-1	hdl	ENSG00000079459	FDFT1	-0.12145	0.28599	0.671	164	0.759	-0.12145	0.28599	0.671	164	0.759
Cells_EBV-transformed_lymphocytes	hdl	ENSG00000164211	STARD4	0.12046	0.28346	0.671	164	0.0859	0.12046	0.28346	0.671	164	0.0859
Adrenal_Gland	tc	ENSG00000165029	ABCA1	0.08479	0.26466	0.749	120	0.0286	0.10968	0.25907	0.672	119	0.0615
Brain_Hippocampus	tg	ENSG00000185745	IFIT1	0.11336	0.26802	0.672	146	0.609	0.11336	0.26802	0.672	146	0.609
Brain_Hypothalamus	hdl	ENSG00000165029	ABCA1	-0.10404	0.24607	0.672	164	0.998	-0.10404	0.24607	0.672	164	0.998
Brain_Putamen_basal_ganglia	tg	ENSG00000136960	ENPP2	-0.12156	0.28714	0.672	146	0.0723	-0.12156	0.28714	0.672	146	0.0723
Cells_EBV-transformed_lymphocytes	tg	ENSG00000160179	ABCG1	-0.12029	0.28393	0.672	146	0.706	-0.12029	0.28393	0.672	146	0.706
Esophagus_Muscularis	tg	ENSG00000128284	APOL3	-0.02383	0.18085	0.895	146	0.0131	-0.07393	0.17482	0.672	145	0.0587
Vagina	tc	ENSG00000165029	ABCA1	0.13287	0.31441	0.673	120	0.25	0.13287	0.31441	0.673	120	0.25
Adipose_Subcutaneous	hdl	ENSG00000130164	LDLR	-0.0561	0.13315	0.674	164	0.935	-0.0561	0.13315	0.674	164	0.935
Adipose_Visceral_Omentum	tg	ENSG00000136960	ENPP2	-0.06945	0.16498	0.674	146	0.239	-0.06945	0.16498	0.674	146	0.239
Minor_Salivary_Gland	tg	ENSG00000172594	SMPDL3A	0.12415	0.29515	0.674	146	0.319	0.12415	0.29515	0.674	146	0.319
Whole_Blood	tg	ENSG00000149516	MS4A3	-0.0555	0.13298	0.676	146	0.843	-0.0555	0.13298	0.676	146	0.843
Adipose_Visceral_Omentum	tg	ENSG00000145246	ATP10D	0.0686	0.16472	0.677	146	0.275	0.0686	0.16472	0.677	146	0.275
Prostate	hdl	ENSG00000165029	ABCA1	0.0898	0.21582	0.677	164	0.998	0.0898	0.21582	0.677	164	0.998
Skin_Not_Sun_Exposed_Suprapubic	hdl	ENSG00000072310	SREBF1	-0.05875	0.14115	0.677	164	0.932	-0.05875	0.14115	0.677	164	0.932
Uterus	tg	ENSG00000128284	APOL3	0.12635	0.30309	0.677	146	0.741	0.12635	0.30309	0.677	146	0.741
Adipose_Visceral_Omentum	ra	ENSG00000128641	MYO1B	-0.07619	0.18353	0.678	44	0.598	-0.07619	0.18353	0.678	44	0.598
Brain_Hippocampus	ra	ENSG00000169507	SLC38A11	0.12856	0.30927	0.678	44	0.801	0.12856	0.30927	0.678	44	0.801
Cells_Cultured_fibroblasts	tg	ENSG00000165029	ABCA1	0.06504	0.15665	0.678	146	0.605	0.06504	0.15665	0.678	146	0.605
Skin_Sun_Exposed_Lower_leg	tg	ENSG00000185745	IFIT1	-0.0581	0.13996	0.678	146	0.706	-0.0581	0.13996	0.678	146	0.706
Heart_Left_Ventricle	ra	ENSG00000250510	GPR162	0.08365	0.20221	0.679	44	0.783	0.08365	0.20221	0.679	44	0.783
Kidney_Cortex	hdl	ENSG00000186628	FSD2	-0.15997	0.38691	0.679	164	0.243	-0.15997	0.38691	0.679	164	0.243
Lung	tg	ENSG00000146072	TNFRSF21	0.06275	0.15165	0.679	146	0.946	0.06275	0.15165	0.679	146	0.946
Brain_Nucleus_accumbens_basal_ganglia	ra	ENSG00000169507	SLC38A11	-0.11502	0.27958	0.681	44	0.716	-0.11502	0.27958	0.681	44	0.716
Skin_Sun_Exposed_Lower_leg	ra	ENSG00000196684	HSH2D	0.0664	0.1614	0.681	44	0.972	0.0664	0.1614	0.681	44	0.972
Testis	hdl	ENSG00000007944	MYLIP	0.07344	0.17888	0.681	164	0.859	0.07344	0.17888	0.681	164	0.859
Artery_Aorta	tg	ENSG00000145246	ATP10D	0.07231	0.17686	0.683	146	0.433	0.07231	0.17686	0.683	146	0.433
Brain_Substantia_nigra	height	ENSG00000123146	CD97	0.09885	0.2421	0.683	418	0.439	0.09885	0.2421	0.683	418	0.439
Esophagus_Gastroesophageal_Junction	hdl	ENSG00000160179	ABCG1	0.07316	0.17934	0.683	164	0.392	0.07316	0.17934	0.683	164	0.392
Adipose_Visceral_Omentum	tg	ENSG00000198794	SCAMP5	0.06462	0.15893	0.684	146	0.885	0.06462	0.15893	0.684	146	0.885
Heart_Atrial_Appendage	tg	ENSG00000185745	IFIT1	-0.07364	0.18077	0.684	146	0.373	-0.07364	0.18077	0.684	146	0.373
Minor_Salivary_Gland	hdl	ENSG00000007944	MYLIP	-0.10883	0.26752	0.684	164	0.74	-0.10883	0.26752	0.684	164	0.74
Ovary	ra	ENSG00000123240	OPTN	-0.1253	0.3075	0.684	44	0.694	-0.1253	0.3075	0.684	44	0.694
Prostate	ra	ENSG00000169507	SLC38A11	0.10872	0.26705	0.684	44	0.968	0.10872	0.26705	0.684	44	0.968
Adrenal_Gland	tg	ENSG00000146072	TNFRSF21	-0.09155	0.22547	0.685	146	0.93	-0.09155	0.22547	0.685	146	0.93
Pancreas	ra	ENSG00000132010	ZNF20	0.10008	0.24635	0.685	44	0.222	0.10008	0.24635	0.685	44	0.222
Brain_Anterior_cingulate_cortex_BA24	tg	ENSG00000140287	HDC	-0.12419	0.30819	0.687	146	0.0659	-0.12419	0.30819	0.687	146	0.0659
Liver	tg	ENSG00000104549	SQLE	-0.09607	0.23869	0.687	146	0.751	-0.09607	0.23869	0.687	146	0.751
Pancreas	hdl	ENSG00000130164	LDLR	0.07884	0.196	0.687	164	0.125	0.07884	0.196	0.687	164	0.125
Esophagus_Mucosa	hdl	ENSG00000160179	ABCG1	-0.05775	0.14394	0.688	164	0.989	-0.05775	0.14394	0.688	164	0.989
Minor_Salivary_Gland	tg	ENSG00000145246	ATP10D	0.11814	0.29553	0.689	146	0.308	0.11814	0.29553	0.689	146	0.308
Breast_Mammary_Tissue	ra	ENSG00000128641	MYO1B	0.07956	0.19961	0.69	44	0.867	0.07956	0.19961	0.69	44	0.867
Uterus	tg	ENSG00000136960	ENPP2	-0.1209	0.30304	0.69	146	0.888	-0.1209	0.30304	0.69	146	0.888
Brain_Amygdala	ra	ENSG00000169507	SLC38A11	0.13896	0.34997	0.691	44	0.562	0.13896	0.34997	0.691	44	0.562
Liver	tg	ENSG00000158715	SLC45A3	0.095	0.23864	0.691	146	0.921	0.095	0.23864	0.691	146	0.921
Brain_Caudate_basal_ganglia	height	ENSG00000123146	CD97	-0.07311	0.18479	0.692	418	0.763	-0.07311	0.18479	0.692	418	0.763
Brain_Caudate_basal_ganglia	tg	ENSG00000079459	FDFT1	0.09863	0.24855	0.692	146	0.455	0.09863	0.24855	0.692	146	0.455
Brain_Cerebellum	tg	ENSG00000072310	SREBF1	0.09343	0.23805	0.695	146	0.957	0.09343	0.23805	0.695	146	0.957
Brain_Hypothalamus	hdl	ENSG00000160179	ABCG1	-0.09889	0.25261	0.695	164	0.323	-0.09889	0.25261	0.695	164	0.323
Brain_Putamen_basal_ganglia	tg	ENSG00000079459	FDFT1	0.10315	0.264	0.696	146	0.84	0.10315	0.264	0.696	146	0.84
Cells_EBV-transformed_lymphocytes	tg	ENSG00000185745	IFIT1	0.11105	0.28382	0.696	146	0.98	0.11105	0.28382	0.696	146	0.98
Artery_Tibial	tg	ENSG00000178538	CA8	0.05706	0.14726	0.698	146	0.273	0.05706	0.14726	0.698	146	0.273
Brain_Hypothalamus	ra	ENSG00000181847	TIGIT	-0.11857	0.30662	0.699	44	0.485	-0.11857	0.30662	0.699	44	0.485
Muscle_Skeletal	tg	ENSG00000130433	CACNG6	0.05339	0.13814	0.699	146	0.105	0.05339	0.13814	0.699	146	0.105
Esophagus_Muscularis	ra	ENSG00000113088	GZMK	0.071	0.18429	0.7	44	0.667	0.071	0.18429	0.7	44	0.667
Lung	ra	ENSG00000132010	ZNF20	-0.0675	0.17505	0.7	44	0.827	-0.0675	0.17505	0.7	44	0.827
Spleen	tg	ENSG00000143653	SCCPDH	0.08814	0.22843	0.7	146	0.918	0.08814	0.22843	0.7	146	0.918
Uterus	tg	ENSG00000198794	SCAMP5	0.0942	0.34253	0.783	146	0.016	0.12859	0.33359	0.7	145	0.0502
Brain_Spinal_cord_cervical_c-1	ra	ENSG00000132010	ZNF20	-0.13595	0.35404	0.701	44	0.651	-0.13595	0.35404	0.701	44	0.651
Breast_Mammary_Tissue	tg	ENSG00000158715	SLC45A3	0.06653	0.17301	0.701	146	0.585	0.06653	0.17301	0.701	146	0.585
Artery_Tibial	hdl	ENSG00000165029	ABCA1	0.05109	0.1334	0.702	164	0.452	0.05109	0.1334	0.702	164	0.452
Cells_Cultured_fibroblasts	height	ENSG00000123146	CD97	-0.04463	0.11709	0.703	418	0.908	-0.04463	0.11709	0.703	418	0.908
Lung	tg	ENSG00000154269	ENPP3	0.05774	0.15166	0.703	146	0.898	0.05774	0.15166	0.703	146	0.898
Muscle_Skeletal	ra	ENSG00000128641	MYO1B	0.06776	0.18172	0.709	44	0.00345	0.06064	0.15913	0.703	42	0.0687
Vagina	ra	ENSG00000113088	GZMK	0.13532	0.35489	0.703	44	0.281	0.13532	0.35489	0.703	44	0.281
Vagina	tg	ENSG00000149534	MS4A2	0.1123	0.29499	0.703	146	0.387	0.1123	0.29499	0.703	146	0.387
Brain_Cerebellum	tg	ENSG00000172594	SMPDL3A	-0.12317	0.26286	0.639	146	0.0425	-0.0969	0.25484	0.704	145	0.124
Heart_Atrial_Appendage	tg	ENSG00000172594	SMPDL3A	-0.06777	0.17846	0.704	146	0.838	-0.06777	0.17846	0.704	146	0.838
Minor_Salivary_Gland	height	ENSG00000123146	CD97	-0.08107	0.21445	0.705	418	0.901	-0.08107	0.21445	0.705	418	0.901
Stomach	tg	ENSG00000079459	FDFT1	0.07424	0.1958	0.705	146	0.357	0.07424	0.1958	0.705	146	0.357
Brain_Nucleus_accumbens_basal_ganglia	hdl	ENSG00000007944	MYLIP	0.08529	0.22582	0.706	164	0.922	0.08529	0.22582	0.706	164	0.922
Adrenal_Gland	ra	ENSG00000122877	EGR2	-0.09775	0.26013	0.707	44	0.942	-0.09775	0.26013	0.707	44	0.942
Cells_Cultured_fibroblasts	hdl	ENSG00000007944	MYLIP	0.05489	0.14599	0.707	164	0.997	0.05489	0.14599	0.707	164	0.997
Whole_Blood	ra	ENSG00000211820	TRAV41	-0.0577	0.15354	0.707	44	0.635	-0.0577	0.15354	0.707	44	0.635
Brain_Anterior_cingulate_cortex_BA24	tg	ENSG00000179639	FCER1A	-0.11441	0.30545	0.708	146	0.0959	-0.11441	0.30545	0.708	146	0.0959
Thyroid	tg	ENSG00000158715	SLC45A3	0.05385	0.14368	0.708	146	0.775	0.05385	0.14368	0.708	146	0.775
Brain_Caudate_basal_ganglia	tg	ENSG00000145246	ATP10D	0.09176	0.24711	0.71	146	0.897	0.09176	0.24711	0.71	146	0.897
Vagina	tg	ENSG00000172594	SMPDL3A	0.10774	0.28985	0.71	146	0.901	0.10774	0.28985	0.71	146	0.901
Spleen	tg	ENSG00000149534	MS4A2	-0.08456	0.22849	0.711	146	0.704	-0.08456	0.22849	0.711	146	0.704
Whole_Blood	tg	ENSG00000128284	APOL3	-0.05034	0.13568	0.711	146	0.367	-0.05034	0.13568	0.711	146	0.367
Brain_Hypothalamus	tg	ENSG00000104549	SQLE	-0.0974	0.26406	0.712	146	0.55	-0.0974	0.26406	0.712	146	0.55
Brain_Putamen_basal_ganglia	tg	ENSG00000198794	SCAMP5	-0.10302	0.27956	0.712	146	0.111	-0.10302	0.27956	0.712	146	0.111
Brain_Spinal_cord_cervical_c-1	ra	ENSG00000196684	HSH2D	-0.1364	0.37134	0.713	44	0.32	-0.1364	0.37134	0.713	44	0.32
Colon_Sigmoid	tg	ENSG00000104549	SQLE	0.07075	0.19301	0.714	146	0.882	0.07075	0.19301	0.714	146	0.882
Nerve_Tibial	tc	ENSG00000165029	ABCA1	-0.06206	0.1692	0.714	120	0.0795	-0.06206	0.1692	0.714	120	0.0795
Adrenal_Gland	tg	ENSG00000172594	SMPDL3A	-0.08192	0.22545	0.716	146	0.959	-0.08192	0.22545	0.716	146	0.959
Heart_Atrial_Appendage	ra	ENSG00000113088	GZMK	0.07727	0.2122	0.716	44	0.368	0.07727	0.2122	0.716	44	0.368
Brain_Anterior_cingulate_cortex_BA24	ra	ENSG00000122877	EGR2	0.12356	0.3412	0.717	44	0.369	0.12356	0.3412	0.717	44	0.369
Brain_Spinal_cord_cervical_c-1	tg	ENSG00000072310	SREBF1	0.11099	0.30666	0.717	146	0.771	0.11099	0.30666	0.717	146	0.771
Adrenal_Gland	tg	ENSG00000179639	FCER1A	0.08139	0.2255	0.718	146	0.839	0.08139	0.2255	0.718	146	0.839
Brain_Frontal_Cortex_BA9	tg	ENSG00000072310	SREBF1	0.09379	0.26016	0.718	146	0.932	0.09379	0.26016	0.718	146	0.932
Brain_Putamen_basal_ganglia	ra	ENSG00000181847	TIGIT	0.11077	0.3071	0.718	44	0.473	0.11077	0.3071	0.718	44	0.473
Nerve_Tibial	tg	ENSG00000163751	CPA3	-0.05396	0.14924	0.718	146	0.756	-0.05396	0.14924	0.718	146	0.756
Brain_Putamen_basal_ganglia	hdl	ENSG00000164211	STARD4	-0.08868	0.24626	0.719	164	0.51	-0.08868	0.24626	0.719	164	0.51
Colon_Transverse	bmi	ENSG00000165092	ALDH1A1	-0.11546	0.32172	0.72	128	0.432	-0.11546	0.32172	0.72	128	0.432
Adipose_Visceral_Omentum	ra	ENSG00000113088	GZMK	0.06605	0.18515	0.721	44	0.434	0.06605	0.18515	0.721	44	0.434
Heart_Left_Ventricle	tg	ENSG00000104549	SQLE	0.06512	0.18261	0.721	146	0.213	0.06512	0.18261	0.721	146	0.213
Minor_Salivary_Gland	bmi	ENSG00000165092	ALDH1A1	0.18227	0.51075	0.721	128	0.919	0.18227	0.51075	0.721	128	0.919
Skin_Sun_Exposed_Lower_leg	ra	ENSG00000122877	EGR2	-0.05768	0.16135	0.721	44	0.99	-0.05768	0.16135	0.721	44	0.99
Uterus	tg	ENSG00000130433	CACNG6	0.10833	0.30309	0.721	146	0.737	0.10833	0.30309	0.721	146	0.737
Brain_Hippocampus	tg	ENSG00000128284	APOL3	0.09522	0.26798	0.722	146	0.798	0.09522	0.26798	0.722	146	0.798
Small_Intestine_Terminal_Ileum	bmi	ENSG00000165092	ALDH1A1	-0.16486	0.46479	0.723	128	0.834	-0.16486	0.46479	0.723	128	0.834
Uterus	hdl	ENSG00000007944	MYLIP	0.10011	0.28269	0.723	164	0.52	0.10011	0.28269	0.723	164	0.52
Brain_Cerebellar_Hemisphere	hdl	ENSG00000164211	STARD4	0.08561	0.2426	0.724	164	0.957	0.08561	0.2426	0.724	164	0.957
Pituitary	hdl	ENSG00000165029	ABCA1	0.07325	0.20848	0.725	164	0.913	0.07325	0.20848	0.725	164	0.913
Skin_Not_Sun_Exposed_Suprapubic	ra	ENSG00000250510	GPR162	-0.06136	0.17463	0.725	44	0.953	-0.06136	0.17463	0.725	44	0.953
Spleen	hdl	ENSG00000160179	ABCG1	0.07496	0.2131	0.725	164	0.572	0.07496	0.2131	0.725	164	0.572
Vagina	tg	ENSG00000198794	SCAMP5	0.10197	0.28991	0.725	146	0.695	0.10197	0.28991	0.725	146	0.695
Skin_Not_Sun_Exposed_Suprapubic	tg	ENSG00000160179	ABCG1	-0.05304	0.15139	0.726	146	0.799	-0.05304	0.15139	0.726	146	0.799
Uterus	tg	ENSG00000131016	AKAP12	0.10755	0.30776	0.727	146	0.344	0.10755	0.30776	0.727	146	0.344
Adipose_Visceral_Omentum	tg	ENSG00000179639	FCER1A	-0.05564	0.15983	0.728	146	0.488	-0.05564	0.15983	0.728	146	0.488
Brain_Amygdala	hdl	ENSG00000079459	FDFT1	-0.09918	0.28519	0.728	164	0.404	-0.09918	0.28519	0.728	164	0.404
Minor_Salivary_Gland	tg	ENSG00000179639	FCER1A	0.09988	0.28686	0.728	146	0.753	0.09988	0.28686	0.728	146	0.753
Prostate	tg	ENSG00000172594	SMPDL3A	0.08042	0.23155	0.728	146	0.787	0.08042	0.23155	0.728	146	0.787
Artery_Aorta	tg	ENSG00000104549	SQLE	0.06068	0.17499	0.729	146	0.739	0.06068	0.17499	0.729	146	0.739
Artery_Aorta	tg	ENSG00000198794	SCAMP5	-0.06053	0.17498	0.729	146	0.793	-0.06053	0.17498	0.729	146	0.793
Brain_Cerebellar_Hemisphere	tg	ENSG00000165029	ABCA1	0.09646	0.27845	0.729	146	0.118	0.09646	0.27845	0.729	146	0.118
Brain_Frontal_Cortex_BA9	tg	ENSG00000185745	IFIT1	-0.09017	0.26014	0.729	146	0.963	-0.09017	0.26014	0.729	146	0.963
Brain_Cerebellar_Hemisphere	tg	ENSG00000145246	ATP10D	-0.08975	0.26027	0.73	146	0.495	-0.08975	0.26027	0.73	146	0.495
Adipose_Visceral_Omentum	tg	ENSG00000072310	SREBF1	0.05472	0.1589	0.731	146	0.98	0.05472	0.1589	0.731	146	0.98
Adipose_Subcutaneous	tg	ENSG00000140287	HDC	0.04849	0.14284	0.734	146	0.544	0.04849	0.14284	0.734	146	0.544
Colon_Sigmoid	tg	ENSG00000178538	CA8	-0.06546	0.19298	0.734	146	0.96	-0.06546	0.19298	0.734	146	0.96
Lung	tg	ENSG00000140287	HDC	-0.05159	0.15161	0.734	146	0.995	-0.05159	0.15161	0.734	146	0.995
Artery_Aorta	tg	ENSG00000007944	MYLIP	0.05913	0.17494	0.735	146	0.947	0.05913	0.17494	0.735	146	0.947
Brain_Cerebellar_Hemisphere	tg	ENSG00000146072	TNFRSF21	-0.08817	0.2602	0.735	146	0.813	-0.08817	0.2602	0.735	146	0.813
Brain_Putamen_basal_ganglia	tg	ENSG00000179348	GATA2	0.08951	0.26392	0.735	146	0.98	0.08951	0.26392	0.735	146	0.98
Ovary	tg	ENSG00000007944	MYLIP	0.09029	0.26641	0.735	146	0.612	0.09029	0.26641	0.735	146	0.612
Testis	tg	ENSG00000140287	HDC	-0.06575	0.19393	0.735	146	0.431	-0.06575	0.19393	0.735	146	0.431
Brain_Anterior_cingulate_cortex_BA24	tg	ENSG00000179348	GATA2	-0.09997	0.29706	0.736	146	0.212	-0.09997	0.29706	0.736	146	0.212
Brain_Nucleus_accumbens_basal_ganglia	tg	ENSG00000079459	FDFT1	0.08297	0.24577	0.736	146	0.401	0.08297	0.24577	0.736	146	0.401
Colon_Transverse	tg	ENSG00000145246	ATP10D	0.06042	0.17944	0.736	146	0.77	0.06042	0.17944	0.736	146	0.77
Uterus	tg	ENSG00000007944	MYLIP	-0.10205	0.30311	0.736	146	0.616	-0.10205	0.30311	0.736	146	0.616
Skin_Sun_Exposed_Lower_leg	hdl	ENSG00000164211	STARD4	0.04375	0.13047	0.737	164	0.975	0.04375	0.13047	0.737	164	0.975
Artery_Aorta	tg	ENSG00000136960	ENPP2	0.05823	0.17503	0.739	146	0.405	0.05823	0.17503	0.739	146	0.405
Minor_Salivary_Gland	hdl	ENSG00000072310	SREBF1	-0.09481	0.28412	0.739	164	0.109	-0.09481	0.28412	0.739	164	0.109
Thyroid	tg	ENSG00000007944	MYLIP	-0.04784	0.14361	0.739	146	0.994	-0.04784	0.14361	0.739	146	0.994
Brain_Cerebellar_Hemisphere	tg	ENSG00000179348	GATA2	0.08628	0.26021	0.74	146	0.769	0.08628	0.26021	0.74	146	0.769
Colon_Sigmoid	tg	ENSG00000007944	MYLIP	-0.06663	0.2011	0.74	146	0.243	-0.06663	0.2011	0.74	146	0.243
Vagina	tg	ENSG00000178538	CA8	0.09704	0.29194	0.74	146	0.449	0.09704	0.29194	0.74	146	0.449
Brain_Putamen_basal_ganglia	ra	ENSG00000169507	SLC38A11	0.10372	0.3132	0.741	44	0.301	0.10372	0.3132	0.741	44	0.301
Esophagus_Mucosa	tg	ENSG00000146072	TNFRSF21	0.05263	0.15903	0.741	146	0.296	0.05263	0.15903	0.741	146	0.296
Heart_Left_Ventricle	tg	ENSG00000172594	SMPDL3A	-0.05784	0.17521	0.741	146	0.765	-0.05784	0.17521	0.741	146	0.765
Lung	ra	ENSG00000181847	TIGIT	-0.05785	0.17515	0.741	44	0.567	-0.05785	0.17515	0.741	44	0.567
Spleen	tg	ENSG00000130433	CACNG6	0.07562	0.22845	0.741	146	0.875	0.07562	0.22845	0.741	146	0.875
Artery_Tibial	ra	ENSG00000181847	TIGIT	-0.05416	0.16421	0.742	44	0.993	-0.05416	0.16421	0.742	44	0.993
Minor_Salivary_Gland	tg	ENSG00000131016	AKAP12	0.14248	0.31734	0.653	146	0.0372	0.10211	0.31022	0.742	145	0.0838
Brain_Anterior_cingulate_cortex_BA24	hdl	ENSG00000165029	ABCA1	-0.0881	0.26882	0.743	164	0.393	-0.0881	0.26882	0.743	164	0.393
Brain_Hypothalamus	hdl	ENSG00000072310	SREBF1	-0.08105	0.24723	0.743	164	0.462	-0.08105	0.24723	0.743	164	0.462
Brain_Spinal_cord_cervical_c-1	tg	ENSG00000185745	IFIT1	-0.10807	0.33012	0.743	146	0.104	-0.10807	0.33012	0.743	146	0.104
Cells_EBV-transformed_lymphocytes	ra	ENSG00000132010	ZNF20	-0.10722	0.32763	0.743	44	0.831	-0.10722	0.32763	0.743	44	0.831
Brain_Hippocampus	tg	ENSG00000158715	SLC45A3	0.08764	0.26804	0.744	146	0.508	0.08764	0.26804	0.744	146	0.508
Artery_Coronary	tg	ENSG00000079459	FDFT1	-0.08341	0.26629	0.754	146	0.0161	-0.08402	0.25874	0.745	144	0.0638
Brain_Substantia_nigra	ra	ENSG00000132010	ZNF20	-0.12099	0.37182	0.745	44	0.969	-0.12099	0.37182	0.745	44	0.969
Heart_Left_Ventricle	bmi	ENSG00000165092	ALDH1A1	-0.01786	0.35729	0.96	128	0.0137	-0.11167	0.34638	0.747	126	0.0841
Minor_Salivary_Gland	tg	ENSG00000158715	SLC45A3	0.0955	0.29657	0.747	146	0.289	0.0955	0.29657	0.747	146	0.289
Brain_Anterior_cingulate_cortex_BA24	tg	ENSG00000154269	ENPP3	0.09601	0.29902	0.748	146	0.197	0.09601	0.29902	0.748	146	0.197
Brain_Spinal_cord_cervical_c-1	tg	ENSG00000160179	ABCG1	0.09858	0.3066	0.748	146	0.936	0.09858	0.3066	0.748	146	0.936
Thyroid	tg	ENSG00000072310	SREBF1	-0.04613	0.14369	0.748	146	0.658	-0.04613	0.14369	0.748	146	0.658
Colon_Transverse	ra	ENSG00000128641	MYO1B	0.06618	0.20717	0.749	44	0.647	0.06618	0.20717	0.749	44	0.647
Artery_Coronary	hdl	ENSG00000165029	ABCA1	-0.07167	0.22553	0.751	164	0.338	-0.07167	0.22553	0.751	164	0.338
Vagina	tg	ENSG00000154269	ENPP3	-0.09193	0.28994	0.751	146	0.551	-0.09193	0.28994	0.751	146	0.551
Adipose_Subcutaneous	tg	ENSG00000163751	CPA3	-0.04542	0.14377	0.752	146	0.445	-0.04542	0.14377	0.752	146	0.445
Kidney_Cortex	tg	ENSG00000112972	HMGCS1	0.12677	0.40274	0.753	146	0.984	0.12677	0.40274	0.753	146	0.984
Thyroid	ra	ENSG00000211721	TRBV6-5	-0.05214	0.16582	0.753	44	0.81	-0.05214	0.16582	0.753	44	0.81
Adipose_Visceral_Omentum	hdl	ENSG00000130164	LDLR	-0.04639	0.14822	0.754	164	0.815	-0.04639	0.14822	0.754	164	0.815
Brain_Nucleus_accumbens_basal_ganglia	tg	ENSG00000072310	SREBF1	-0.07602	0.24219	0.754	146	0.825	-0.07602	0.24219	0.754	146	0.825
Stomach	tg	ENSG00000158715	SLC45A3	-0.06	0.19119	0.754	146	0.95	-0.06	0.19119	0.754	146	0.95
Testis	tg	ENSG00000172594	SMPDL3A	0.06211	0.19853	0.754	146	0.29	0.06211	0.19853	0.754	146	0.29
Brain_Anterior_cingulate_cortex_BA24	tg	ENSG00000165029	ABCA1	0.0882	0.28395	0.756	146	0.603	0.0882	0.28395	0.756	146	0.603
Thyroid	tg	ENSG00000112972	HMGCS1	0.0446	0.1437	0.756	146	0.588	0.0446	0.1437	0.756	146	0.588
Pancreas	tg	ENSG00000172594	SMPDL3A	0.06093	0.19707	0.757	146	0.906	0.06093	0.19707	0.757	146	0.906
Brain_Caudate_basal_ganglia	ra	ENSG00000123240	OPTN	-0.08773	0.28507	0.758	44	0.946	-0.08773	0.28507	0.758	44	0.946
Ovary	tg	ENSG00000165029	ABCA1	-0.08212	0.2664	0.758	146	0.625	-0.08212	0.2664	0.758	146	0.625
Pancreas	tg	ENSG00000112972	HMGCS1	-0.06065	0.1971	0.758	146	0.792	-0.06065	0.1971	0.758	146	0.792
Artery_Coronary	hdl	ENSG00000130164	LDLR	0.06749	0.21995	0.759	164	0.808	0.06749	0.21995	0.759	164	0.808
Artery_Coronary	tg	ENSG00000104549	SQLE	0.07251	0.2359	0.759	146	0.599	0.07251	0.2359	0.759	146	0.599
Brain_Spinal_cord_cervical_c-1	tg	ENSG00000179348	GATA2	-0.09393	0.30647	0.759	146	1	-0.09393	0.30647	0.759	146	1
Skin_Not_Sun_Exposed_Suprapubic	ra	ENSG00000113088	GZMK	0.05351	0.17466	0.759	44	0.904	0.05351	0.17466	0.759	44	0.904
Pituitary	hdl	ENSG00000072310	SREBF1	0.06373	0.20847	0.76	164	0.948	0.06373	0.20847	0.76	164	0.948
Colon_Transverse	tg	ENSG00000154269	ENPP3	-0.05448	0.17938	0.761	146	0.985	-0.05448	0.17938	0.761	146	0.985
Stomach	ra	ENSG00000113088	GZMK	-0.07141	0.23449	0.761	44	0.274	-0.07141	0.23449	0.761	44	0.274
Adrenal_Gland	ra	ENSG00000169507	SLC38A11	0.07938	0.26182	0.762	44	0.473	0.07938	0.26182	0.762	44	0.473
Artery_Tibial	tg	ENSG00000179348	GATA2	0.04358	0.14407	0.762	146	0.411	0.04358	0.14407	0.762	146	0.411
Esophagus_Mucosa	tg	ENSG00000165029	ABCA1	-0.04837	0.1595	0.762	146	0.273	-0.04837	0.1595	0.762	146	0.273
Esophagus_Muscularis	hdl	ENSG00000007944	MYLIP	0.04513	0.14884	0.762	164	0.912	0.04513	0.14884	0.762	164	0.912
Skin_Sun_Exposed_Lower_leg	hdl	ENSG00000007944	MYLIP	0.03935	0.13051	0.763	164	0.814	0.03935	0.13051	0.763	164	0.814
Testis	tg	ENSG00000163751	CPA3	0.0578	0.19183	0.763	146	0.758	0.0578	0.19183	0.763	146	0.758
Breast_Mammary_Tissue	tg	ENSG00000163751	CPA3	-0.0519	0.17297	0.764	146	0.857	-0.0519	0.17297	0.764	146	0.857
Brain_Cerebellar_Hemisphere	tg	ENSG00000143653	SCCPDH	-0.07872	0.26319	0.765	146	0.428	-0.07872	0.26319	0.765	146	0.428
Brain_Spinal_cord_cervical_c-1	hdl	ENSG00000186628	FSD2	0.08569	0.28621	0.765	164	0.478	0.08569	0.28621	0.765	164	0.478
Adipose_Visceral_Omentum	tc	ENSG00000165029	ABCA1	0.04911	0.16532	0.766	120	0.878	0.04911	0.16532	0.766	120	0.878
Breast_Mammary_Tissue	tg	ENSG00000143653	SCCPDH	0.05127	0.1729	0.767	146	0.996	0.05127	0.1729	0.767	146	0.996
Esophagus_Muscularis	tg	ENSG00000179639	FCER1A	-0.04725	0.15967	0.767	146	0.464	-0.04725	0.15967	0.767	146	0.464
Nerve_Tibial	hdl	ENSG00000130164	LDLR	-0.04289	0.14463	0.767	164	0.164	-0.04289	0.14463	0.767	164	0.164
Testis	hdl	ENSG00000130164	LDLR	-0.05515	0.18636	0.767	164	0.232	-0.05515	0.18636	0.767	164	0.232
Lung	tg	ENSG00000072310	SREBF1	-0.04474	0.15169	0.768	146	0.698	-0.04474	0.15169	0.768	146	0.698
Whole_Blood	ra	ENSG00000132010	ZNF20	-0.04528	0.15359	0.768	44	0.498	-0.04528	0.15359	0.768	44	0.498
Brain_Cerebellar_Hemisphere	tg	ENSG00000007944	MYLIP	-0.07644	0.26017	0.769	146	0.913	-0.07644	0.26017	0.769	146	0.913
Brain_Caudate_basal_ganglia	ra	ENSG00000128641	MYO1B	-0.08341	0.28539	0.77	44	0.563	-0.08341	0.28539	0.77	44	0.563
Brain_Putamen_basal_ganglia	hdl	ENSG00000160179	ABCG1	0.07185	0.24622	0.77	164	0.708	0.07185	0.24622	0.77	164	0.708
Brain_Spinal_cord_cervical_c-1	tg	ENSG00000136960	ENPP2	-0.08963	0.30661	0.77	146	0.916	-0.08963	0.30661	0.77	146	0.916
Heart_Left_Ventricle	tg	ENSG00000143653	SCCPDH	0.05114	0.17522	0.77	146	0.726	0.05114	0.17522	0.77	146	0.726
Whole_Blood	ra	ENSG00000211782	TRAV8-1	0.04491	0.15357	0.77	44	0.537	0.04491	0.15357	0.77	44	0.537
Adipose_Subcutaneous	ra	ENSG00000250510	GPR162	0.04791	0.16463	0.771	44	0.994	0.04791	0.16463	0.771	44	0.994
Brain_Caudate_basal_ganglia	hdl	ENSG00000130164	LDLR	0.06831	0.23483	0.771	164	0.372	0.06831	0.23483	0.771	164	0.372
Brain_Hypothalamus	bmi	ENSG00000165092	ALDH1A1	0.13707	0.47057	0.771	128	0.506	0.13707	0.47057	0.771	128	0.506
Esophagus_Gastroesophageal_Junction	ra	ENSG00000169507	SLC38A11	-0.06383	0.21883	0.771	44	0.506	-0.06383	0.21883	0.771	44	0.506
Vagina	tg	ENSG00000136960	ENPP2	-0.0872	0.29941	0.771	146	0.28	-0.0872	0.29941	0.771	146	0.28
Adipose_Visceral_Omentum	hdl	ENSG00000007944	MYLIP	0.04291	0.14815	0.772	164	0.997	0.04291	0.14815	0.772	164	0.997
Brain_Cerebellar_Hemisphere	hdl	ENSG00000160179	ABCG1	-0.07026	0.24261	0.772	164	0.937	-0.07026	0.24261	0.772	164	0.937
Brain_Substantia_nigra	tg	ENSG00000136960	ENPP2	0.09321	0.32236	0.772	146	0.883	0.09321	0.32236	0.772	146	0.883
Adrenal_Gland	tg	ENSG00000198794	SCAMP5	-0.06496	0.22548	0.773	146	0.91	-0.06496	0.22548	0.773	146	0.91
Brain_Cortex	bmi	ENSG00000165092	ALDH1A1	-0.12944	0.44878	0.773	128	0.236	-0.12944	0.44878	0.773	128	0.236
Whole_Blood	hdl	ENSG00000165029	ABCA1	-0.03576	0.12401	0.773	164	0.866	-0.03576	0.12401	0.773	164	0.866
Artery_Coronary	height	ENSG00000123146	CD97	0.0506	0.17633	0.774	418	0.872	0.0506	0.17633	0.774	418	0.872
Brain_Putamen_basal_ganglia	tg	ENSG00000112972	HMGCS1	-0.07579	0.26394	0.774	146	0.963	-0.07579	0.26394	0.774	146	0.963
Pituitary	bmi	ENSG00000165092	ALDH1A1	-0.11422	0.39838	0.774	128	0.701	-0.11422	0.39838	0.774	128	0.701
Brain_Cortex	tg	ENSG00000178538	CA8	-0.07012	0.24565	0.775	146	0.336	-0.07012	0.24565	0.775	146	0.336
Brain_Frontal_Cortex_BA9	hdl	ENSG00000165029	ABCA1	0.0695	0.24267	0.775	164	0.755	0.0695	0.24267	0.775	164	0.755
Heart_Atrial_Appendage	tg	ENSG00000104549	SQLE	0.05099	0.17849	0.775	146	0.704	0.05099	0.17849	0.775	146	0.704
Pancreas	ra	ENSG00000122877	EGR2	-0.06491	0.22754	0.775	44	0.684	-0.06491	0.22754	0.775	44	0.684
Artery_Aorta	tg	ENSG00000154269	ENPP3	-0.04965	0.17491	0.777	146	0.988	-0.04965	0.17491	0.777	146	0.988
Heart_Atrial_Appendage	tg	ENSG00000160179	ABCG1	0.07667	0.20582	0.71	146	0.00643	0.05583	0.19681	0.777	143	0.0624
Prostate	hdl	ENSG00000079459	FDFT1	-0.06126	0.21589	0.777	164	0.927	-0.06126	0.21589	0.777	164	0.927
Heart_Atrial_Appendage	tg	ENSG00000079459	FDFT1	-0.05425	0.19217	0.778	146	0.0977	-0.05425	0.19217	0.778	146	0.0977
Liver	tg	ENSG00000007944	MYLIP	-0.06742	0.23868	0.778	146	0.762	-0.06742	0.23868	0.778	146	0.762
Cells_Cultured_fibroblasts	ra	ENSG00000250510	GPR162	0.05063	0.18083	0.779	44	0.631	0.05063	0.18083	0.779	44	0.631
Esophagus_Mucosa	ra	ENSG00000211721	TRBV6-5	-0.05754	0.2048	0.779	44	0.0868	-0.05754	0.2048	0.779	44	0.0868
Heart_Left_Ventricle	ra	ENSG00000123240	OPTN	-0.05669	0.2022	0.779	44	0.8	-0.05669	0.2022	0.779	44	0.8
Lung	ra	ENSG00000196684	HSH2D	-0.04913	0.17501	0.779	44	0.898	-0.04913	0.17501	0.779	44	0.898
Cells_EBV-transformed_lymphocytes	hdl	ENSG00000072310	SREBF1	0.07394	0.26473	0.78	164	0.891	0.07394	0.26473	0.78	164	0.891
Muscle_Skeletal	tg	ENSG00000131016	AKAP12	-0.03853	0.13794	0.78	146	0.132	-0.03853	0.13794	0.78	146	0.132
Vagina	tg	ENSG00000143653	SCCPDH	0.08787	0.31475	0.78	146	0.0734	0.08787	0.31475	0.78	146	0.0734
Brain_Cerebellum	tg	ENSG00000143653	SCCPDH	-0.06617	0.23816	0.781	146	0.474	-0.06617	0.23816	0.781	146	0.474
Cells_Cultured_fibroblasts	ra	ENSG00000128641	MYO1B	0.05124	0.18411	0.781	44	0.421	0.05124	0.18411	0.781	44	0.421
Brain_Nucleus_accumbens_basal_ganglia	tg	ENSG00000136960	ENPP2	0.06815	0.24769	0.783	146	0.358	0.06815	0.24769	0.783	146	0.358
Cells_Cultured_fibroblasts	tg	ENSG00000158715	SLC45A3	-0.04323	0.15753	0.784	146	0.449	-0.04323	0.15753	0.784	146	0.449
Heart_Atrial_Appendage	tg	ENSG00000163751	CPA3	-0.04883	0.17844	0.784	146	0.915	-0.04883	0.17844	0.784	146	0.915
Small_Intestine_Terminal_Ileum	tg	ENSG00000154269	ENPP3	-0.07298	0.26599	0.784	146	0.257	-0.07298	0.26599	0.784	146	0.257
Stomach	tg	ENSG00000145246	ATP10D	-0.05385	0.19769	0.785	146	0.293	-0.05385	0.19769	0.785	146	0.293
Brain_Hippocampus	tg	ENSG00000104549	SQLE	0.07382	0.27206	0.786	146	0.405	0.07382	0.27206	0.786	146	0.405
Lung	ra	ENSG00000113088	GZMK	0.04766	0.17511	0.786	44	0.664	0.04766	0.17511	0.786	44	0.664
Heart_Left_Ventricle	tg	ENSG00000145246	ATP10D	-0.05151	0.19086	0.787	146	0.0637	-0.05151	0.19086	0.787	146	0.0637
Brain_Cortex	height	ENSG00000123146	CD97	-0.04997	0.18588	0.788	418	0.165	-0.04997	0.18588	0.788	418	0.165
Brain_Cerebellum	tg	ENSG00000179639	FCER1A	0.0638	0.23815	0.789	146	0.563	0.0638	0.23815	0.789	146	0.563
Artery_Coronary	bmi	ENSG00000165092	ALDH1A1	-0.11114	0.41956	0.791	128	0.997	-0.11114	0.41956	0.791	128	0.997
Muscle_Skeletal	tg	ENSG00000198794	SCAMP5	0.0344	0.12958	0.791	146	0.519	0.0344	0.12958	0.791	146	0.519
Pituitary	tg	ENSG00000179639	FCER1A	-0.05925	0.22353	0.791	146	0.977	-0.05925	0.22353	0.791	146	0.977
Brain_Amygdala	tg	ENSG00000198794	SCAMP5	-0.07984	0.30315	0.792	146	0.467	-0.07984	0.30315	0.792	146	0.467
Colon_Sigmoid	tg	ENSG00000185745	IFIT1	-0.05116	0.19379	0.792	146	0.459	-0.05116	0.19379	0.792	146	0.459
Pituitary	tg	ENSG00000198794	SCAMP5	-0.05889	0.22359	0.792	146	0.846	-0.05889	0.22359	0.792	146	0.846
Vagina	hdl	ENSG00000164211	STARD4	-0.07122	0.27031	0.792	164	0.886	-0.07122	0.27031	0.792	164	0.886
Whole_Blood	tg	ENSG00000130433	CACNG6	-0.03499	0.13294	0.792	146	0.988	-0.03499	0.13294	0.792	146	0.988
Heart_Atrial_Appendage	tg	ENSG00000140287	HDC	-0.04675	0.17851	0.793	146	0.545	-0.04675	0.17851	0.793	146	0.545
Liver	tg	ENSG00000136960	ENPP2	0.06522	0.24901	0.793	146	0.241	0.06522	0.24901	0.793	146	0.241
Brain_Hippocampus	tg	ENSG00000179348	GATA2	-0.07063	0.27069	0.794	146	0.429	-0.07063	0.27069	0.794	146	0.429
Brain_Cerebellar_Hemisphere	tg	ENSG00000178538	CA8	-0.06777	0.26345	0.797	146	0.418	-0.06777	0.26345	0.797	146	0.418
Brain_Nucleus_accumbens_basal_ganglia	ra	ENSG00000123240	OPTN	0.07179	0.27952	0.797	44	0.792	0.07179	0.27952	0.797	44	0.792
Brain_Substantia_nigra	tc	ENSG00000165029	ABCA1	0.08588	0.33537	0.798	120	0.732	0.08588	0.33537	0.798	120	0.732
Small_Intestine_Terminal_Ileum	ra	ENSG00000132010	ZNF20	-0.07729	0.30128	0.798	44	0.635	-0.07729	0.30128	0.798	44	0.635
Esophagus_Muscularis	tg	ENSG00000172594	SMPDL3A	-0.04057	0.15961	0.799	146	0.9	-0.04057	0.15961	0.799	146	0.9
Heart_Atrial_Appendage	tg	ENSG00000179639	FCER1A	-0.04551	0.17845	0.799	146	0.879	-0.04551	0.17845	0.799	146	0.879
Adipose_Visceral_Omentum	height	ENSG00000123146	CD97	0.03075	0.12109	0.8	418	0.292	0.03075	0.12109	0.8	418	0.292
Esophagus_Gastroesophageal_Junction	tg	ENSG00000072310	SREBF1	0.048	0.18976	0.8	146	0.437	0.048	0.18976	0.8	146	0.437
Brain_Anterior_cingulate_cortex_BA24	ra	ENSG00000169507	SLC38A11	-0.08259	0.32762	0.801	44	0.849	-0.08259	0.32762	0.801	44	0.849
Skin_Sun_Exposed_Lower_leg	hdl	ENSG00000130164	LDLR	0.03285	0.13052	0.801	164	0.705	0.03285	0.13052	0.801	164	0.705
Esophagus_Mucosa	hdl	ENSG00000007944	MYLIP	0.03612	0.144	0.802	164	0.684	0.03612	0.144	0.802	164	0.684
Lung	tg	ENSG00000007944	MYLIP	-0.03796	0.15159	0.802	146	0.999	-0.03796	0.15159	0.802	146	0.999
Nerve_Tibial	bmi	ENSG00000165092	ALDH1A1	0.06682	0.26599	0.802	128	0.53	0.06682	0.26599	0.802	128	0.53
Small_Intestine_Terminal_Ileum	ra	ENSG00000211782	TRAV8-1	0.07538	0.30109	0.802	44	0.888	0.07538	0.30109	0.802	44	0.888
Thyroid	ra	ENSG00000123240	OPTN	-0.04168	0.16582	0.802	44	0.81	-0.04168	0.16582	0.802	44	0.81
Vagina	ra	ENSG00000122877	EGR2	0.08311	0.33442	0.804	44	0.927	0.08311	0.33442	0.804	44	0.927
Brain_Hypothalamus	tg	ENSG00000143653	SCCPDH	-0.06494	0.26392	0.806	146	0.979	-0.06494	0.26392	0.806	146	0.979
Brain_Spinal_cord_cervical_c-1	tg	ENSG00000154269	ENPP3	-0.07791	0.31719	0.806	146	0.265	-0.07791	0.31719	0.806	146	0.265
Minor_Salivary_Gland	ra	ENSG00000113088	GZMK	0.09267	0.37714	0.806	44	0.105	0.09267	0.37714	0.806	44	0.105
Brain_Cortex	tg	ENSG00000143653	SCCPDH	0.05867	0.24035	0.807	146	0.965	0.05867	0.24035	0.807	146	0.965
Brain_Hypothalamus	hdl	ENSG00000130164	LDLR	0.06018	0.24621	0.807	164	0.734	0.06018	0.24621	0.807	164	0.734
Colon_Sigmoid	hdl	ENSG00000007944	MYLIP	-0.04679	0.19113	0.807	164	0.133	-0.04679	0.19113	0.807	164	0.133
Brain_Amygdala	tg	ENSG00000072310	SREBF1	0.07352	0.30303	0.808	146	0.903	0.07352	0.30303	0.808	146	0.903
Brain_Hippocampus	tc	ENSG00000165029	ABCA1	-0.06769	0.27877	0.808	120	0.696	-0.06769	0.27877	0.808	120	0.696
Brain_Substantia_nigra	hdl	ENSG00000079459	FDFT1	-0.0729	0.30055	0.808	164	0.983	-0.0729	0.30055	0.808	164	0.983
Brain_Anterior_cingulate_cortex_BA24	ra	ENSG00000196684	HSH2D	0.07916	0.32784	0.809	44	0.6	0.07916	0.32784	0.809	44	0.6
Colon_Sigmoid	tg	ENSG00000154269	ENPP3	0.0482	0.19973	0.809	146	0.281	0.0482	0.19973	0.809	146	0.281
Ovary	hdl	ENSG00000164211	STARD4	0.05993	0.24841	0.809	164	0.741	0.05993	0.24841	0.809	164	0.741
Pancreas	height	ENSG00000123146	CD97	0.03569	0.14736	0.809	418	0.823	0.03569	0.14736	0.809	418	0.823
Brain_Nucleus_accumbens_basal_ganglia	ra	ENSG00000122877	EGR2	0.0671	0.27974	0.81	44	0.437	0.0671	0.27974	0.81	44	0.437
Brain_Nucleus_accumbens_basal_ganglia	tg	ENSG00000178538	CA8	0.05808	0.24219	0.81	146	0.795	0.05808	0.24219	0.81	146	0.795
Ovary	tg	ENSG00000198794	SCAMP5	0.06503	0.27117	0.81	146	0.378	0.06503	0.27117	0.81	146	0.378
Prostate	tg	ENSG00000143653	SCCPDH	-0.05561	0.23157	0.81	146	0.672	-0.05561	0.23157	0.81	146	0.672
Testis	tg	ENSG00000079459	FDFT1	-0.04805	0.20016	0.81	146	0.235	-0.04805	0.20016	0.81	146	0.235
Uterus	ra	ENSG00000250510	GPR162	0.08414	0.34985	0.81	44	0.71	0.08414	0.34985	0.81	44	0.71
Adipose_Subcutaneous	tg	ENSG00000104549	SQLE	-0.03409	0.14281	0.811	146	0.81	-0.03409	0.14281	0.811	146	0.81
Brain_Substantia_nigra	tg	ENSG00000172594	SMPDL3A	-0.07707	0.32246	0.811	146	0.523	-0.07707	0.32246	0.811	146	0.523
Colon_Transverse	tg	ENSG00000072310	SREBF1	-0.04299	0.17939	0.811	146	0.974	-0.04299	0.17939	0.811	146	0.974
Testis	ra	ENSG00000169507	SLC38A11	0.05967	0.2499	0.811	44	0.103	0.05967	0.2499	0.811	44	0.103
Whole_Blood	hdl	ENSG00000079459	FDFT1	-0.03026	0.12651	0.811	164	0.371	-0.03026	0.12651	0.811	164	0.371
Muscle_Skeletal	tg	ENSG00000072310	SREBF1	-0.03088	0.12954	0.812	146	0.872	-0.03088	0.12954	0.812	146	0.872
Muscle_Skeletal	tg	ENSG00000145246	ATP10D	0.03176	0.13342	0.812	146	0.238	0.03176	0.13342	0.812	146	0.238
Muscle_Skeletal	tg	ENSG00000143653	SCCPDH	0.03051	0.12958	0.814	146	0.534	0.03051	0.12958	0.814	146	0.534
Stomach	hdl	ENSG00000079459	FDFT1	0.04204	0.17835	0.814	164	0.73	0.04204	0.17835	0.814	164	0.73
Liver	ra	ENSG00000123240	OPTN	-0.06448	0.27519	0.815	44	0.99	-0.06448	0.27519	0.815	44	0.99
Adrenal_Gland	hdl	ENSG00000165029	ABCA1	0.02606	0.23255	0.911	164	0.0327	0.05264	0.22647	0.816	163	0.0922
Esophagus_Gastroesophageal_Junction	tg	ENSG00000154269	ENPP3	-0.04746	0.20419	0.816	146	0.0949	-0.04746	0.20419	0.816	146	0.0949
Brain_Hippocampus	tg	ENSG00000145246	ATP10D	0.06188	0.26798	0.817	146	0.776	0.06188	0.26798	0.817	146	0.776
Brain_Nucleus_accumbens_basal_ganglia	tg	ENSG00000140287	HDC	0.05602	0.24223	0.817	146	0.65	0.05602	0.24223	0.817	146	0.65
Esophagus_Muscularis	ra	ENSG00000128641	MYO1B	-0.04669	0.20208	0.817	44	0.189	-0.04669	0.20208	0.817	44	0.189
Uterus	tg	ENSG00000163751	CPA3	-0.07001	0.30306	0.817	146	0.841	-0.07001	0.30306	0.817	146	0.841
Adipose_Subcutaneous	hdl	ENSG00000072310	SREBF1	0.03071	0.13316	0.818	164	0.893	0.03071	0.13316	0.818	164	0.893
Brain_Amygdala	tg	ENSG00000140287	HDC	0.07067	0.3071	0.818	146	0.412	0.07067	0.3071	0.818	146	0.412
Brain_Substantia_nigra	tg	ENSG00000160179	ABCG1	0.07699	0.3351	0.818	146	0.259	0.07699	0.3351	0.818	146	0.259
Liver	hdl	ENSG00000160179	ABCG1	0.05063	0.2226	0.82	164	0.697	0.05063	0.2226	0.82	164	0.697
Brain_Cortex	hdl	ENSG00000165029	ABCA1	-0.05066	0.22423	0.821	164	0.661	-0.05066	0.22423	0.821	164	0.661
Brain_Putamen_basal_ganglia	hdl	ENSG00000165029	ABCA1	-0.05555	0.24621	0.821	164	0.771	-0.05555	0.24621	0.821	164	0.771
Prostate	ra	ENSG00000122877	EGR2	0.06581	0.29104	0.821	44	0.206	0.06581	0.29104	0.821	44	0.206
Adrenal_Gland	tg	ENSG00000128284	APOL3	-0.05085	0.22552	0.822	146	0.709	-0.05085	0.22552	0.822	146	0.709
Brain_Cortex	ra	ENSG00000169507	SLC38A11	-0.0624	0.27752	0.822	44	0.719	-0.0624	0.27752	0.822	44	0.719
Liver	tg	ENSG00000163751	CPA3	0.05382	0.2387	0.822	146	0.687	0.05382	0.2387	0.822	146	0.687
Skin_Not_Sun_Exposed_Suprapubic	tg	ENSG00000154269	ENPP3	-0.0341	0.15141	0.822	146	0.617	-0.0341	0.15141	0.822	146	0.617
Brain_Substantia_nigra	hdl	ENSG00000186628	FSD2	0.06677	0.30068	0.824	164	0.685	0.06677	0.30068	0.824	164	0.685
Breast_Mammary_Tissue	tg	ENSG00000136960	ENPP2	-0.03816	0.17297	0.825	146	0.812	-0.03816	0.17297	0.825	146	0.812
Muscle_Skeletal	tg	ENSG00000128284	APOL3	0.02868	0.12951	0.825	146	0.979	0.02868	0.12951	0.825	146	0.979
Kidney_Cortex	ra	ENSG00000123240	OPTN	0.10789	0.49028	0.826	44	0.252	0.10789	0.49028	0.826	44	0.252
Thyroid	hdl	ENSG00000186628	FSD2	-0.02945	0.13395	0.826	164	0.959	-0.02945	0.13395	0.826	164	0.959
Artery_Aorta	tc	ENSG00000165029	ABCA1	-0.03986	0.18201	0.827	120	0.799	-0.03986	0.18201	0.827	120	0.799
Adipose_Visceral_Omentum	ra	ENSG00000132010	ZNF20	-0.04243	0.1952	0.828	44	0.288	-0.04243	0.1952	0.828	44	0.288
Colon_Sigmoid	hdl	ENSG00000079459	FDFT1	-0.03907	0.18005	0.828	164	0.517	-0.03907	0.18005	0.828	164	0.517
Colon_Sigmoid	tg	ENSG00000149534	MS4A2	-0.04204	0.19303	0.828	146	0.788	-0.04204	0.19303	0.828	146	0.788
Esophagus_Muscularis	tg	ENSG00000163751	CPA3	0.0354	0.16334	0.828	146	0.355	0.0354	0.16334	0.828	146	0.355
Skin_Not_Sun_Exposed_Suprapubic	tg	ENSG00000146072	TNFRSF21	-0.03298	0.1514	0.828	146	0.685	-0.03298	0.1514	0.828	146	0.685
Adrenal_Gland	hdl	ENSG00000160179	ABCG1	0.04537	0.21033	0.829	164	0.615	0.04537	0.21033	0.829	164	0.615
Brain_Hippocampus	tg	ENSG00000172594	SMPDL3A	-0.05787	0.268	0.829	146	0.689	-0.05787	0.268	0.829	146	0.689
Colon_Transverse	tg	ENSG00000130433	CACNG6	0.03855	0.17946	0.83	146	0.615	0.03855	0.17946	0.83	146	0.615
Lung	tg	ENSG00000130433	CACNG6	-0.0323	0.15165	0.831	146	0.942	-0.0323	0.15165	0.831	146	0.942
Pituitary	hdl	ENSG00000130164	LDLR	0.0444	0.20853	0.831	164	0.685	0.0444	0.20853	0.831	164	0.685
Vagina	hdl	ENSG00000007944	MYLIP	0.05786	0.27033	0.831	164	0.811	0.05786	0.27033	0.831	164	0.811
Brain_Hypothalamus	tg	ENSG00000160179	ABCG1	-0.05587	0.26407	0.832	146	0.482	-0.05587	0.26407	0.832	146	0.482
Artery_Aorta	ra	ENSG00000123240	OPTN	0.04316	0.20452	0.833	44	0.447	0.04316	0.20452	0.833	44	0.447
Heart_Atrial_Appendage	hdl	ENSG00000186628	FSD2	0.03555	0.1686	0.833	164	0.378	0.03555	0.1686	0.833	164	0.378
Stomach	tg	ENSG00000154269	ENPP3	-0.0403	0.19125	0.833	146	0.681	-0.0403	0.19125	0.833	146	0.681
Adipose_Subcutaneous	tg	ENSG00000172594	SMPDL3A	-0.02987	0.1428	0.834	146	0.841	-0.02987	0.1428	0.834	146	0.841
Colon_Sigmoid	tg	ENSG00000079459	FDFT1	0.04307	0.20497	0.834	146	0.152	0.04307	0.20497	0.834	146	0.152
Testis	height	ENSG00000123146	CD97	0.03008	0.14342	0.834	418	0.861	0.03008	0.14342	0.834	418	0.861
Testis	tg	ENSG00000149516	MS4A3	0.04013	0.19186	0.834	146	0.583	0.04013	0.19186	0.834	146	0.583
Artery_Coronary	hdl	ENSG00000160179	ABCG1	-0.04587	0.21993	0.835	164	0.869	-0.04587	0.21993	0.835	164	0.869
Brain_Cerebellum	tg	ENSG00000165029	ABCA1	0.05347	0.2561	0.835	146	0.0995	0.05347	0.2561	0.835	146	0.0995
Brain_Nucleus_accumbens_basal_ganglia	tg	ENSG00000130433	CACNG6	-0.05401	0.2587	0.835	146	0.125	-0.05401	0.2587	0.835	146	0.125
Colon_Transverse	hdl	ENSG00000007944	MYLIP	0.0353	0.16896	0.835	164	0.431	0.0353	0.16896	0.835	164	0.431
Prostate	tg	ENSG00000160179	ABCG1	-0.04837	0.23159	0.835	146	0.55	-0.04837	0.23159	0.835	146	0.55
Adipose_Subcutaneous	ra	ENSG00000196684	HSH2D	-0.03403	0.16489	0.836	44	0.601	-0.03403	0.16489	0.836	44	0.601
Adrenal_Gland	hdl	ENSG00000186628	FSD2	0.04354	0.21032	0.836	164	0.692	0.04354	0.21032	0.836	164	0.692
Thyroid	bmi	ENSG00000165092	ALDH1A1	-0.05227	0.25612	0.838	128	0.455	-0.05227	0.25612	0.838	128	0.455
Liver	tg	ENSG00000160179	ABCG1	-0.04855	0.23869	0.839	146	0.732	-0.04855	0.23869	0.839	146	0.732
Minor_Salivary_Gland	tg	ENSG00000149534	MS4A2	0.05837	0.28681	0.839	146	0.922	0.05837	0.28681	0.839	146	0.922
Brain_Cortex	tg	ENSG00000160179	ABCG1	-0.04854	0.24044	0.84	146	0.637	-0.04854	0.24044	0.84	146	0.637
Colon_Sigmoid	ra	ENSG00000122877	EGR2	-0.05055	0.25021	0.84	44	0.0975	-0.05055	0.25021	0.84	44	0.0975
Heart_Atrial_Appendage	tg	ENSG00000112972	HMGCS1	0.03597	0.17847	0.84	146	0.822	0.03597	0.17847	0.84	146	0.822
Adipose_Visceral_Omentum	ra	ENSG00000250510	GPR162	0.03675	0.18358	0.841	44	0.468	0.03675	0.18358	0.841	44	0.468
Kidney_Cortex	tg	ENSG00000165029	ABCA1	-0.08075	0.40282	0.841	146	0.912	-0.08075	0.40282	0.841	146	0.912
Pituitary	height	ENSG00000123146	CD97	0.03359	0.16721	0.841	418	0.52	0.03359	0.16721	0.841	418	0.52
Brain_Amygdala	tg	ENSG00000179348	GATA2	0.06111	0.30746	0.842	146	0.354	0.06111	0.30746	0.842	146	0.354
Colon_Transverse	hdl	ENSG00000072310	SREBF1	0.03334	0.16729	0.842	164	0.964	0.03334	0.16729	0.842	164	0.964
Minor_Salivary_Gland	tg	ENSG00000112972	HMGCS1	-0.06128	0.30751	0.842	146	0.101	-0.06128	0.30751	0.842	146	0.101
Pituitary	tg	ENSG00000160179	ABCG1	-0.04704	0.2361	0.842	146	0.135	-0.04704	0.2361	0.842	146	0.135
Testis	hdl	ENSG00000079459	FDFT1	-0.03733	0.1874	0.842	164	0.196	-0.03733	0.1874	0.842	164	0.196
Brain_Hypothalamus	ra	ENSG00000169507	SLC38A11	-0.06412	0.3231	0.843	44	0.295	-0.06412	0.3231	0.843	44	0.295
Lung	tg	ENSG00000160179	ABCG1	-0.02997	0.15169	0.843	146	0.761	-0.02997	0.15169	0.843	146	0.761
Spleen	tg	ENSG00000160179	ABCG1	-0.04496	0.22841	0.844	146	0.961	-0.04496	0.22841	0.844	146	0.961
Brain_Substantia_nigra	hdl	ENSG00000165029	ABCA1	-0.05869	0.30064	0.845	164	0.811	-0.05869	0.30064	0.845	164	0.811
Brain_Caudate_basal_ganglia	ra	ENSG00000122877	EGR2	0.05536	0.28523	0.846	44	0.792	0.05536	0.28523	0.846	44	0.792
Muscle_Skeletal	ra	ENSG00000123240	OPTN	0.02905	0.14959	0.846	44	0.572	0.02905	0.14959	0.846	44	0.572
Minor_Salivary_Gland	tg	ENSG00000079459	FDFT1	0.05844	0.30305	0.847	146	0.15	0.05844	0.30305	0.847	146	0.15
Minor_Salivary_Gland	tg	ENSG00000104549	SQLE	0.05796	0.30055	0.847	146	0.203	0.05796	0.30055	0.847	146	0.203
Whole_Blood	hdl	ENSG00000160179	ABCG1	0.02392	0.12437	0.847	164	0.469	0.02392	0.12437	0.847	164	0.469
Esophagus_Muscularis	tg	ENSG00000104549	SQLE	-0.03263	0.17026	0.848	146	0.112	-0.03263	0.17026	0.848	146	0.112
Spleen	tg	ENSG00000178538	CA8	-0.04366	0.22842	0.848	146	0.946	-0.04366	0.22842	0.848	146	0.946
Uterus	hdl	ENSG00000186628	FSD2	-0.05418	0.2826	0.848	164	0.89	-0.05418	0.2826	0.848	164	0.89
Heart_Atrial_Appendage	tg	ENSG00000128284	APOL3	0.03397	0.17846	0.849	146	0.836	0.03397	0.17846	0.849	146	0.836
Artery_Tibial	tg	ENSG00000154269	ENPP3	-0.02698	0.14243	0.85	146	0.851	-0.02698	0.14243	0.85	146	0.851
Esophagus_Gastroesophageal_Junction	hdl	ENSG00000007944	MYLIP	0.03341	0.17669	0.85	164	0.898	0.03341	0.17669	0.85	164	0.898
Liver	bmi	ENSG00000165092	ALDH1A1	0.08033	0.42485	0.85	128	0.964	0.08033	0.42485	0.85	128	0.964
Small_Intestine_Terminal_Ileum	ra	ENSG00000250510	GPR162	0.05712	0.30125	0.85	44	0.691	0.05712	0.30125	0.85	44	0.691
Brain_Caudate_basal_ganglia	hdl	ENSG00000186628	FSD2	0.04336	0.23052	0.851	164	0.508	0.04336	0.23052	0.851	164	0.508
Esophagus_Mucosa	ra	ENSG00000181847	TIGIT	-0.03319	0.17823	0.852	44	0.73	-0.03319	0.17823	0.852	44	0.73
Brain_Caudate_basal_ganglia	hdl	ENSG00000072310	SREBF1	-0.0428	0.23051	0.853	164	0.586	-0.0428	0.23051	0.853	164	0.586
Brain_Spinal_cord_cervical_c-1	ra	ENSG00000181847	TIGIT	0.0655	0.35392	0.853	44	0.796	0.0655	0.35392	0.853	44	0.796
Brain_Substantia_nigra	tg	ENSG00000104549	SQLE	0.05943	0.32229	0.854	146	0.981	0.05943	0.32229	0.854	146	0.981
Cells_Cultured_fibroblasts	hdl	ENSG00000164211	STARD4	0.02691	0.1461	0.854	164	0.511	0.02691	0.1461	0.854	164	0.511
Cells_EBV-transformed_lymphocytes	hdl	ENSG00000079459	FDFT1	-0.04994	0.27126	0.854	164	0.318	-0.04994	0.27126	0.854	164	0.318
Heart_Atrial_Appendage	tg	ENSG00000154269	ENPP3	0.03275	0.17849	0.854	146	0.663	0.03275	0.17849	0.854	146	0.663
Brain_Anterior_cingulate_cortex_BA24	ra	ENSG00000132010	ZNF20	-0.05957	0.32783	0.856	44	0.567	-0.05957	0.32783	0.856	44	0.567
Spleen	tg	ENSG00000172594	SMPDL3A	0.04137	0.22843	0.856	146	0.934	0.04137	0.22843	0.856	146	0.934
Brain_Cerebellar_Hemisphere	ra	ENSG00000250510	GPR162	0.05403	0.30034	0.857	44	0.762	0.05403	0.30034	0.857	44	0.762
Brain_Frontal_Cortex_BA9	ra	ENSG00000196684	HSH2D	-0.05618	0.31095	0.857	44	0.322	-0.05618	0.31095	0.857	44	0.322
Stomach	tg	ENSG00000198794	SCAMP5	0.03569	0.19816	0.857	146	0.289	0.03569	0.19816	0.857	146	0.289
Cells_Cultured_fibroblasts	tg	ENSG00000112972	HMGCS1	-0.02792	0.15661	0.858	146	0.866	-0.02792	0.15661	0.858	146	0.866
Colon_Sigmoid	ra	ENSG00000132010	ZNF20	-0.04055	0.22755	0.859	44	0.426	-0.04055	0.22755	0.859	44	0.426
Heart_Atrial_Appendage	hdl	ENSG00000130164	LDLR	-0.02955	0.16643	0.859	164	0.797	-0.02955	0.16643	0.859	164	0.797
Brain_Cerebellum	hdl	ENSG00000160179	ABCG1	0.03908	0.22206	0.86	164	0.728	0.03908	0.22206	0.86	164	0.728
Minor_Salivary_Gland	ra	ENSG00000211721	TRBV6-5	0.05857	0.33132	0.86	44	0.458	0.05857	0.33132	0.86	44	0.458
Lung	hdl	ENSG00000072310	SREBF1	-0.02481	0.14147	0.861	164	0.654	-0.02481	0.14147	0.861	164	0.654
Brain_Amygdala	height	ENSG00000123146	CD97	-0.03933	0.2266	0.862	418	0.794	-0.03933	0.2266	0.862	418	0.794
Breast_Mammary_Tissue	tg	ENSG00000198794	SCAMP5	0.03002	0.17298	0.862	146	0.787	0.03002	0.17298	0.862	146	0.787
Pituitary	tg	ENSG00000158715	SLC45A3	0.03891	0.22362	0.862	146	0.661	0.03891	0.22362	0.862	146	0.661
Artery_Coronary	tg	ENSG00000163751	CPA3	0.04059	0.23586	0.863	146	0.801	0.04059	0.23586	0.863	146	0.801
Brain_Cortex	ra	ENSG00000250510	GPR162	-0.04771	0.27728	0.863	44	0.969	-0.04771	0.27728	0.863	44	0.969
Pituitary	tg	ENSG00000163751	CPA3	0.03857	0.22359	0.863	146	0.811	0.03857	0.22359	0.863	146	0.811
Skin_Not_Sun_Exposed_Suprapubic	tg	ENSG00000143653	SCCPDH	0.02614	0.1514	0.863	146	0.73	0.02614	0.1514	0.863	146	0.73
Brain_Cerebellar_Hemisphere	hdl	ENSG00000130164	LDLR	0.04164	0.2426	0.864	164	0.952	0.04164	0.2426	0.864	164	0.952
Ovary	ra	ENSG00000196684	HSH2D	-0.0566	0.33039	0.864	44	0.227	-0.0566	0.33039	0.864	44	0.227
Small_Intestine_Terminal_Ileum	ra	ENSG00000211717	TRBV10-1	-0.05147	0.3012	0.864	44	0.756	-0.05147	0.3012	0.864	44	0.756
Muscle_Skeletal	tg	ENSG00000158715	SLC45A3	-0.0218	0.12957	0.866	146	0.654	-0.0218	0.12957	0.866	146	0.654
Testis	ra	ENSG00000113088	GZMK	-0.03745	0.22126	0.866	44	0.953	-0.03745	0.22126	0.866	44	0.953
Cells_EBV-transformed_lymphocytes	tg	ENSG00000072310	SREBF1	-0.04758	0.28389	0.867	146	0.87	-0.04758	0.28389	0.867	146	0.87
Testis	tg	ENSG00000130433	CACNG6	0.03201	0.19186	0.867	146	0.598	0.03201	0.19186	0.867	146	0.598
Breast_Mammary_Tissue	tg	ENSG00000079459	FDFT1	0.03045	0.18297	0.868	146	0.13	0.03045	0.18297	0.868	146	0.13
Lung	tg	ENSG00000145246	ATP10D	-0.02526	0.15248	0.868	146	0.419	-0.02526	0.15248	0.868	146	0.419
Heart_Atrial_Appendage	tg	ENSG00000145246	ATP10D	-0.02934	0.17843	0.869	146	0.959	-0.02934	0.17843	0.869	146	0.959
Heart_Left_Ventricle	tg	ENSG00000112972	HMGCS1	-0.02887	0.17522	0.869	146	0.715	-0.02887	0.17522	0.869	146	0.715
Uterus	tg	ENSG00000160179	ABCG1	0.04997	0.30313	0.869	146	0.533	0.04997	0.30313	0.869	146	0.533
Esophagus_Mucosa	tg	ENSG00000179639	FCER1A	0.02574	0.15734	0.87	146	0.304	0.02574	0.15734	0.87	146	0.304
Thyroid	ra	ENSG00000113088	GZMK	0.02719	0.16578	0.87	44	0.871	0.02719	0.16578	0.87	44	0.871
Brain_Spinal_cord_cervical_c-1	ra	ENSG00000113088	GZMK	-0.05685	0.35379	0.872	44	0.903	-0.05685	0.35379	0.872	44	0.903
Esophagus_Muscularis	ra	ENSG00000132010	ZNF20	0.02936	0.18418	0.873	44	0.883	0.02936	0.18418	0.873	44	0.883
Nerve_Tibial	tg	ENSG00000079459	FDFT1	0.02385	0.1492	0.873	146	0.964	0.02385	0.1492	0.873	146	0.964
Pituitary	ra	ENSG00000123240	OPTN	-0.04139	0.25802	0.873	44	0.849	-0.04139	0.25802	0.873	44	0.849
Artery_Aorta	tg	ENSG00000112972	HMGCS1	-0.02773	0.17501	0.874	146	0.574	-0.02773	0.17501	0.874	146	0.574
Cells_Cultured_fibroblasts	bmi	ENSG00000165092	ALDH1A1	0.04561	0.28975	0.875	128	0.262	0.04561	0.28975	0.875	128	0.262
Colon_Sigmoid	tg	ENSG00000140287	HDC	0.03043	0.19302	0.875	146	0.826	0.03043	0.19302	0.875	146	0.826
Colon_Transverse	tg	ENSG00000172594	SMPDL3A	0.02827	0.17945	0.875	146	0.733	0.02827	0.17945	0.875	146	0.733
Esophagus_Muscularis	tg	ENSG00000140287	HDC	-0.0251	0.15962	0.875	146	0.848	-0.0251	0.15962	0.875	146	0.848
Spleen	ra	ENSG00000211721	TRBV6-5	0.04162	0.2635	0.875	44	0.963	0.04162	0.2635	0.875	44	0.963
Spleen	tg	ENSG00000136960	ENPP2	0.11118	0.26181	0.671	146	0.0069	0.03882	0.24684	0.875	143	0.0977
Brain_Caudate_basal_ganglia	hdl	ENSG00000007944	MYLIP	0.03608	0.23107	0.876	164	0.46	0.03608	0.23107	0.876	164	0.46
Kidney_Cortex	tg	ENSG00000146072	TNFRSF21	-0.06273	0.40294	0.876	146	0.659	-0.06273	0.40294	0.876	146	0.659
Muscle_Skeletal	tg	ENSG00000140287	HDC	-0.0202	0.12956	0.876	146	0.739	-0.0202	0.12956	0.876	146	0.739
Artery_Aorta	tg	ENSG00000079459	FDFT1	-0.01772	0.20013	0.929	146	0.00775	0.02919	0.18802	0.877	145	0.11
Brain_Hippocampus	tg	ENSG00000112972	HMGCS1	-0.04162	0.26799	0.877	146	0.743	-0.04162	0.26799	0.877	146	0.743
Breast_Mammary_Tissue	hdl	ENSG00000007944	MYLIP	-0.02497	0.16123	0.877	164	0.998	-0.02497	0.16123	0.877	164	0.998
Brain_Spinal_cord_cervical_c-1	tg	ENSG00000172594	SMPDL3A	-0.04726	0.30663	0.878	146	0.884	-0.04726	0.30663	0.878	146	0.884
Brain_Substantia_nigra	tg	ENSG00000140287	HDC	0.04951	0.32241	0.878	146	0.731	0.04951	0.32241	0.878	146	0.731
Ovary	tg	ENSG00000154269	ENPP3	-0.041	0.26642	0.878	146	0.537	-0.041	0.26642	0.878	146	0.537
Testis	ra	ENSG00000122877	EGR2	0.03391	0.22131	0.878	44	0.905	0.03391	0.22131	0.878	44	0.905
Brain_Hypothalamus	tg	ENSG00000007944	MYLIP	0.0411	0.27067	0.879	146	0.338	0.0411	0.27067	0.879	146	0.338
Brain_Nucleus_accumbens_basal_ganglia	hdl	ENSG00000130164	LDLR	-0.03453	0.22589	0.879	164	0.605	-0.03453	0.22589	0.879	164	0.605
Liver	tg	ENSG00000072310	SREBF1	-0.03788	0.24863	0.879	146	0.236	-0.03788	0.24863	0.879	146	0.236
Brain_Amygdala	ra	ENSG00000128641	MYO1B	-0.05246	0.34977	0.881	44	0.799	-0.05246	0.34977	0.881	44	0.799
Brain_Hippocampus	hdl	ENSG00000160179	ABCG1	0.03747	0.24994	0.881	164	0.627	0.03747	0.24994	0.881	164	0.627
Esophagus_Gastroesophageal_Junction	tg	ENSG00000160179	ABCG1	0.02848	0.18952	0.881	146	0.612	0.02848	0.18952	0.881	146	0.612
Ovary	hdl	ENSG00000130164	LDLR	0.03718	0.24843	0.881	164	0.643	0.03718	0.24843	0.881	164	0.643
Brain_Cortex	tg	ENSG00000131016	AKAP12	0.03601	0.2421	0.882	146	0.454	0.03601	0.2421	0.882	146	0.454
Spleen	tg	ENSG00000154269	ENPP3	-0.03329	0.22842	0.884	146	0.955	-0.03329	0.22842	0.884	146	0.955
Brain_Caudate_basal_ganglia	tg	ENSG00000146072	TNFRSF21	0.03582	0.24718	0.885	146	0.578	0.03582	0.24718	0.885	146	0.578
Kidney_Cortex	hdl	ENSG00000165029	ABCA1	-0.05413	0.37552	0.885	164	0.997	-0.05413	0.37552	0.885	164	0.997
Liver	hdl	ENSG00000079459	FDFT1	-0.03231	0.22254	0.885	164	0.93	-0.03231	0.22254	0.885	164	0.93
Stomach	tg	ENSG00000136960	ENPP2	0.02771	0.19119	0.885	146	0.948	0.02771	0.19119	0.885	146	0.948
Ovary	hdl	ENSG00000072310	SREBF1	0.03558	0.24838	0.886	164	0.86	0.03558	0.24838	0.886	164	0.86
Artery_Coronary	ra	ENSG00000196684	HSH2D	0.03833	0.27228	0.888	44	0.691	0.03833	0.27228	0.888	44	0.691
Brain_Cerebellum	tg	ENSG00000145246	ATP10D	-0.03358	0.2381	0.888	146	0.793	-0.03358	0.2381	0.888	146	0.793
Adipose_Subcutaneous	tg	ENSG00000179348	GATA2	0.01998	0.1428	0.889	146	0.859	0.01998	0.1428	0.889	146	0.859
Brain_Hippocampus	hdl	ENSG00000165029	ABCA1	0.03496	0.24979	0.889	164	0.994	0.03496	0.24979	0.889	164	0.994
Muscle_Skeletal	tg	ENSG00000154269	ENPP3	0.01814	0.12957	0.889	146	0.644	0.01814	0.12957	0.889	146	0.644
Prostate	ra	ENSG00000128641	MYO1B	-0.03853	0.27679	0.889	44	0.367	-0.03853	0.27679	0.889	44	0.367
Brain_Frontal_Cortex_BA9	tg	ENSG00000130433	CACNG6	0.03604	0.26014	0.89	146	0.967	0.03604	0.26014	0.89	146	0.967
Brain_Putamen_basal_ganglia	tg	ENSG00000165029	ABCA1	-0.0364	0.26398	0.89	146	0.879	-0.0364	0.26398	0.89	146	0.879
Breast_Mammary_Tissue	tg	ENSG00000149534	MS4A2	-0.02394	0.173	0.89	146	0.617	-0.02394	0.173	0.89	146	0.617
Heart_Left_Ventricle	tg	ENSG00000146072	TNFRSF21	-0.02421	0.17523	0.89	146	0.646	-0.02421	0.17523	0.89	146	0.646
Nerve_Tibial	ra	ENSG00000122877	EGR2	0.02384	0.17211	0.89	44	0.975	0.02384	0.17211	0.89	44	0.975
Heart_Atrial_Appendage	tg	ENSG00000072310	SREBF1	-0.02457	0.1785	0.891	146	0.566	-0.02457	0.1785	0.891	146	0.566
Brain_Caudate_basal_ganglia	tg	ENSG00000140287	HDC	0.03385	0.2486	0.892	146	0.375	0.03385	0.2486	0.892	146	0.375
Colon_Sigmoid	tg	ENSG00000145246	ATP10D	-0.02689	0.19728	0.892	146	0.362	-0.02689	0.19728	0.892	146	0.362
Stomach	tg	ENSG00000007944	MYLIP	0.02606	0.19122	0.892	146	0.847	0.02606	0.19122	0.892	146	0.847
Small_Intestine_Terminal_Ileum	tg	ENSG00000160179	ABCG1	-0.03504	0.26092	0.893	146	0.908	-0.03504	0.26092	0.893	146	0.908
Artery_Coronary	tg	ENSG00000185745	IFIT1	-0.03149	0.23582	0.894	146	0.909	-0.03149	0.23582	0.894	146	0.909
Cells_EBV-transformed_lymphocytes	tg	ENSG00000143653	SCCPDH	-0.03765	0.28396	0.895	146	0.582	-0.03765	0.28396	0.895	146	0.582
Esophagus_Muscularis	tg	ENSG00000179348	GATA2	0.02188	0.16571	0.895	146	0.253	0.02188	0.16571	0.895	146	0.253
Spleen	tg	ENSG00000145246	ATP10D	0.03009	0.22848	0.895	146	0.761	0.03009	0.22848	0.895	146	0.761
Breast_Mammary_Tissue	ra	ENSG00000181847	TIGIT	-0.02778	0.21158	0.896	44	0.284	-0.02778	0.21158	0.896	44	0.284
Colon_Sigmoid	tg	ENSG00000179639	FCER1A	0.02534	0.19304	0.896	146	0.756	0.02534	0.19304	0.896	146	0.756
Breast_Mammary_Tissue	tg	ENSG00000179639	FCER1A	-0.02234	0.17301	0.897	146	0.555	-0.02234	0.17301	0.897	146	0.555
Brain_Hypothalamus	tg	ENSG00000136960	ENPP2	-0.03382	0.26395	0.898	146	0.95	-0.03382	0.26395	0.898	146	0.95
Brain_Substantia_nigra	tg	ENSG00000185745	IFIT1	-0.04427	0.34632	0.898	146	0.099	-0.04427	0.34632	0.898	146	0.099
Adipose_Visceral_Omentum	hdl	ENSG00000165029	ABCA1	-0.01874	0.14813	0.899	164	1	-0.01874	0.14813	0.899	164	1
Brain_Hypothalamus	hdl	ENSG00000164211	STARD4	0.03121	0.24623	0.899	164	0.631	0.03121	0.24623	0.899	164	0.631
Brain_Hypothalamus	tg	ENSG00000179348	GATA2	-0.03558	0.28086	0.899	146	0.148	-0.03558	0.28086	0.899	146	0.148
Heart_Left_Ventricle	tg	ENSG00000198794	SCAMP5	-0.02275	0.17934	0.899	146	0.351	-0.02275	0.17934	0.899	146	0.351
Skin_Sun_Exposed_Lower_leg	tg	ENSG00000143653	SCCPDH	-0.01778	0.13998	0.899	146	0.501	-0.01778	0.13998	0.899	146	0.501
Whole_Blood	ra	ENSG00000123240	OPTN	-0.01989	0.15639	0.899	44	0.392	-0.01989	0.15639	0.899	44	0.392
Prostate	tg	ENSG00000007944	MYLIP	0.02951	0.23543	0.9	146	0.39	0.02951	0.23543	0.9	146	0.39
Liver	tg	ENSG00000143653	SCCPDH	0.02956	0.23865	0.901	146	0.889	0.02956	0.23865	0.901	146	0.889
Brain_Putamen_basal_ganglia	hdl	ENSG00000072310	SREBF1	0.03011	0.24619	0.903	164	0.815	0.03011	0.24619	0.903	164	0.815
Pancreas	hdl	ENSG00000165029	ABCA1	-0.02252	0.18381	0.903	164	0.804	-0.02252	0.18381	0.903	164	0.804
Vagina	ra	ENSG00000250510	GPR162	0.04087	0.33457	0.903	44	0.78	0.04087	0.33457	0.903	44	0.78
Esophagus_Gastroesophageal_Junction	bmi	ENSG00000165092	ALDH1A1	-0.04091	0.33763	0.904	128	0.674	-0.04091	0.33763	0.904	128	0.674
Kidney_Cortex	tg	ENSG00000104549	SQLE	0.0484	0.40291	0.904	146	0.693	0.0484	0.40291	0.904	146	0.693
Nerve_Tibial	height	ENSG00000123146	CD97	0.01351	0.11172	0.904	418	0.493	0.01351	0.11172	0.904	418	0.493
Uterus	tc	ENSG00000165029	ABCA1	-0.03782	0.31524	0.904	120	0.841	-0.03782	0.31524	0.904	120	0.841
Brain_Nucleus_accumbens_basal_ganglia	tg	ENSG00000160179	ABCG1	-0.02895	0.24217	0.905	146	0.889	-0.02895	0.24217	0.905	146	0.889
Whole_Blood	hdl	ENSG00000007944	MYLIP	-0.01457	0.12401	0.906	164	0.838	-0.01457	0.12401	0.906	164	0.838
Brain_Cerebellum	bmi	ENSG00000165092	ALDH1A1	0.05037	0.43077	0.907	128	0.401	0.05037	0.43077	0.907	128	0.401
Uterus	tg	ENSG00000104549	SQLE	-0.03552	0.30313	0.907	146	0.555	-0.03552	0.30313	0.907	146	0.555
Adipose_Subcutaneous	tg	ENSG00000146072	TNFRSF21	-0.0165	0.1428	0.908	146	0.867	-0.0165	0.1428	0.908	146	0.867
Colon_Sigmoid	tg	ENSG00000172594	SMPDL3A	0.02283	0.19915	0.909	146	0.306	0.02283	0.19915	0.909	146	0.306
Stomach	tg	ENSG00000165029	ABCA1	-0.02181	0.19127	0.909	146	0.602	-0.02181	0.19127	0.909	146	0.602
Brain_Frontal_Cortex_BA9	tg	ENSG00000149516	MS4A3	0.03005	0.26619	0.91	146	0.349	0.03005	0.26619	0.91	146	0.349
Brain_Frontal_Cortex_BA9	tg	ENSG00000172594	SMPDL3A	-0.02953	0.26023	0.91	146	0.688	-0.02953	0.26023	0.91	146	0.688
Kidney_Cortex	tg	ENSG00000185745	IFIT1	0.04552	0.40282	0.91	146	0.913	0.04552	0.40282	0.91	146	0.913
Brain_Hypothalamus	tg	ENSG00000112972	HMGCS1	0.02954	0.26399	0.911	146	0.864	0.02954	0.26399	0.911	146	0.864
Skin_Not_Sun_Exposed_Suprapubic	tg	ENSG00000179348	GATA2	-0.01682	0.15136	0.911	146	0.95	-0.01682	0.15136	0.911	146	0.95
Liver	tg	ENSG00000172594	SMPDL3A	0.02646	0.2386	0.912	146	0.976	0.02646	0.2386	0.912	146	0.976
Esophagus_Mucosa	tc	ENSG00000165029	ABCA1	0.01835	0.16743	0.913	120	0.263	0.01835	0.16743	0.913	120	0.263
[truncated: 186 more rows]
