# Supplementary material for: Differentially expressed genes reflect disease-induced rather than disease-causing changes in the transcriptome
Source: Nat Commun. 2021 Sep 24;12:5647. doi: 10.1038/s41467-021-25805-y (PMC8463674; doi:10.1038/s41467-021-25805-y)
Supplement: Supplementary file 18 — Supplementary Data 15 [file 41467_2021_25805_MOESM18_ESM.xlsx]

## Sheet: Supplementary Data 15
Supplementary Data 15. Fisher test for enrichment of significant genes in mice data
Mice correlation Pvalue	revTWMR					TWMR
	overlap (significant revTWMR & mice)	significant revTMWR tested in mice	significant in mice	tested in mice	P	overlap (significant TWMR & mice)	significant TMWR tested in mice	significant in mice	tested in mice	P
0.05	8	21	1692	10841	0.07	11	79	1070	6709	0.86
0.01	6	21	639	10841	0.00415	6	79	403	6709	0.39
0.001	4	21	155	10841	0.0004	1	79	102	6709	0.7
0.0001	0	21	24	10841	1	0	79	14	6709	1
