# Supplementary material for: Differentially expressed genes reflect disease-induced rather than disease-causing changes in the transcriptome
Source: Nat Commun. 2021 Sep 24;12:5647. doi: 10.1038/s41467-021-25805-y (PMC8463674; doi:10.1038/s41467-021-25805-y)
Supplement: Supplementary file 19 — Supplementary Data 16 [file 41467_2021_25805_MOESM19_ESM.xlsx]

## Sheet: Supplementary Data 16
Supplementary Data 16. Summary Statistics of the GWASs
Trait	Reference	PMID	Summary statistics available at:
bmi	UKBiobank - Neale Lab	NA	http://www.nealelab.is/uk-biobank/
cd	Liu et al, Nat Gen 2015	26192919	https://grasp.nhlbi.nih.gov/downloads/FullResults/2015/2015_Liu/Liu_iibdgc-trans-ancestry-filtered-summary-stats.tgz
edu	Okbay et al, Nature 2016	27225129	https://grasp.nhlbi.nih.gov/downloads/ResultsFebruary2017/2016/2016_Okbay_a/EduYears_Main.txt.gz
fg	Manning et al, Nat Gen 2012	22581228	https://grasp.nhlbi.nih.gov/downloads/ResultsOctober2016/Manning/MAGIC_Manning_et_al_FastingGlucose_MainEffect.txt.gz
hdl	UKBiobank - Neale Lab	NA	http://www.nealelab.is/uk-biobank/
height	UKBiobank - Neale Lab	NA	http://www.nealelab.is/uk-biobank/
ldl	UKBiobank - Neale Lab	NA	http://www.nealelab.is/uk-biobank/
ra	Okada et al, Nature 2014	24390342	https://grasp.nhlbi.nih.gov/downloads/ResultsOctober2016/Okada/RA_GWASmeta_European_v2.txt.gz
scz	Schizophrenia Working Group of the Psychiatric Genomics, Nature 2014	25056061	https://www.med.unc.edu/pgc/results-and-downloads
tc	UKBiobank - Neale Lab	NA	http://www.nealelab.is/uk-biobank/
tg	UKBiobank - Neale Lab	NA	http://www.nealelab.is/uk-biobank/
whradjbmi	Shungin et al, Nature 2015	25673412	https://grasp.nhlbi.nih.gov/downloads/ResultsOctober2016/Shungin/WHRadjBMI.zip
