# Supplementary material for: Differentially expressed genes reflect disease-induced rather than disease-causing changes in the transcriptome
Source: Nat Commun. 2021 Sep 24;12:5647. doi: 10.1038/s41467-021-25805-y (PMC8463674; doi:10.1038/s41467-021-25805-y)
Supplement: Supplementary file 21 — Source Data [file 41467_2021_25805_MOESM21_ESM.zip]

Archive with 6 entries (5 files):
- SOURCEDATA/
- SOURCEDATA/Fig2_sourcedata.txt
- SOURCEDATA/SupplFig1_sourcedata.txt
- SOURCEDATA/SupplFig2_sourcedata.txt
- SOURCEDATA/SupplFig3_sourcedata.txt
- SOURCEDATA/SupplFig4_sourcedata.txt
