# Supplementary material for: Differentially expressed genes reflect disease-induced rather than disease-causing changes in the transcriptome
Source: Nat Commun. 2021 Sep 24;12:5647. doi: 10.1038/s41467-021-25805-y (PMC8463674; doi:10.1038/s41467-021-25805-y)
Supplement: Supplementary file 21 — Source Data [file 41467_2021_25805_MOESM21_ESM.zip › SOURCEDATA/Fig2_sourcedata.txt]

threshold betaTWMR_BMI seTWMR_BMI betarevTWMR_BMI serevTWMR_BMI betaconfounders_BMI seconfounders_BMI betaTWMR_HDL seTWMR_HDL betarevTWMR_HDL serevTWMR_HDL betaconfounders_HDL seconfounders_HDL betaTWMR_TG seTWMR_TG betarevTWMR_TG serevTWMR_TG betaconfounders_TG seconfounders_TG
0 0.00186015660897599 0.00127352787857477 0.116858288897552 0.00777507306058072 0.881281554493472 0.00787868227274556 0.00392544848937733 0.00140116846071555 0.0502196540780183 0.00434494413441387 0.945854897432604 0.00456528340702759 -0.000451941924160674 0.00135946958166427 0.0790141812213305 0.00472397795655366 0.92143776070283 0.00491570191096606
0.02 0.0018702514393643 0.00127833905147607 0.116926702080662 0.00780872622763859 0.881203046479973 0.0079126706002929 0.00392516105561364 0.0014071404202952 0.0505449207382237 0.00436586973316645 0.945529918206163 0.00458703201312215 -0.000548651802136662 0.00136670031192136 0.0795603773013061 0.00474913006077197 0.920988274500831 0.00494187272971835
0.04 0.00203503878315618 0.00132731205928449 0.124695551494379 0.00810939169601606 0.873269409722465 0.00821729827754453 0.00440172679905335 0.00146316916817583 0.0505761457711381 0.00454193947012725 0.945022127429809 0.00477180030648812 -0.000688774999667369 0.00142497595801769 0.0810334318943186 0.00494654188790167 0.919655343105349 0.00514770173278273
0.06 0.00188647249720751 0.00146020407808882 0.140471603602533 0.0088761677210349 0.85764192390026 0.00899547382640899 0.00514656682721537 0.00161638368546362 0.0521185348137855 0.00498131808251709 0.942734898358999 0.00523700544756683 -0.0006733112980176 0.00158266615904207 0.087144447066001 0.0054563899233528 0.913528864232017 0.0056812871047539
0.08 0.00239797527322375 0.00172850314670808 0.155443896853627 0.0103180743040564 0.842158127873149 0.0104618535868271 0.00297882694751996 0.00192905369538098 0.051102302309022 0.00583964781651601 0.945918870743458 0.0061500190878243 -0.000273046597200992 0.00186906173628905 0.0872023286815717 0.00632843902946077 0.913070717915629 0.00659867655849734
0.1 0.000911645505565398 0.00214302653177313 0.17355256503606 0.0123437062412789 0.825535789458375 0.0125283537021778 0.00153244384306612 0.00245295536114906 0.0576414311484706 0.00733599900965059 0.940826125008463 0.00773523570897386 5.12820406856388e-05 0.00239149087532598 0.0961542794422124 0.00775895842940778 0.903794438517102 0.00811915417491535
0.12 0.00396558266456343 0.00269587589307436 0.181779407814675 0.0149480849056577 0.814255009520761 0.0151892392560527 -0.00307834493541434 0.00356829755892561 0.0654289344845268 0.00988194424989097 0.937649410450888 0.0105064537131702 0.00386004264958671 0.00324208536563552 0.115723517700605 0.0100007557815194 0.880416439649809 0.0105131457575581
0.14 0.00757566542717661 0.00367762128541969 0.208799496378631 0.0185410383615401 0.783624838194192 0.0189022485922462 -0.00572260393229959 0.00560501772649336 0.0856236377383621 0.0139434734804685 0.920098966193937 0.0150278633349799 0.00225504753485791 0.00443072214719591 0.172912814604875 0.0136356732645678 0.824832137860267 0.0143374643547491
0.16 0.00942175262801982 0.00474699825788298 0.219579289384301 0.0230034622053406 0.770998957987679 0.0234881516065628 0.0160354195453212 0.0109169010804733 0.124130221900015 0.0204975597060145 0.859834358554664 0.0232234511453932 0.0146715685647726 0.00717016418411722 0.282221781035975 0.0203413785848485 0.703106650399253 0.0215680999895524
