# Supplementary material for: Differentially expressed genes reflect disease-induced rather than disease-causing changes in the transcriptome
Source: Nat Commun. 2021 Sep 24;12:5647. doi: 10.1038/s41467-021-25805-y (PMC8463674; doi:10.1038/s41467-021-25805-y)
Supplement: Supplementary file 21 — Source Data [file 41467_2021_25805_MOESM21_ESM.zip › SOURCEDATA/SupplFig1_sourcedata.txt]

TRAIT GENE SNP beta_GWAS beta_eQTLs
bmi ALDH1A1 rs1421085 0.0509961310904279 -0.0112840317200359
bmi ALDH1A1 rs12967135 0.0323766549370577 -0.00642233793215146
bmi ALDH1A1 rs12463617 -0.028157523757461 0.0122011785315662
bmi ALDH1A1 rs543874 0.0278522569450772 -0.00217018266278962
bmi ALDH1A1 rs713586 0.024828797211896 -0.0108402846362617
bmi ALDH1A1 rs6265 -0.0226794737943388 0.00218036329939924
bmi ALDH1A1 rs987237 0.0213635790902361 -0.000479058856722674
bmi ALDH1A1 rs10938397 0.0212490018375634 -0.0155881646072989
bmi ALDH1A1 rs2013208 -0.0208115919689413 -0.00121424896810073
bmi ALDH1A1 rs7132908 0.0200858002326816 -0.00470746979721853
bmi ALDH1A1 rs2307111 -0.0200769824427572 -0.00174712009393767
bmi ALDH1A1 rs11755393 0.0196459286493385 -0.00273916600378955
bmi ALDH1A1 rs3810291 -0.0196388295723492 -0.00810239875769914
bmi ALDH1A1 rs7498665 0.018842400933741 -0.0141382714027717
bmi ALDH1A1 rs13107325 0.0185268304844806 -0.0122261249204899
bmi ALDH1A1 rs12691307 -0.0184778903406453 0.0147799849570925
bmi ALDH1A1 rs3817334 0.0182030170757966 0.0015197518406179
bmi ALDH1A1 rs1993709 -0.0176677885141265 -0.00849775574856644
bmi ALDH1A1 rs2287019 -0.0171757890239245 0.00733081427857277
bmi ALDH1A1 rs10871454 -0.0169440776237868 -0.00656096178948247
bmi ALDH1A1 rs2531995 -0.0163640208093637 0.00206707388566831
bmi ALDH1A1 rs1167827 -0.0163306487150882 0.014111352949738
bmi ALDH1A1 rs1364063 -0.0162321684827964 0.00272841982045678
bmi ALDH1A1 rs997295 -0.0160940999828176 0.00491090689427842
bmi ALDH1A1 rs1516725 -0.0159420279458107 0.0106901778984466
bmi ALDH1A1 rs4237643 0.0159299264372804 -0.0120848386565451
bmi ALDH1A1 rs17391694 0.0156291805393351 0.0037290457062971
bmi ALDH1A1 rs10968576 0.0156249698297934 -0.00314978257931619
bmi ALDH1A1 rs11012732 0.0153809732673192 -0.0055399299865609
bmi ALDH1A1 rs10514301 0.0151098559873573 -0.00325120357571805
bmi ALDH1A1 rs7141420 -0.0148937566957696 0.00631705439526662
bmi ALDH1A1 rs11250076 0.0148805997004443 -0.00174210861851249
bmi ALDH1A1 rs4740619 -0.014670062479281 -0.00550845087555747
bmi ALDH1A1 rs17024393 0.0143640197093552 -0.00754836791532028
bmi ALDH1A1 rs12444979 -0.0141541111166667 0.00471381063207774
bmi ALDH1A1 rs2820292 -0.0140211359933868 0.0106100352341111
bmi ALDH1A1 rs10132280 -0.0139767403618956 0.00549833258640549
bmi ALDH1A1 rs1884897 -0.013963280644429 -0.00578220615765839
bmi ALDH1A1 rs1808579 -0.0139360009113935 -0.010901179809052
bmi ALDH1A1 rs17405819 -0.0137942030181369 0.00223299119524476
bmi ALDH1A1 rs6091540 -0.0137726071706431 -0.00666754513457936
bmi ALDH1A1 rs1441264 -0.0136262649940461 -0.003245852674734
bmi ALDH1A1 rs116896792 -0.0135808877121997 -0.00152290941786365
bmi ALDH1A1 rs11613704 0.0134979160352256 -0.0134518182088485
bmi ALDH1A1 rs12566985 0.0134464911651593 -0.00860502579225151
bmi ALDH1A1 rs8102137 0.0133840340639164 -0.00139814931764753
bmi ALDH1A1 rs568617 0.013327118981046 0.00731284911718839
bmi ALDH1A1 rs11165643 -0.0132908315960985 0.00198068958594533
bmi ALDH1A1 rs6857 -0.0132009185642104 0.000721429535462638
bmi ALDH1A1 rs7503807 -0.0131368844677655 0.00845559883912201
bmi ALDH1A1 rs2921071 0.013082608856681 -0.00512518468078541
bmi ALDH1A1 rs887912 0.0130764394543685 0.00349443630854974
bmi ALDH1A1 rs10415135 -0.013043591253961 0.00247561718507248
bmi ALDH1A1 rs4851266 -0.0129248014584757 0.00577697315470138
bmi ALDH1A1 rs17522122 0.0128218364469851 -0.00792874360887958
bmi ALDH1A1 rs12148050 0.0126908056794434 0.00438025192940927
bmi ALDH1A1 rs9568867 0.012680346357262 0.00480271797342928
bmi ALDH1A1 rs2737265 -0.0126086470878688 0.000643147988677049
bmi ALDH1A1 rs6731302 0.0125970487328673 -0.00585415805141156
bmi ALDH1A1 rs657452 0.0125505181417711 -0.00420516117534977
bmi ALDH1A1 rs7599312 -0.0124975915353618 -0.000887076634405255
bmi ALDH1A1 rs7332115 -0.0123039173456411 -0.00352137224491548
bmi ALDH1A1 rs977747 0.012211392449583 -0.00744157157959157
bmi ALDH1A1 rs483465 -0.0121762262246055 0.00328688916612822
bmi ALDH1A1 rs13078960 0.0120205510627733 -0.00374679020970347
bmi ALDH1A1 rs16851483 0.0119902004988679 -0.00262861701139244
bmi ALDH1A1 rs2456973 -0.0119879188487798 0.00851042245148012
bmi ALDH1A1 rs4929923 -0.0118526329479548 7.35273787601135e-06
bmi ALDH1A1 rs6964833 0.01168215910223 0.00465794686071255
bmi ALDH1A1 rs17724992 -0.0116275937328332 -0.00112093180841018
bmi ALDH1A1 rs7708584 0.0112418413625522 -0.00945644515698306
bmi ALDH1A1 rs12286929 -0.011172888644425 0.00197505784910759
bmi ALDH1A1 rs3138493 -0.0111625574508791 0.000186099427795397
bmi ALDH1A1 rs7164727 -0.0110917821238295 0.00528922090358556
bmi ALDH1A1 rs11992162 -0.0110488449802035 0.00143159443967497
bmi ALDH1A1 rs4646450 -0.0109857397010694 -0.00835699590624707
bmi ALDH1A1 rs10791097 -0.0108869438641378 -0.00854589873119233
bmi ALDH1A1 rs7428796 0.0108610343308688 0.00238335824929276
bmi ALDH1A1 rs1064395 -0.0108042004968147 -0.00149486574824242
bmi ALDH1A1 rs705145 0.0106646131976778 -0.00291531158843655
bmi ALDH1A1 rs1528435 -0.0105336477617313 0.00226209673532577
bmi ALDH1A1 rs1000940 0.0104819556705848 -0.00181743672427438
bmi ALDH1A1 rs1016883 -0.0104597486324141 0.00401373805002029
bmi ALDH1A1 rs12885454 -0.0104396261551146 0.00179258947668104
bmi ALDH1A1 rs12202969 -0.0103793059940855 0.00265874916893399
bmi ALDH1A1 rs7904519 -0.0103281486776645 -0.00622628277597182
bmi ALDH1A1 rs3734523 0.0101646558421158 0.00904368941371309
bmi ALDH1A1 rs2968863 -0.0101517790585382 0.00378380304155759
bmi ALDH1A1 rs652888 0.0101480552120755 -0.00494496978689818
bmi ALDH1A1 rs2365389 -0.0101319824741445 -0.00552169510867815
bmi ALDH1A1 rs7243357 -0.0100750812383275 0.00995804156737681
bmi ALDH1A1 rs261967 0.00998339288999866 -0.00332610490008583
bmi ALDH1A1 rs905938 0.0099057059697294 0.00758940521717292
bmi ALDH1A1 rs12692738 0.00987858031249866 -0.0055496368085683
bmi ALDH1A1 rs12474201 -0.00985591841204533 0.00285797272829009
bmi ALDH1A1 rs7989336 0.00984620425738079 0.00601856347569895
bmi ALDH1A1 rs7173947 0.00984496918638273 0.00470569777441954
bmi ALDH1A1 rs11623869 -0.00983164376528342 1.57402750913802e-05
bmi ALDH1A1 rs477895 -0.00976148409113431 -0.0021339268454975
bmi ALDH1A1 rs2248551 0.00975094752090822 -0.0068846755253349
bmi ALDH1A1 rs1532331 -0.00970809179030997 -0.0040935617678831
bmi ALDH1A1 rs4778879 -0.00963095446608619 0.000161349475466054
bmi ALDH1A1 rs29941 -0.00959787864519728 0.00309492067273857
bmi ALDH1A1 rs6804842 -0.00957094603835465 -0.00356014683257608
bmi ALDH1A1 rs1050338 -0.00956900725554667 0.000700821840889972
bmi ALDH1A1 rs12484776 -0.00954299708761617 0.00241791128775407
bmi ALDH1A1 rs1229984 -0.00952647182107958 -0.00219203929047789
bmi ALDH1A1 rs8092503 0.00950188899701816 -0.00308845228349137
bmi ALDH1A1 rs7896518 -0.00941536892349384 -0.00380141721048216
bmi ALDH1A1 rs9540493 0.00940461410883385 0.00300404756357041
bmi ALDH1A1 rs12454712 0.00938285831415224 -0.00624123661331064
bmi ALDH1A1 rs13191362 -0.00932893458784277 0.00897499018619261
bmi ALDH1A1 rs2710323 0.00930191925325773 -0.00188320825404942
bmi ALDH1A1 rs6477694 0.0092440596497122 -0.00344457304926363
bmi ALDH1A1 rs9560113 -0.00924310819085249 0.0078211628032626
bmi ALDH1A1 rs17496332 0.00923440020701343 0.00882407668418206
bmi ALDH1A1 rs613872 -0.00918729532285458 -0.00265582377431988
bmi ALDH1A1 rs2341459 -0.00917207768075201 0.0034580267691591
bmi ALDH1A1 rs564343 0.00912892285391157 -0.000267584682362138
bmi ALDH1A1 rs900145 -0.00911611302034983 -0.00439463022361057
bmi ALDH1A1 rs3769955 -0.00909217517972593 0.0070699472238338
hdl ABCA1 rs10096633 0.0801089523082558 0.0207791454255954
hdl ABCA1 rs9989419 -0.117513777013093 -0.0210565663826614
hdl ABCA1 rs1601935 0.0742403500574464 0.00939655799550084
hdl ABCA1 rs1077835 0.0778884045699747 0.0171347928174118
hdl ABCA1 rs268 -0.056307790824551 -0.0205786034417743
hdl ABCA1 rs4939883 -0.0506268706007693 0.00210209844064908
hdl ABCA1 rs2740488 -0.0480246215873446 -0.00717668318235136
hdl ABCA1 rs4846914 -0.0458293379683055 0.000978522139046549
hdl ABCA1 rs77697917 -0.044493974773905 -0.0088137553748546
hdl ABCA1 rs429358 -0.0427929097131063 -0.0119045798953665
hdl ABCA1 rs2160669 -0.0427646685849301 -0.0209475059299575
hdl ABCA1 rs9987289 -0.0404262248238379 -0.00791740409227489
hdl ABCA1 rs6073958 -0.0393990505965711 0.00661165323730929
hdl ABCA1 rs2678379 0.0391291170506222 0.0215256935944643
hdl ABCA1 rs1800961 -0.0368752241379964 -0.0086162290678983
hdl ABCA1 rs12272004 -0.0364185546263251 -0.021208443563354
hdl ABCA1 rs13107325 -0.0337031478526628 0.0047678463869326
hdl ABCA1 rs7395581 0.0323180474999017 0.010087688938994
hdl ABCA1 rs2943641 0.0322753881783679 0.00552450713035811
hdl ABCA1 rs16942887 0.0303961720007207 0.0051247183513356
hdl ABCA1 rs3768321 -0.0281409666602449 -0.00830308455936053
hdl ABCA1 rs838886 0.027574755548482 0.0117582418894386
hdl ABCA1 rs6982636 0.0275528210263535 0.0113621878519714
hdl ABCA1 rs103294 0.0273461038652353 0.00739305637649434
hdl ABCA1 rs7133378 0.0264531703233446 -0.00395502524670484
hdl ABCA1 rs2925979 -0.0259808186228259 -0.010006956600556
hdl ABCA1 rs998584 -0.0258743774590756 -0.00287339889678463
hdl ABCA1 rs2297991 0.0247391918155876 -0.000846154125283022
hdl ABCA1 rs4731702 0.0242358296453479 0.00888794443804232
hdl ABCA1 rs540885 -0.0241529726357978 -0.00316303305493992
hdl ABCA1 rs800888 -0.0237335034824461 -0.00738519185209032
hdl ABCA1 rs62466318 0.0234183225041708 0.016124681303517
hdl ABCA1 rs4129767 0.0232360732162188 -0.00255105902940193
hdl ABCA1 rs55707100 -0.0221663339011821 -0.00169149669253357
hdl ABCA1 rs11246602 0.0219272734426077 -0.00720274018485104
hdl ABCA1 rs61352607 0.0215521711432586 0.0173715356036776
hdl ABCA1 rs7255436 -0.0213524473642638 -0.00472550925171746
hdl ABCA1 rs4142995 -0.0209927425972207 -0.00480361400366272
hdl ABCA1 rs6589939 0.0209330451665601 0.00122525840540199
hdl ABCA1 rs7607980 0.0203094143133848 0.00932776012344397
hdl ABCA1 rs12740374 0.0202312926471503 -0.0069667553921675
hdl ABCA1 rs499974 -0.0197326974175166 -0.0129444563780072
hdl ABCA1 rs2256609 -0.0193385182662501 0.00125506997000164
hdl ABCA1 rs459193 0.0192597306548896 0.00583536098820068
hdl ABCA1 rs11078917 -0.0189358310256847 0.00408278692402018
hdl ABCA1 rs79598313 -0.0188581638110306 -0.0106012389819598
hdl ABCA1 rs7134594 -0.0185935018815884 -0.00667525795112324
hdl ABCA1 rs2642442 -0.0183641128595408 -0.00161472247432175
hdl ABCA1 rs11755393 -0.0182964129186722 0.00577432833920137
hdl ABCA1 rs116896792 -0.0180071565745464 -0.00791067368232458
hdl ABCA1 rs333947 -0.0179989455184594 0.00105528707179902
hdl ABCA1 rs7134375 0.0178232276927321 -0.000572016126445011
hdl ABCA1 rs970548 0.0177284673552282 0.00315059544029914
hdl ABCA1 rs2013208 0.0176763860738314 -0.00206628772378612
hdl ABCA1 rs4759375 0.0176133328413957 0.007953570079817
hdl ABCA1 rs11075253 0.017468667011673 0.0067154178272452
hdl ABCA1 rs2523590 0.0172786601406815 0.00138049462525953
hdl ABCA1 rs8089364 -0.0171886571606647 -0.00345625749815893
hdl ABCA1 rs2070667 0.0169861603797141 -0.00369603502881751
hdl ABCA1 rs731839 -0.016849839899366 -0.0112046628900734
hdl ABCA1 rs1516725 -0.0167631534420332 -0.00299531505553012
hdl ABCA1 rs7395662 0.0165386096071879 -0.0105901846655513
hdl ABCA1 rs1689800 -0.0163234395829707 -0.00728776129800803
hdl ABCA1 rs9991328 -0.0163215553815614 0.0103022622216552
hdl ABCA1 rs511154 0.0158292852940356 0.00549360395034551
hdl ABCA1 rs2035403 -0.0156181207268549 -0.00634454312037566
hdl ABCA1 rs4983559 0.0154535606354822 -0.011906672973259
hdl ABCA1 rs1534696 -0.0152360259779069 -0.00110123738240379
hdl ABCA1 rs9296404 -0.0152291043442443 -0.00645597464977312
hdl ABCA1 rs632057 -0.0151387377997084 -0.0145917047616728
hdl ABCA1 rs4650994 0.0149812040536432 0.00546798634970882
hdl ABCA1 rs4803750 0.0149613275842033 0.00791581648096608
hdl ABCA1 rs900400 0.0145402850836652 -0.00353223681803931
hdl ABCA1 rs702485 0.0144038230920643 0.00580383483215683
hdl ABCA1 rs2307111 0.0143477972945389 0.00925869176706591
hdl ABCA1 rs267734 0.0142788540596739 -0.00122824880488812
hdl ABCA1 rs13217619 -0.0142638042949401 0.00211421931959831
hdl ABCA1 rs10019888 -0.0142010506524064 -0.00482162362066945
hdl ABCA1 rs1759645 -0.0141272765411886 0.00134887517738193
hdl ABCA1 rs3803800 -0.0140211447443089 -0.00524020707810766
hdl ABCA1 rs1997243 0.013936226385363 0.000926777185032437
hdl ABCA1 rs10750766 0.0138042678508233 0.010273175683055
hdl ABCA1 rs13326165 0.0137154656424562 0.00257010786750997
hdl ABCA1 rs557933 -0.0136427346266366 0.000285349771399489
hdl ABCA1 rs2472386 0.0134111514671273 0.012230545810772
hdl ABCA1 rs1808579 0.0132542384880853 0.00165393032209041
hdl ABCA1 rs884366 -0.0132390706885565 0.00339759847070737
hdl ABCA1 rs11724804 0.0130250480560989 -0.0064036282049084
hdl ABCA1 rs1476512 0.0129864583619282 -0.00132261397832687
hdl ABCA1 rs1047891 -0.0128709010321532 -0.00490863887929749
hdl ABCA1 rs2412710 -0.0127805897609348 -0.00304519598634133
hdl ABCA1 rs4788196 -0.0127406076057104 -0.0109703917170804
hdl ABCA1 rs3001032 0.0126359915520978 0.0103443903177625
hdl ABCA1 rs4765623 0.0126335787332199 -0.00178500429327899
hdl ABCA1 rs7759633 0.0125347700145739 0.00814823868116168
hdl ABCA1 rs1814175 0.0123535770867496 -0.00774290049252489
hdl ABCA1 rs17695224 -0.0122893388170589 -0.00179461321526837
hdl ABCA1 rs7289126 0.0122894948504414 0.000175280896300167
hdl ABCA1 rs7310409 0.0122673722542916 0.00702906914608962
hdl ABCA1 rs2298632 0.0122164934252786 -0.00523588328520598
hdl ABCA1 rs2652834 -0.0122091204023152 -0.0109358084778406
hdl ABCA1 rs17036170 -0.0120362774144775 -0.00799279217333578
hdl ABCA1 rs3810291 0.0119989432963803 0.00808712527895166
hdl ABCA1 rs925946 -0.0119879654452355 -0.00518199040742137
hdl ABCA1 rs55834529 -0.0119410766810497 0.00507534957389927
hdl ABCA1 rs11231693 -0.0118346294047744 -0.00275195522986054
hdl ABCA1 rs8114671 0.0116598707709003 -0.00316753554797154
hdl ABCA1 rs4917014 0.0116402723145731 -0.00330772787249699
hdl ABCA1 rs6457807 0.0116273440578451 -0.00341804054641427
hdl ABCA1 rs59104589 0.0116081931429862 0.000958482164479702
hdl ABCA1 rs4883201 -0.0115719908003888 -0.00960287299195951
hdl ABCA1 rs4820830 -0.0115585593570646 0.0066990971461677
hdl ABCA1 rs1045241 0.0115470019080315 1.7977526903985e-05
hdl ABCA1 rs7121538 0.0115069929870813 0.00198819831756177
hdl ABCA1 rs2455799 -0.0114806092872201 0.00839183932673677
hdl ABCA1 rs4073582 0.011394804771878 -0.00534542924722833
hdl ABCA1 rs1650507 -0.011376300823503 -0.00302795817631772
hdl ABCA1 rs2111485 0.0112940288523086 0.00110144013215528
hdl ABCA1 rs77320796 -0.0112676650053034 0.000425491945800968
hdl ABCA1 rs2229738 -0.0112569528470047 -0.0032339171776112
hdl ABCA1 rs4760 -0.011232969256892 -0.00410166813674864
hdl ABCA1 rs7192652 -0.0112260004322246 0.00346795667382722
hdl ABCA1 rs9940128 -0.0112093806086877 -0.0051756241804742
hdl ABCA1 rs17608459 -0.0110897001628647 -0.00603449326291334
hdl ABCA1 rs1933488 -0.0110638384932585 -0.00713352635564878
hdl ABCA1 rs28453840 0.0110536033933681 0.00343967006309191
hdl ABCA1 rs1938492 0.0109820966375776 0.00399767911915103
hdl ABCA1 rs939960 -0.0109802506738529 0.00831481649382868
hdl ABCA1 rs254562 -0.010877830898907 0.000655056039265556
hdl ABCA1 rs12974711 -0.0107534949944447 0.00938911360018391
hdl ABCA1 rs13198474 -0.0107084521513964 0.000914097456496927
hdl ABCA1 rs194749 0.0105364746459161 0.0102404742482137
hdl ABCA1 rs6927207 -0.0105051857205034 -0.00405997480124384
hdl ABCA1 rs4804416 -0.0103891249130105 -0.00607797761877795
hdl ABCA1 rs9591325 0.010277288693006 -0.00078175685920273
hdl ABCA1 rs76428106 -0.0102452251141952 0.00536733739811968
hdl ABCA1 rs12582170 -0.0102217105488707 0.00531078448659155
hdl ABCA1 rs7853377 0.0101800829318279 0.00276340977552675
hdl ABCA1 rs7951870 -0.0101232688931676 0.00782033043733912
hdl ABCA1 rs2315008 0.0100717033134394 0.00151086720441201
hdl ABCA1 rs2782980 -0.010034439141743 0.00418254768504862
hdl ABCA1 rs12148050 -0.00998948113320741 -0.00358874093493109
hdl ABCA1 rs4311394 -0.00996563363664977 -0.00247458433146585
hdl ABCA1 rs10415135 0.00995551437295495 0.00239788565346318
hdl ABCA1 rs8126001 0.00993341884136954 0.000494496756144259
hdl ABCA1 rs4409785 -0.00990989842644352 0.00292526838274005
hdl ABCA1 rs15676 -0.00988303274309073 -0.00278369707970617
hdl ABCA1 rs2487032 0.00986600070298062 0.00749529506833363
hdl ABCA1 rs2540948 0.00984114946479511 0.00945575702097558
hdl ABCA1 rs6137473 0.00981835081982636 -0.00287358364127773
hdl ABCA1 rs12202969 0.00980516060410637 0.00450026382857065
hdl ABCA1 rs4450131 -0.00977910571028096 -0.00552912896496879
hdl ABCG1 rs10096633 0.0801089523082558 0.0304813033043324
hdl ABCG1 rs9989419 -0.117513777013093 -0.0301032048488515
hdl ABCG1 rs1601935 0.0742403500574464 0.0189925013662192
hdl ABCG1 rs1077835 0.0778884045699747 0.0118313384816008
hdl ABCG1 rs268 -0.056307790824551 -0.0166434942024918
hdl ABCG1 rs77697917 -0.044493974773905 -0.00617348046482921
hdl ABCG1 rs429358 -0.0427929097131063 -0.0126624484790587
hdl ABCG1 rs2160669 -0.0427646685849301 -0.023537367145326
hdl ABCG1 rs9987289 -0.0404262248238379 -0.00660828095449059
hdl ABCG1 rs6073958 -0.0393990505965711 0.00365166104623478
hdl ABCG1 rs2678379 0.0391291170506222 0.0102889321469112
hdl ABCG1 rs1800961 -0.0368752241379964 -0.0122306982573145
hdl ABCG1 rs12272004 -0.0364185546263251 -0.0190437601776801
hdl ABCG1 rs13107325 -0.0337031478526628 0.00195581693351063
hdl ABCG1 rs7395581 0.0323180474999017 0.0129719421674277
hdl ABCG1 rs2943641 0.0322753881783679 0.00285046055147747
hdl ABCG1 rs16942887 0.0303961720007207 0.00460263166098895
hdl ABCG1 rs3768321 -0.0281409666602449 -0.00889740061234092
hdl ABCG1 rs838886 0.027574755548482 0.00823949253400351
hdl ABCG1 rs6982636 0.0275528210263535 0.0180818747632229
hdl ABCG1 rs103294 0.0273461038652353 0.00795536622655768
hdl ABCG1 rs2925979 -0.0259808186228259 -0.0115831165644324
hdl ABCG1 rs998584 -0.0258743774590756 -0.0144330596833572
hdl ABCG1 rs2297991 0.0247391918155876 -0.00674364657656947
hdl ABCG1 rs4731702 0.0242358296453479 0.00975094334635065
hdl ABCG1 rs540885 -0.0241529726357978 -0.0105460990545421
hdl ABCG1 rs800888 -0.0237335034824461 -0.00475387886604909
hdl ABCG1 rs62466318 0.0234183225041708 0.0170405640218412
hdl ABCG1 rs55707100 -0.0221663339011821 -0.011695181166206
hdl ABCG1 rs11246602 0.0219272734426077 -0.00731479708548157
hdl ABCG1 rs61352607 0.0215521711432586 0.0136330025798251
hdl ABCG1 rs7255436 -0.0213524473642638 -0.00529402758103008
hdl ABCG1 rs4142995 -0.0209927425972207 -0.00908129040240124
hdl ABCG1 rs6589939 0.0209330451665601 -0.0036160954037184
hdl ABCG1 rs7607980 0.0203094143133848 -0.00633458441091822
hdl ABCG1 rs499974 -0.0197326974175166 -0.0166974931928938
hdl ABCG1 rs2256609 -0.0193385182662501 -0.00951689580965785
hdl ABCG1 rs459193 0.0192597306548896 0.010225819348015
hdl ABCG1 rs79598313 -0.0188581638110306 -0.0116722247066585
hdl ABCG1 rs7134594 -0.0185935018815884 -0.0059540632939865
hdl ABCG1 rs2642442 -0.0183641128595408 -0.0077169542566324
hdl ABCG1 rs116896792 -0.0180071565745464 -0.00588282764489393
hdl ABCG1 rs333947 -0.0179989455184594 -0.00385191208569375
hdl ABCG1 rs7134375 0.0178232276927321 -0.00111068298318358
hdl ABCG1 rs970548 0.0177284673552282 0.00632087904961366
hdl ABCG1 rs2013208 0.0176763860738314 -0.00905805534409777
hdl ABCG1 rs4759375 0.0176133328413957 0.00198573951574221
hdl ABCG1 rs11075253 0.017468667011673 0.0138918731489879
hdl ABCG1 rs2523590 0.0172786601406815 -0.0062021088502315
hdl ABCG1 rs8089364 -0.0171886571606647 -0.00391550931636171
hdl ABCG1 rs2070667 0.0169861603797141 0.00145392086007105
hdl ABCG1 rs731839 -0.016849839899366 -0.00661036600349025
hdl ABCG1 rs1516725 -0.0167631534420332 -0.00321312327884495
hdl ABCG1 rs7395662 0.0165386096071879 -0.00824251893946043
hdl ABCG1 rs1689800 -0.0163234395829707 -0.00460489668759785
hdl ABCG1 rs9991328 -0.0163215553815614 0.00145168386362034
hdl ABCG1 rs511154 0.0158292852940356 -0.00197099210926171
hdl ABCG1 rs2035403 -0.0156181207268549 -0.00893272398113476
hdl ABCG1 rs72959041 -0.0155550380973953 -0.00483638050873878
hdl ABCG1 rs1534696 -0.0152360259779069 -0.00659994296516172
hdl ABCG1 rs9296404 -0.0152291043442443 0.00535121674925803
hdl ABCG1 rs632057 -0.0151387377997084 -0.0120339600098833
hdl ABCG1 rs4650994 0.0149812040536432 0.00631861825138702
hdl ABCG1 rs4803750 0.0149613275842033 0.00551273896395399
hdl ABCG1 rs900400 0.0145402850836652 0.00862152044304999
hdl ABCG1 rs702485 0.0144038230920643 0.00550721985335428
hdl ABCG1 rs2307111 0.0143477972945389 0.00800401404781191
hdl ABCG1 rs267734 0.0142788540596739 0.000866966174315031
hdl ABCG1 rs13217619 -0.0142638042949401 0.00594874082858677
hdl ABCG1 rs10019888 -0.0142010506524064 -0.00364761270484514
hdl ABCG1 rs1759645 -0.0141272765411886 0.00127303267637084
hdl ABCG1 rs3803800 -0.0140211447443089 -0.00552055067742784
hdl ABCG1 rs1997243 0.013936226385363 0.000674352482736545
hdl ABCG1 rs10750766 0.0138042678508233 0.00350634757509992
hdl ABCG1 rs13326165 0.0137154656424562 -0.000455578088274061
hdl ABCG1 rs557933 -0.0136427346266366 -0.00826923276870197
hdl ABCG1 rs1808579 0.0132542384880853 -0.000740449235119165
hdl ABCG1 rs884366 -0.0132390706885565 0.000765325825054825
hdl ABCG1 rs11724804 0.0130250480560989 0.00160304112281986
hdl ABCG1 rs1476512 0.0129864583619282 -0.000686155854251282
hdl ABCG1 rs2412710 -0.0127805897609348 -0.01149732871813
hdl ABCG1 rs4788196 -0.0127406076057104 -0.00699793358263122
hdl ABCG1 rs3001032 0.0126359915520978 0.00264999069523762
hdl ABCG1 rs4765623 0.0126335787332199 0.0125166787039315
hdl ABCG1 rs7759633 0.0125347700145739 -0.00371908940099203
hdl ABCG1 rs1814175 0.0123535770867496 -0.00992331451515018
hdl ABCG1 rs17695224 -0.0122893388170589 -0.000431273058406929
hdl ABCG1 rs7289126 0.0122894948504414 0.00410502159205524
hdl ABCG1 rs7310409 0.0122673722542916 0.00573250314301361
hdl ABCG1 rs2298632 0.0122164934252786 -0.00545216615333512
hdl ABCG1 rs2652834 -0.0122091204023152 -0.000408283993798774
hdl ABCG1 rs17036170 -0.0120362774144775 -0.00226992862156953
hdl ABCG1 rs925946 -0.0119879654452355 -0.0047563854171704
hdl ABCG1 rs55834529 -0.0119410766810497 0.00512126273856237
hdl ABCG1 rs11231693 -0.0118346294047744 -0.00220416495843521
hdl ABCG1 rs8114671 0.0116598707709003 -0.0104403063539371
hdl ABCG1 rs4917014 0.0116402723145731 -0.0049638187310529
hdl ABCG1 rs6457807 0.0116273440578451 -0.00321261134972773
hdl ABCG1 rs59104589 0.0116081931429862 0.00361103012216002
hdl ABCG1 rs4883201 -0.0115719908003888 0.00288889594918822
hdl ABCG1 rs4820830 -0.0115585593570646 0.0109490084071193
hdl ABCG1 rs1045241 0.0115470019080315 0.00527296040133294
hdl ABCG1 rs7121538 0.0115069929870813 0.00883617187870592
hdl ABCG1 rs4073582 0.011394804771878 -0.00585102343957837
hdl ABCG1 rs1650507 -0.011376300823503 0.00177625738619732
hdl ABCG1 rs2111485 0.0112940288523086 0.00246867826482073
hdl ABCG1 rs77320796 -0.0112676650053034 0.00328516310885714
hdl ABCG1 rs4760 -0.011232969256892 -0.00454854477020784
hdl ABCG1 rs7192652 -0.0112260004322246 -0.0088131408614074
hdl ABCG1 rs9940128 -0.0112093806086877 -0.0102968103759711
hdl ABCG1 rs17608459 -0.0110897001628647 -0.00135821426863106
hdl ABCG1 rs1933488 -0.0110638384932585 -0.00768179581053824
hdl ABCG1 rs1938492 0.0109820966375776 0.00791356541217709
hdl ABCG1 rs939960 -0.0109802506738529 0.000233570328915706
hdl ABCG1 rs254562 -0.010877830898907 -0.00677681067370525
hdl ABCG1 rs12974711 -0.0107534949944447 0.00324858038898375
hdl ABCG1 rs13198474 -0.0107084521513964 -0.00160645414099068
hdl ABCG1 rs10904908 0.0106346244484842 -0.00777684994664112
hdl ABCG1 rs2968863 0.0105375374428687 0.00866357269425076
hdl ABCG1 rs194749 0.0105364746459161 0.0083137576114251
hdl ABCG1 rs2920503 0.0105217030091061 -0.00999725318345118
hdl ABCG1 rs6927207 -0.0105051857205034 -0.00371033318216301
hdl ABCG1 rs4804416 -0.0103891249130105 -0.00949900961980628
hdl ABCG1 rs9591325 0.010277288693006 -0.000950602694141328
hdl ABCG1 rs76428106 -0.0102452251141952 0.00409027745695407
hdl ABCG1 rs12582170 -0.0102217105488707 0.002375530185085
hdl ABCG1 rs7853377 0.0101800829318279 0.00687271319459778
hdl ABCG1 rs7951870 -0.0101232688931676 0.00688833624791311
hdl ABCG1 rs2315008 0.0100717033134394 -0.00451673417738003
hdl ABCG1 rs718314 -0.0100674648731902 -0.0085917960650841
hdl ABCG1 rs2782980 -0.010034439141743 0.00255448604745005
hdl ABCG1 rs12148050 -0.00998948113320741 -0.00648244806222191
hdl ABCG1 rs4311394 -0.00996563363664977 -0.000298443232116794
hdl ABCG1 rs10415135 0.00995551437295495 0.00705484842148528
hdl ABCG1 rs8126001 0.00993341884136954 -0.00415865568070462
hdl ABCG1 rs4409785 -0.00990989842644352 -0.000508988698162118
hdl ABCG1 rs2540948 0.00984114946479511 0.00040393255140401
hdl ABCG1 rs6137473 0.00981835081982636 -0.0037201989752984
hdl ABCG1 rs12202969 0.00980516060410637 0.00130405302816478
hdl ABCG1 rs4450131 -0.00977910571028096 0.00281684275725455
hdl FDFT1 rs10096633 0.0801089523082558 -0.0266319176365822
hdl FDFT1 rs9989419 -0.117513777013093 0.0189267958180278
hdl FDFT1 rs1601935 0.0742403500574464 -0.0141121687771351
hdl FDFT1 rs1077835 0.0778884045699747 -0.0185846624621403
hdl FDFT1 rs268 -0.056307790824551 0.00989552373833967
hdl FDFT1 rs4939883 -0.0506268706007693 0.00864740974704982
hdl FDFT1 rs2740488 -0.0480246215873446 -0.000894513209353655
hdl FDFT1 rs149615216 0.0472622866288293 0.00271119902881956
hdl FDFT1 rs4846914 -0.0458293379683055 0.00556905954679046
hdl FDFT1 rs77697917 -0.044493974773905 0.014766190131774
hdl FDFT1 rs429358 -0.0427929097131063 0.0124184364277347
hdl FDFT1 rs2160669 -0.0427646685849301 0.00933640127848716
hdl FDFT1 rs6073958 -0.0393990505965711 -0.00504778031566828
hdl FDFT1 rs2678379 0.0391291170506222 0.00127381694904212
hdl FDFT1 rs1800961 -0.0368752241379964 -0.00208378392609284
hdl FDFT1 rs12272004 -0.0364185546263251 0.0229025566233708
hdl FDFT1 rs13107325 -0.0337031478526628 0.000574644082520358
hdl FDFT1 rs7395581 0.0323180474999017 -0.0123112283598814
hdl FDFT1 rs2943641 0.0322753881783679 -0.00211434028074185
hdl FDFT1 rs16942887 0.0303961720007207 0.0126554018300207
hdl FDFT1 rs3768321 -0.0281409666602449 0.00875660676643797
hdl FDFT1 rs838886 0.027574755548482 -0.00479762941726928
hdl FDFT1 rs6982636 0.0275528210263535 -0.0153319259027723
hdl FDFT1 rs103294 0.0273461038652353 -0.012704450618265
hdl FDFT1 rs7133378 0.0264531703233446 -0.00382047834777327
hdl FDFT1 rs2925979 -0.0259808186228259 -0.0061804658343888
hdl FDFT1 rs998584 -0.0258743774590756 -0.00580054472504906
hdl FDFT1 rs2278426 -0.0258681275516754 -0.00962670197006322
hdl FDFT1 rs2297991 0.0247391918155876 -0.00847381692513362
hdl FDFT1 rs4731702 0.0242358296453479 -0.0118909548185211
hdl FDFT1 rs540885 -0.0241529726357978 0.00800906645061148
hdl FDFT1 rs800888 -0.0237335034824461 -0.0118429233668432
hdl FDFT1 rs62466318 0.0234183225041708 -0.015359527374389
hdl FDFT1 rs4129767 0.0232360732162188 0.00716911238580852
hdl FDFT1 rs55707100 -0.0221663339011821 0.00795061990008501
hdl FDFT1 rs11246602 0.0219272734426077 -0.00372402873587132
hdl FDFT1 rs61352607 0.0215521711432586 0.00223985617789546
hdl FDFT1 rs7255436 -0.0213524473642638 -0.00248007062815185
hdl FDFT1 rs4142995 -0.0209927425972207 0.0159142321170338
hdl FDFT1 rs6589939 0.0209330451665601 0.00122755248203386
hdl FDFT1 rs7607980 0.0203094143133848 -0.00557589482369662
hdl FDFT1 rs12740374 0.0202312926471503 0.0123512826450353
hdl FDFT1 rs499974 -0.0197326974175166 0.00693314886385776
hdl FDFT1 rs3184504 -0.0197025706085195 -0.00498474186081575
hdl FDFT1 rs2256609 -0.0193385182662501 0.0111164751982019
hdl FDFT1 rs459193 0.0192597306548896 -0.00545223833078335
hdl FDFT1 rs11078917 -0.0189358310256847 -0.000865465696152414
hdl FDFT1 rs79598313 -0.0188581638110306 -0.00742328112733601
hdl FDFT1 rs7134594 -0.0185935018815884 -0.0042391926451603
hdl FDFT1 rs2642442 -0.0183641128595408 0.00436078977112744
hdl FDFT1 rs11755393 -0.0182964129186722 0.00782779703235257
hdl FDFT1 rs116896792 -0.0180071565745464 0.00382937343034509
hdl FDFT1 rs333947 -0.0179989455184594 0.00140335741246669
hdl FDFT1 rs7134375 0.0178232276927321 0.00535957059874246
hdl FDFT1 rs970548 0.0177284673552282 -0.00296813048787938
hdl FDFT1 rs2013208 0.0176763860738314 -0.0106964361724724
hdl FDFT1 rs4759375 0.0176133328413957 0.0106881144763477
hdl FDFT1 rs11075253 0.017468667011673 -0.000990061433374361
hdl FDFT1 rs2523590 0.0172786601406815 5.97094698122677e-05
hdl FDFT1 rs8089364 -0.0171886571606647 0.00269937393848336
hdl FDFT1 rs2070667 0.0169861603797141 0.0062014222267238
hdl FDFT1 rs731839 -0.016849839899366 0.00293718522757101
hdl FDFT1 rs1516725 -0.0167631534420332 0.00174324656125817
hdl FDFT1 rs7395662 0.0165386096071879 -0.00176215811723775
hdl FDFT1 rs1689800 -0.0163234395829707 -7.02202055113404e-05
hdl FDFT1 rs9991328 -0.0163215553815614 -0.00781065654498006
hdl FDFT1 rs511154 0.0158292852940356 0.00701662124073291
hdl FDFT1 rs2035403 -0.0156181207268549 0.00492927643261109
hdl FDFT1 rs72959041 -0.0155550380973953 0.00932879314593602
hdl FDFT1 rs4983559 0.0154535606354822 -0.0137735987649377
hdl FDFT1 rs1534696 -0.0152360259779069 0.00871321996039639
hdl FDFT1 rs9296404 -0.0152291043442443 -0.00204797425339875
hdl FDFT1 rs632057 -0.0151387377997084 -0.000963281694282173
hdl FDFT1 rs4650994 0.0149812040536432 -0.00244916062413818
hdl FDFT1 rs4803750 0.0149613275842033 -0.00203810453902375
hdl FDFT1 rs900400 0.0145402850836652 -0.000527416088812628
hdl FDFT1 rs702485 0.0144038230920643 0.00436027208923506
hdl FDFT1 rs2307111 0.0143477972945389 -0.0137902944082606
hdl FDFT1 rs267734 0.0142788540596739 -0.00922766075218239
hdl FDFT1 rs13217619 -0.0142638042949401 -0.00183614743943746
hdl FDFT1 rs10019888 -0.0142010506524064 0.0011251537672828
hdl FDFT1 rs1759645 -0.0141272765411886 0.00472957008723323
hdl FDFT1 rs3803800 -0.0140211447443089 -0.00246528158377558
hdl FDFT1 rs1997243 0.013936226385363 0.0067391468086831
hdl FDFT1 rs10750766 0.0138042678508233 0.00496998776305502
hdl FDFT1 rs13326165 0.0137154656424562 0.0025682076646978
hdl FDFT1 rs2068888 0.0136803740795244 -0.00402466342713676
hdl FDFT1 rs557933 -0.0136427346266366 0.00397378724135622
hdl FDFT1 rs2472386 0.0134111514671273 -0.00345671577253295
hdl FDFT1 rs1808579 0.0132542384880853 0.004176853411096
hdl FDFT1 rs884366 -0.0132390706885565 0.0111011772954241
hdl FDFT1 rs11724804 0.0130250480560989 0.0128181855892603
hdl FDFT1 rs1476512 0.0129864583619282 0.00503432206904143
hdl FDFT1 rs1047891 -0.0128709010321532 0.00173242570583676
hdl FDFT1 rs2412710 -0.0127805897609348 0.0053962733079346
hdl FDFT1 rs4788196 -0.0127406076057104 0.00559299128326492
hdl FDFT1 rs3001032 0.0126359915520978 0.00708994766498767
hdl FDFT1 rs4765623 0.0126335787332199 0.00592254231522108
hdl FDFT1 rs7759633 0.0125347700145739 -0.00131699711096569
hdl FDFT1 rs1814175 0.0123535770867496 0.00238901702729908
hdl FDFT1 rs17695224 -0.0122893388170589 0.00195747049795278
hdl FDFT1 rs7310409 0.0122673722542916 -0.00100074813255084
hdl FDFT1 rs2298632 0.0122164934252786 -0.00837687536457131
hdl FDFT1 rs2652834 -0.0122091204023152 -0.00201898216706
hdl FDFT1 rs17036170 -0.0120362774144775 -0.000778360597376225
hdl FDFT1 rs3810291 0.0119989432963803 0.00326864262716485
hdl FDFT1 rs925946 -0.0119879654452355 -0.00976706397966683
hdl FDFT1 rs55834529 -0.0119410766810497 -0.00596864949417499
hdl FDFT1 rs11231693 -0.0118346294047744 -0.00340289810619215
hdl FDFT1 rs8114671 0.0116598707709003 -0.00224660212336966
hdl FDFT1 rs4917014 0.0116402723145731 0.00379215280993404
hdl FDFT1 rs6457807 0.0116273440578451 -0.0019252562695254
hdl FDFT1 rs59104589 0.0116081931429862 -0.00112823806646011
hdl FDFT1 rs4883201 -0.0115719908003888 0.00593618253138891
hdl FDFT1 rs4820830 -0.0115585593570646 0.00108937589464905
hdl FDFT1 rs1045241 0.0115470019080315 0.00269656467538015
hdl FDFT1 rs2455799 -0.0114806092872201 -0.00432641968120718
hdl FDFT1 rs4073582 0.011394804771878 -0.00918495400321316
hdl FDFT1 rs1650507 -0.011376300823503 -0.00158594765836558
hdl FDFT1 rs77320796 -0.0112676650053034 0.0102825293805303
hdl FDFT1 rs2229738 -0.0112569528470047 0.00773066319942006
hdl FDFT1 rs4760 -0.011232969256892 0.00106506108278643
hdl FDFT1 rs7192652 -0.0112260004322246 0.00850550440586889
hdl FDFT1 rs17608459 -0.0110897001628647 -0.00700601958182138
hdl FDFT1 rs1933488 -0.0110638384932585 0.00304248024646318
hdl FDFT1 rs28453840 0.0110536033933681 0.00451326741365985
hdl FDFT1 rs11171710 -0.0110280065487646 -0.0026110088906872
hdl FDFT1 rs1938492 0.0109820966375776 0.000376902049278601
hdl FDFT1 rs939960 -0.0109802506738529 0.0017648365968768
hdl FDFT1 rs254562 -0.010877830898907 0.00352934530113385
hdl FDFT1 rs12974711 -0.0107534949944447 0.0042957804260516
hdl FDFT1 rs13198474 -0.0107084521513964 0.00537769219406085
hdl FDFT1 rs10904908 0.0106346244484842 0.000293431992568002
hdl FDFT1 rs2968863 0.0105375374428687 0.00394095967818622
hdl FDFT1 rs194749 0.0105364746459161 -0.00544415608467969
hdl FDFT1 rs2920503 0.0105217030091061 -0.00320497402424944
hdl FDFT1 rs6927207 -0.0105051857205034 -0.00381639789152574
hdl FDFT1 rs4804416 -0.0103891249130105 -0.00304863531824729
hdl FDFT1 rs9591325 0.010277288693006 0.00365672760985824
hdl FDFT1 rs12582170 -0.0102217105488707 -0.00200900857226087
hdl FDFT1 rs7951870 -0.0101232688931676 -0.000293280101218041
hdl FDFT1 rs2315008 0.0100717033134394 -0.00966663131644425
hdl FDFT1 rs2782980 -0.010034439141743 -0.000402547264692501
hdl FDFT1 rs12148050 -0.00998948113320741 0.00393311518957268
hdl FDFT1 rs4311394 -0.00996563363664977 0.00262277085546455
hdl FDFT1 rs10415135 0.00995551437295495 -0.00574430872198233
hdl FDFT1 rs8126001 0.00993341884136954 0.00659835365272293
hdl FDFT1 rs4409785 -0.00990989842644352 0.00871660282360118
hdl FDFT1 rs2131925 -0.00990978011556857 -0.00775071082618656
hdl FDFT1 rs15676 -0.00988303274309073 -0.000770625484006243
hdl FDFT1 rs2487032 0.00986600070298062 -0.00772141483606626
hdl FDFT1 rs2540948 0.00984114946479511 -0.00929019372346018
hdl FDFT1 rs6137473 0.00981835081982636 0.00518872788226631
hdl FDFT1 rs12202969 0.00980516060410637 0.00428961198645675
hdl FDFT1 rs4450131 -0.00977910571028096 0.00191363494775437
hdl LDLR rs10096633 0.0801089523082558 -0.0164141204395876
hdl LDLR rs9989419 -0.117513777013093 0.020235108273771
hdl LDLR rs1601935 0.0742403500574464 -0.0203333652419075
hdl LDLR rs1077835 0.0778884045699747 -0.0197738036985167
hdl LDLR rs268 -0.056307790824551 -0.00202547521766811
hdl LDLR rs4939883 -0.0506268706007693 -0.000659625139414587
hdl LDLR rs4846914 -0.0458293379683055 -0.000348323546993204
hdl LDLR rs77697917 -0.044493974773905 0.00548712170223954
hdl LDLR rs429358 -0.0427929097131063 0.0154512061656571
hdl LDLR rs9987289 -0.0404262248238379 0.00377073207958953
hdl LDLR rs6073958 -0.0393990505965711 0.00178975944343901
hdl LDLR rs2678379 0.0391291170506222 0.00057320842941412
hdl LDLR rs1800961 -0.0368752241379964 0.00875152545191151
hdl LDLR rs13107325 -0.0337031478526628 0.00279361540653227
hdl LDLR rs7395581 0.0323180474999017 -0.0018461296304184
hdl LDLR rs2943641 0.0322753881783679 0.00271789568396344
hdl LDLR rs16942887 0.0303961720007207 0.00916853646279702
hdl LDLR rs3768321 -0.0281409666602449 0.00854263246824833
hdl LDLR rs838886 0.027574755548482 0.00194532851303138
hdl LDLR rs6982636 0.0275528210263535 -0.00125649670543908
hdl LDLR rs7133378 0.0264531703233446 -0.0012018174768816
hdl LDLR rs2925979 -0.0259808186228259 0.00306159981848228
hdl LDLR rs998584 -0.0258743774590756 -0.00125635019911755
hdl LDLR rs4731702 0.0242358296453479 -0.00216150135891747
hdl LDLR rs540885 -0.0241529726357978 0.0071827104845717
hdl LDLR rs800888 -0.0237335034824461 -0.000287489366878936
hdl LDLR rs62466318 0.0234183225041708 -0.0143999852288679
hdl LDLR rs55707100 -0.0221663339011821 -0.00623657398569272
hdl LDLR rs11246602 0.0219272734426077 0.0066621458808622
hdl LDLR rs61352607 0.0215521711432586 0.00347690935477663
hdl LDLR rs4142995 -0.0209927425972207 0.00374079477210424
hdl LDLR rs6589939 0.0209330451665601 -0.00791059483830559
hdl LDLR rs7607980 0.0203094143133848 0.00510301614951177
hdl LDLR rs2256609 -0.0193385182662501 0.010429415176936
hdl LDLR rs459193 0.0192597306548896 -0.00483499281691011
hdl LDLR rs11078917 -0.0189358310256847 -0.0114404092117934
hdl LDLR rs79598313 -0.0188581638110306 0.000746299486952287
hdl LDLR rs7134594 -0.0185935018815884 0.00416360036880028
hdl LDLR rs2642442 -0.0183641128595408 0.0134351066299687
hdl LDLR rs11755393 -0.0182964129186722 0.000596668679328957
hdl LDLR rs116896792 -0.0180071565745464 -0.00441341062538299
hdl LDLR rs333947 -0.0179989455184594 -0.00261472550915141
hdl LDLR rs7134375 0.0178232276927321 0.00244111673112015
hdl LDLR rs970548 0.0177284673552282 -0.00125345720532211
hdl LDLR rs2013208 0.0176763860738314 0.000456600730633912
hdl LDLR rs4759375 0.0176133328413957 0.00352760635367801
hdl LDLR rs8089364 -0.0171886571606647 -0.00620634516967912
hdl LDLR rs2070667 0.0169861603797141 0.0116752672295208
hdl LDLR rs731839 -0.016849839899366 0.00897760598803215
hdl LDLR rs1516725 -0.0167631534420332 0.000209517593755017
hdl LDLR rs7395662 0.0165386096071879 0.00323061565264806
hdl LDLR rs1689800 -0.0163234395829707 0.00684130116771698
hdl LDLR rs9991328 -0.0163215553815614 0.0115591192529466
hdl LDLR rs511154 0.0158292852940356 0.00941149769014901
hdl LDLR rs2035403 -0.0156181207268549 -0.0014259606408542
hdl LDLR rs72959041 -0.0155550380973953 0.00953519320926551
hdl LDLR rs4983559 0.0154535606354822 -0.00654275904293683
hdl LDLR rs1534696 -0.0152360259779069 -0.00036153835105651
hdl LDLR rs9296404 -0.0152291043442443 -0.00389722362620578
hdl LDLR rs632057 -0.0151387377997084 -0.00284782441718368
hdl LDLR rs4650994 0.0149812040536432 -0.000275080180398455
hdl LDLR rs4803750 0.0149613275842033 -0.0145760194373726
hdl LDLR rs900400 0.0145402850836652 0.00483861392904243
hdl LDLR rs702485 0.0144038230920643 0.0040203091773062
hdl LDLR rs2307111 0.0143477972945389 -0.00876366161693126
hdl LDLR rs267734 0.0142788540596739 -0.00932193826604184
hdl LDLR rs10019888 -0.0142010506524064 -0.0032715066080532
hdl LDLR rs1759645 -0.0141272765411886 -0.00733134583434647
hdl LDLR rs3803800 -0.0140211447443089 -0.00687684216375968
hdl LDLR rs1997243 0.013936226385363 0.00163079750907014
hdl LDLR rs10750766 0.0138042678508233 0.00839734996723967
hdl LDLR rs13326165 0.0137154656424562 0.00664942033321488
hdl LDLR rs2068888 0.0136803740795244 -0.00862585356258561
hdl LDLR rs557933 -0.0136427346266366 0.00973335379588856
hdl LDLR rs507666 0.0134629764948937 -0.00425774902294925
hdl LDLR rs2472386 0.0134111514671273 -0.0110890800035863
hdl LDLR rs1808579 0.0132542384880853 0.00114770194115123
hdl LDLR rs884366 -0.0132390706885565 0.00362025845992745
hdl LDLR rs11724804 0.0130250480560989 0.00419110103879787
hdl LDLR rs1476512 0.0129864583619282 0.00750992627367183
hdl LDLR rs1047891 -0.0128709010321532 0.00685603446615646
hdl LDLR rs2412710 -0.0127805897609348 -0.00481371362975815
hdl LDLR rs4788196 -0.0127406076057104 0.00685123408245355
hdl LDLR rs3001032 0.0126359915520978 -0.00608113347737952
hdl LDLR rs4765623 0.0126335787332199 0.00804909609274957
hdl LDLR rs7759633 0.0125347700145739 0.000280109769910752
hdl LDLR rs1814175 0.0123535770867496 0.00821072512719501
hdl LDLR rs17695224 -0.0122893388170589 0.00206621648821514
hdl LDLR rs7289126 0.0122894948504414 -0.00373338997469691
hdl LDLR rs7310409 0.0122673722542916 0.00774908825738786
hdl LDLR rs2298632 0.0122164934252786 -0.00150170753307121
hdl LDLR rs2652834 -0.0122091204023152 -0.0106263940595561
hdl LDLR rs17036170 -0.0120362774144775 0.00690776011957707
hdl LDLR rs925946 -0.0119879654452355 0.00771846351997008
hdl LDLR rs11231693 -0.0118346294047744 -0.000255570222243919
hdl LDLR rs8114671 0.0116598707709003 0.00972318996459764
hdl LDLR rs4917014 0.0116402723145731 0.000516129774156156
hdl LDLR rs6457807 0.0116273440578451 -0.000980399396215777
hdl LDLR rs4883201 -0.0115719908003888 0.00332192946220115
hdl LDLR rs4820830 -0.0115585593570646 -0.0085797404514888
hdl LDLR rs1045241 0.0115470019080315 -0.00406202230063306
hdl LDLR rs7121538 0.0115069929870813 0.00931481545180875
hdl LDLR rs4073582 0.011394804771878 -0.00343857812502736
hdl LDLR rs1650507 -0.011376300823503 -0.0106740593704795
hdl LDLR rs2111485 0.0112940288523086 -0.00229429760684645
hdl LDLR rs77320796 -0.0112676650053034 -0.00397741448093001
hdl LDLR rs4760 -0.011232969256892 0.00742859058113077
hdl LDLR rs9940128 -0.0112093806086877 0.00722619188359666
hdl LDLR rs17608459 -0.0110897001628647 0.000638531999584026
hdl LDLR rs1933488 -0.0110638384932585 0.00421534602950463
hdl LDLR rs28453840 0.0110536033933681 0.00350867341409532
hdl LDLR rs11171710 -0.0110280065487646 0.00546108935397934
hdl LDLR rs1938492 0.0109820966375776 0.00859385732656794
hdl LDLR rs939960 -0.0109802506738529 0.0029818005415449
hdl LDLR rs10904908 0.0106346244484842 -0.000544695473673966
hdl LDLR rs2968863 0.0105375374428687 -0.00103169196121197
hdl LDLR rs194749 0.0105364746459161 0.0023106192518302
hdl LDLR rs2920503 0.0105217030091061 -0.00308401355343899
hdl LDLR rs6927207 -0.0105051857205034 -0.00251444078991589
hdl LDLR rs9591325 0.010277288693006 0.000222506554434404
hdl LDLR rs76428106 -0.0102452251141952 0.000565658640744063
hdl LDLR rs12582170 -0.0102217105488707 -0.00442821568368416
hdl LDLR rs7853377 0.0101800829318279 -0.000122168950095138
hdl LDLR rs7951870 -0.0101232688931676 -0.0058820769236984
hdl LDLR rs2315008 0.0100717033134394 -0.00783699247486691
hdl LDLR rs718314 -0.0100674648731902 0.00139184770090311
hdl LDLR rs2782980 -0.010034439141743 -0.00546052567454226
hdl LDLR rs7725218 -0.0100298970792446 0.00541773630804394
hdl LDLR rs12148050 -0.00998948113320741 -0.00734881926673025
hdl LDLR rs4311394 -0.00996563363664977 0.00309619704127007
hdl LDLR rs10415135 0.00995551437295495 -0.00518708384675307
hdl LDLR rs8126001 0.00993341884136954 -0.00695040217064721
hdl LDLR rs4409785 -0.00990989842644352 0.00420801806383727
hdl LDLR rs15676 -0.00988303274309073 0.0013241410961774
hdl LDLR rs2540948 0.00984114946479511 -0.00132075887710859
hdl LDLR rs6137473 0.00981835081982636 -0.00215278312541262
hdl LDLR rs12202969 0.00980516060410637 0.000695756384228313
hdl LDLR rs4450131 -0.00977910571028096 -0.00737756586664278
hdl MYLIP rs9989419 -0.117513777013093 -0.0237915782639094
hdl MYLIP rs1601935 0.0742403500574464 0.00977557563002066
hdl MYLIP rs1077835 0.0778884045699747 0.00964572468664999
hdl MYLIP rs268 -0.056307790824551 -0.0184291852896877
hdl MYLIP rs4939883 -0.0506268706007693 0.00426747345431356
hdl MYLIP rs2740488 -0.0480246215873446 -0.0167174745228015
hdl MYLIP rs4846914 -0.0458293379683055 -0.000266149079651894
hdl MYLIP rs77697917 -0.044493974773905 -0.0115265290637464
hdl MYLIP rs174574 -0.0428168158584405 -0.0199100974695717
hdl MYLIP rs429358 -0.0427929097131063 -0.00950113476129199
hdl MYLIP rs9987289 -0.0404262248238379 0.000603648674604441
hdl MYLIP rs6073958 -0.0393990505965711 0.00392805958298125
hdl MYLIP rs2678379 0.0391291170506222 0.0176737294739091
hdl MYLIP rs1800961 -0.0368752241379964 -0.0121287196141258
hdl MYLIP rs12272004 -0.0364185546263251 -0.0176785966767431
hdl MYLIP rs13107325 -0.0337031478526628 -0.004860109960107
hdl MYLIP rs7395581 0.0323180474999017 0.0159878439130346
hdl MYLIP rs2943641 0.0322753881783679 0.00925304015922089
hdl MYLIP rs16942887 0.0303961720007207 0.00168579725885593
hdl MYLIP rs3768321 -0.0281409666602449 -0.0038634543122493
hdl MYLIP rs838886 0.027574755548482 0.0114562957686354
hdl MYLIP rs6982636 0.0275528210263535 0.0199892636681247
hdl MYLIP rs103294 0.0273461038652353 0.00178707579801791
hdl MYLIP rs7133378 0.0264531703233446 0.00796435413633392
hdl MYLIP rs2925979 -0.0259808186228259 -0.00473773334483666
hdl MYLIP rs998584 -0.0258743774590756 -0.00260270882209122
hdl MYLIP rs2278426 -0.0258681275516754 0.00732275432407938
hdl MYLIP rs2297991 0.0247391918155876 -0.00580484940919111
hdl MYLIP rs4731702 0.0242358296453479 0.001930268529658
hdl MYLIP rs540885 -0.0241529726357978 -0.000153087061575719
hdl MYLIP rs800888 -0.0237335034824461 -0.00463871413696794
hdl MYLIP rs62466318 0.0234183225041708 0.0187550029227422
hdl MYLIP rs4129767 0.0232360732162188 0.00412244447407602
hdl MYLIP rs55707100 -0.0221663339011821 -0.00635652142171462
hdl MYLIP rs11246602 0.0219272734426077 -0.00626702643458532
hdl MYLIP rs61352607 0.0215521711432586 0.0082283731156277
hdl MYLIP rs7255436 -0.0213524473642638 -0.00371586864622178
hdl MYLIP rs4142995 -0.0209927425972207 -0.00677901215387733
hdl MYLIP rs6589939 0.0209330451665601 -0.0054136870638447
hdl MYLIP rs7607980 0.0203094143133848 0.00249340302171311
hdl MYLIP rs12740374 0.0202312926471503 -0.00572275731376285
hdl MYLIP rs499974 -0.0197326974175166 -0.0172042890463588
hdl MYLIP rs2256609 -0.0193385182662501 -0.00539083443619745
hdl MYLIP rs459193 0.0192597306548896 0.00928140810826432
hdl MYLIP rs11078917 -0.0189358310256847 0.00271368711169121
hdl MYLIP rs79598313 -0.0188581638110306 -0.0024670898328438
hdl MYLIP rs7134594 -0.0185935018815884 -0.00488073243823167
hdl MYLIP rs2642442 -0.0183641128595408 -0.00175899472705417
hdl MYLIP rs11755393 -0.0182964129186722 0.010384473644207
hdl MYLIP rs116896792 -0.0180071565745464 -0.00385607787430273
hdl MYLIP rs333947 -0.0179989455184594 -0.00630289693232331
hdl MYLIP rs7134375 0.0178232276927321 0.00422790818582297
hdl MYLIP rs970548 0.0177284673552282 0.00114233599433303
hdl MYLIP rs2013208 0.0176763860738314 0.000888763693888878
hdl MYLIP rs4759375 0.0176133328413957 0.0050636379247722
hdl MYLIP rs11075253 0.017468667011673 0.00636086391480026
hdl MYLIP rs2523590 0.0172786601406815 -0.000421865802805973
hdl MYLIP rs8089364 -0.0171886571606647 -0.00809421329826573
hdl MYLIP rs2070667 0.0169861603797141 -0.00725555210526517
hdl MYLIP rs1516725 -0.0167631534420332 -0.00243587810130374
hdl MYLIP rs7395662 0.0165386096071879 -0.0115011740961926
hdl MYLIP rs1689800 -0.0163234395829707 -0.00291233821082959
hdl MYLIP rs9991328 -0.0163215553815614 -0.00274886601885959
hdl MYLIP rs511154 0.0158292852940356 -0.00438657753861208
hdl MYLIP rs2035403 -0.0156181207268549 0.00214884212339413
hdl MYLIP rs4983559 0.0154535606354822 -0.0116945363391101
hdl MYLIP rs1534696 -0.0152360259779069 -0.00222562482406368
hdl MYLIP rs9296404 -0.0152291043442443 -0.00888151344834268
hdl MYLIP rs632057 -0.0151387377997084 -0.00566226877855487
hdl MYLIP rs4650994 0.0149812040536432 0.00306581165618573
hdl MYLIP rs4803750 0.0149613275842033 -0.00261316473252217
hdl MYLIP rs900400 0.0145402850836652 0.00168902066592306
hdl MYLIP rs702485 0.0144038230920643 0.00618358964149963
hdl MYLIP rs2307111 0.0143477972945389 0.0110389012583486
hdl MYLIP rs267734 0.0142788540596739 -0.00423173262237772
hdl MYLIP rs13217619 -0.0142638042949401 -0.00423647083880576
hdl MYLIP rs10019888 -0.0142010506524064 0.0012061225649591
hdl MYLIP rs1759645 -0.0141272765411886 0.00739024761794544
hdl MYLIP rs3803800 -0.0140211447443089 -0.00276228517989687
hdl MYLIP rs1997243 0.013936226385363 -0.0020285412332805
hdl MYLIP rs10750766 0.0138042678508233 -0.00330767554533011
hdl MYLIP rs13326165 0.0137154656424562 0.000218745327855472
hdl MYLIP rs557933 -0.0136427346266366 -0.00796308889803387
hdl MYLIP rs507666 0.0134629764948937 0.010147678282881
hdl MYLIP rs2472386 0.0134111514671273 0.0035258207809582
hdl MYLIP rs1808579 0.0132542384880853 0.00842385840310963
hdl MYLIP rs884366 -0.0132390706885565 -0.000568624727408856
hdl MYLIP rs11724804 0.0130250480560989 0.00219131658624296
hdl MYLIP rs1476512 0.0129864583619282 0.00151292992815999
hdl MYLIP rs1047891 -0.0128709010321532 -0.00229113386840041
hdl MYLIP rs2412710 -0.0127805897609348 -0.00932449644659931
hdl MYLIP rs4788196 -0.0127406076057104 -0.00510583725647137
hdl MYLIP rs3001032 0.0126359915520978 0.0101135276809285
hdl MYLIP rs4765623 0.0126335787332199 0.00867600642747145
hdl MYLIP rs7759633 0.0125347700145739 0.000775003024286113
hdl MYLIP rs1814175 0.0123535770867496 -0.00735857464481602
hdl MYLIP rs17695224 -0.0122893388170589 -0.00405890774631512
hdl MYLIP rs7289126 0.0122894948504414 -0.00184943503933094
hdl MYLIP rs7310409 0.0122673722542916 -0.00155212909877169
hdl MYLIP rs2652834 -0.0122091204023152 -0.00277586767465697
hdl MYLIP rs17036170 -0.0120362774144775 0.000708470293420975
hdl MYLIP rs3810291 0.0119989432963803 0.00385193168518799
hdl MYLIP rs925946 -0.0119879654452355 -0.00428669086321659
hdl MYLIP rs55834529 -0.0119410766810497 -0.00147108939587645
hdl MYLIP rs11231693 -0.0118346294047744 -0.00401638043200354
hdl MYLIP rs8114671 0.0116598707709003 -0.00222932481699552
hdl MYLIP rs4917014 0.0116402723145731 0.00191896392410234
hdl MYLIP rs6457807 0.0116273440578451 -0.00819789171928595
hdl MYLIP rs59104589 0.0116081931429862 0.0073564222696012
hdl MYLIP rs4883201 -0.0115719908003888 -0.00762251643361649
hdl MYLIP rs4820830 -0.0115585593570646 0.00888601547601068
hdl MYLIP rs1045241 0.0115470019080315 0.00229493777677474
hdl MYLIP rs7121538 0.0115069929870813 0.00831712804832699
hdl MYLIP rs2455799 -0.0114806092872201 0.00732733138053565
hdl MYLIP rs4073582 0.011394804771878 -0.00419659225907831
hdl MYLIP rs1650507 -0.011376300823503 -0.00288106405793419
hdl MYLIP rs2111485 0.0112940288523086 0.00372358504952789
hdl MYLIP rs77320796 -0.0112676650053034 0.00462295477730632
hdl MYLIP rs2229738 -0.0112569528470047 -0.00915561656105364
hdl MYLIP rs4760 -0.011232969256892 -0.0007947224256731
hdl MYLIP rs7192652 -0.0112260004322246 0.000837640155535319
hdl MYLIP rs9940128 -0.0112093806086877 -0.00884549720756934
hdl MYLIP rs17608459 -0.0110897001628647 0.00225696783947237
hdl MYLIP rs1933488 -0.0110638384932585 -0.00738238309306048
hdl MYLIP rs28453840 0.0110536033933681 0.00138232155136755
hdl MYLIP rs11171710 -0.0110280065487646 -0.00977537560563487
hdl MYLIP rs1938492 0.0109820966375776 0.00567988867593596
hdl MYLIP rs939960 -0.0109802506738529 0.00745659600130234
hdl MYLIP rs254562 -0.010877830898907 0.00257302519052774
hdl MYLIP rs12974711 -0.0107534949944447 0.00322550512822059
hdl MYLIP rs13198474 -0.0107084521513964 -0.00846390788130519
hdl MYLIP rs10904908 0.0106346244484842 -0.00716852475004538
hdl MYLIP rs2968863 0.0105375374428687 0.00134581955167032
hdl MYLIP rs194749 0.0105364746459161 0.000730336883786872
hdl MYLIP rs2920503 0.0105217030091061 -0.00949170723672409
hdl MYLIP rs6927207 -0.0105051857205034 -0.000748521380449228
hdl MYLIP rs4804416 -0.0103891249130105 -0.00929566577323228
hdl MYLIP rs9591325 0.010277288693006 0.00153705983648939
hdl MYLIP rs76428106 -0.0102452251141952 0.00727874342793601
hdl MYLIP rs12582170 -0.0102217105488707 0.00923976208205692
hdl MYLIP rs7853377 0.0101800829318279 0.00775829557675132
hdl MYLIP rs7951870 -0.0101232688931676 -0.0013678635941403
hdl MYLIP rs2315008 0.0100717033134394 0.00566524364293397
hdl MYLIP rs718314 -0.0100674648731902 -0.00752586983638286
hdl MYLIP rs2782980 -0.010034439141743 0.0062695396989211
hdl MYLIP rs7725218 -0.0100298970792446 -0.00469702875182783
hdl MYLIP rs12148050 -0.00998948113320741 -0.00187190683276711
hdl MYLIP rs4311394 -0.00996563363664977 -0.00734444495486756
hdl MYLIP rs10415135 0.00995551437295495 -0.000738126586393314
hdl MYLIP rs8126001 0.00993341884136954 0.00974192255117539
hdl MYLIP rs4409785 -0.00990989842644352 0.00317077057761941
hdl MYLIP rs15676 -0.00988303274309073 0.00848845821505871
hdl MYLIP rs2487032 0.00986600070298062 0.00678355178186235
hdl MYLIP rs2540948 0.00984114946479511 0.0021763993398796
hdl MYLIP rs6137473 0.00981835081982636 -0.000315730321233212
hdl MYLIP rs12202969 0.00980516060410637 0.00605695864683454
hdl MYLIP rs4450131 -0.00977910571028096 -0.00930746199499004
tg FDFT1 rs1260326 0.0744078744974356 0.0129993331299926
tg FDFT1 rs12286037 0.079703951401777 0.0177914808817146
tg FDFT1 rs9644568 -0.0735924064279087 -0.0281505546873178
tg FDFT1 rs112875651 -0.0672975172790145 -0.0172843112989408
tg FDFT1 rs2160669 0.0969451488988105 0.00933640127848716
tg FDFT1 rs17145750 -0.0637905632435999 -0.0206435191226287
tg FDFT1 rs9988450 -0.0564429049107001 -0.00506929863169194
tg FDFT1 rs438811 0.0557332691560014 -0.0103180617473808
tg FDFT1 rs268 0.0465009085563091 0.00989552373833967
tg FDFT1 rs2678379 -0.0453088860996844 0.00127381694904212
tg FDFT1 rs58542926 -0.0409358031858184 -0.0104297210571148
tg FDFT1 rs174574 0.035914449496764 0.0348047809057405
tg FDFT1 rs77697917 0.0353561381943019 0.014766190131774
tg FDFT1 rs4846914 0.0337499388361719 0.00556905954679046
tg FDFT1 rs6073958 0.0326383717713973 -0.00504778031566828
tg FDFT1 rs55707100 0.0324873507115704 0.00795061990008501
tg FDFT1 rs11216126 -0.0308485124996932 -0.00647939823373812
tg FDFT1 rs28383314 -0.0292952787764597 0.00369803451131936
tg FDFT1 rs998584 0.0291971581190132 -0.00580054472504906
tg FDFT1 rs1077835 0.028430992024344 -0.0185846624621403
tg FDFT1 rs2972146 -0.0283090233532056 -0.00188848518623096
tg FDFT1 rs2035403 0.0266661840013539 0.00492927643261109
tg FDFT1 rs1128249 -0.0266200945946367 0.00409683841831865
tg FDFT1 rs9687846 0.0263615353955462 0.00622647431922136
tg FDFT1 rs6882076 -0.025572032736802 -2.10814464348005e-05
tg FDFT1 rs7896783 -0.0249869629815233 -0.0114644583016253
tg FDFT1 rs4731702 -0.0246075725310938 -0.0118909548185211
tg FDFT1 rs4921913 0.0243287435258597 0.00619750901389067
tg FDFT1 rs247617 -0.0242664245387383 -0.0215000375412912
tg FDFT1 rs1532085 0.0235371229258475 -0.0129782570189016
tg FDFT1 rs2068888 -0.0225485906070854 -0.00402466342713676
tg FDFT1 rs13108218 0.0224744503105226 0.00202612631721729
tg FDFT1 rs2925979 0.0212524562637401 -0.0061804658343888
tg FDFT1 rs863750 -0.0211371174304497 -0.00882799831369397
tg FDFT1 rs632057 0.0211254476851847 -0.000963281694282173
tg FDFT1 rs9267488 -0.0207801527062886 -0.00292252394503372
tg FDFT1 rs11075253 -0.0203823592683492 -0.000990061433374361
tg FDFT1 rs4722551 -0.0199062836208424 -0.00937463099668219
tg FDFT1 rs6602909 0.0191190921938728 0.000986266821784438
tg FDFT1 rs72959041 0.01882766208149 0.00932879314593602
tg FDFT1 rs79598313 0.0185815680760009 -0.00742328112733601
tg FDFT1 rs186696265 -0.0181398988491424 0.0097664511775006
tg FDFT1 rs2081687 0.0180843540663316 0.000958225736397375
tg FDFT1 rs11613352 -0.0177151633434968 0.0028266878951572
tg FDFT1 rs511154 -0.0176575002513329 0.00701662124073291
tg FDFT1 rs10455872 -0.017416979787749 0.00128598827247365
tg FDFT1 rs10838681 -0.0171440636898482 -0.00886184770707489
tg FDFT1 rs838133 0.0170539657464185 -0.00208342006112845
tg FDFT1 rs2000999 0.0165818652055809 -0.00159164714293353
tg FDFT1 rs2412710 0.0165074693902914 0.0053962733079346
tg FDFT1 rs12208357 0.0164418900643892 0.00579767908851078
tg FDFT1 rs1801689 -0.0159665745834739 0.00144180929060351
tg FDFT1 rs79478560 -0.0155738509269627 -0.000165318747774618
tg FDFT1 rs4149056 0.0155513649318393 0.00883402115822202
tg FDFT1 rs13326165 -0.0154999203446328 0.0025682076646978
tg FDFT1 rs1534696 0.0152617492754513 0.00871321996039639
tg FDFT1 rs11118316 0.0151492288535106 -0.000682937952120392
tg FDFT1 rs10019888 0.0151099852912044 0.0011251537672828
tg FDFT1 rs3768321 0.0148614486020603 0.00875660676643797
tg FDFT1 rs4804416 0.0148037999268018 -0.00304863531824729
tg FDFT1 rs11231693 0.0147448885282571 -0.00340289810619215
tg FDFT1 rs1045241 -0.014496806349218 0.00269656467538015
tg FDFT1 rs10750766 -0.0143674999669044 0.00496998776305502
tg FDFT1 rs2284063 -0.0143332751756254 -0.0045994267922773
tg FDFT1 rs7134375 -0.014291966009178 0.00535957059874246
tg FDFT1 rs2652834 0.0142415523615634 -0.00201898216706
tg FDFT1 rs1364063 -0.0141008758242075 -0.0078674760881143
tg FDFT1 rs11671010 0.0139762567731664 0.00849386967183397
tg FDFT1 rs2540948 -0.0137678502091368 -0.00929019372346018
tg FDFT1 rs7216064 0.0137660779562207 0.00373369248500627
tg FDFT1 rs1541777 -0.0136632980747427 0.0127001438147656
tg FDFT1 rs13209747 -0.0136189370705986 0.00224548085120391
tg FDFT1 rs6486122 -0.0135355911087465 0.00521857307041981
tg FDFT1 rs79287178 0.0133853620907556 -0.00309414626392373
tg FDFT1 rs731839 0.0133149734848727 0.00293718522757101
tg FDFT1 rs17561351 -0.013261144060248 -0.00394197084910325
tg FDFT1 rs8126001 -0.0132314262734434 0.00659835365272293
tg FDFT1 rs13131350 0.0131237878382974 -0.0030750375887246
tg FDFT1 rs3138493 -0.0122364718469286 -0.00147730409208178
tg FDFT1 rs3822072 0.0121603677294497 -0.00677174488158992
tg FDFT1 rs1883025 -0.0121509245547932 0.000973466301387139
tg FDFT1 rs1808579 -0.0121374787349765 0.004176853411096
tg FDFT1 rs10513686 0.0121043870774404 -0.00235270137506481
tg FDFT1 rs4761234 -0.0119607687179555 -0.000946881223574186
tg FDFT1 rs13107325 0.0119448505339532 0.000574644082520358
tg FDFT1 rs729761 -0.0118728146891462 -0.00338622035633195
tg FDFT1 rs1650507 0.0118713810843109 -0.00158594765836558
tg FDFT1 rs7615916 -0.0117369761476375 -0.00454927970519412
tg FDFT1 rs11078597 0.011647455644535 -0.00357666693690341
tg FDFT1 rs1482853 -0.0115928581875735 0.000388005545266036
tg FDFT1 rs73579370 -0.0115907225000121 -0.00723008117597186
tg FDFT1 rs6064559 -0.0112109141463843 0.00207696653578555
tg FDFT1 rs7090871 -0.0111545884254247 -0.00874429786542447
tg FDFT1 rs4311394 0.0110429536382536 0.00262277085546455
tg FDFT1 rs2782980 0.0110364448575928 -0.000402547264692501
tg FDFT1 rs9925964 -0.0109742744348295 -0.00424519920708388
tg FDFT1 rs7255436 0.0109561603169378 -0.00248007062815185
tg FDFT1 rs2297991 -0.0108408890905851 -0.00847381692513362
tg FDFT1 rs4239538 -0.0108104719331204 -0.00380847224625507
tg FDFT1 rs13217619 -0.0108079714096291 -0.00183614743943746
tg FDFT1 rs17106184 -0.0108082417929766 -0.00295598503816371
tg FDFT1 rs12679556 0.0107904751377681 0.00208290076317315
tg FDFT1 rs3802177 -0.0107632531371752 0.00698708864365442
tg FDFT1 rs13146355 0.0107347382494486 0.0022228058139628
tg FDFT1 rs16948048 0.0105644437043417 0.00826736446584751
tg FDFT1 rs11871801 0.0105549770392104 0.002439678840802
tg FDFT1 rs12974711 0.0105169411571931 0.0042957804260516
tg FDFT1 rs8089364 0.0104721975427445 0.00269937393848336
tg FDFT1 rs939960 0.0103516625954027 0.0017648365968768
tg FDFT1 rs2278426 -0.0103267793045363 -0.00962670197006322
tg FDFT1 rs1799963 -0.010291110264979 0.00239990529131234
tg FDFT1 rs12820906 -0.0102865843464279 -0.000583550414651695
tg FDFT1 rs8077889 0.0102668265954535 -0.00745618435685932
tg FDFT1 rs8756 -0.0102157248958703 0.00413936842685957
tg FDFT1 rs4788196 0.010147919653742 0.00559299128326492
tg FDFT1 rs318095 -0.0101064535394218 0.00245282286581653
tg FDFT1 rs567754 -0.0101022689015825 -0.003553349963609
tg FDFT1 rs4129767 -0.00997679702108346 0.00716911238580852
tg FDFT1 rs1702294 0.00995687759966552 0.00385905373376015
tg FDFT1 rs2229738 0.00992767730837097 0.00773066319942006
tg FDFT1 rs714515 0.00987401543888199 -0.00248946301959949
tg FDFT1 rs57994353 0.00979586406339989 -0.000885998959060379
tg FDFT1 rs2373115 -0.00977805890866658 0.00324156528443762
tg FDFT1 rs704 -0.00965659608812445 -0.00410348575600464
tg FDFT1 rs4691380 -0.00961295152347528 0.00402675439769409
tg FDFT1 rs4712524 0.00961313904870218 0.00787063347750383
tg FDFT1 rs55834529 -0.00942660504008489 -0.00596864949417499
tg FDFT1 rs1111875 -0.00935232708912345 0.00287629317903601
tg FDFT1 rs2382817 0.00933786881966222 -0.00179976512389196
tg FDFT1 rs1641549 0.00931289875469756 0.00128807363798585
