# Supplementary material for: Differentially expressed genes reflect disease-induced rather than disease-causing changes in the transcriptome
Source: Nat Commun. 2021 Sep 24;12:5647. doi: 10.1038/s41467-021-25805-y (PMC8463674; doi:10.1038/s41467-021-25805-y)
Supplement: Supplementary file 21 — Source Data [file 41467_2021_25805_MOESM21_ESM.zip › SOURCEDATA/SupplFig2_sourcedata.txt]

TRAIT GENE revTWMR PASCAL
bmi ENSG00000204301 0.185 1e-15
bmi ENSG00000205583 0.891 4.5519144e-15
bmi ENSG00000223705 0.949 2.20934382e-14
bmi ENSG00000223496 0.628 4.4408921e-14
bmi ENSG00000213654 0.584 6.77236045e-14
bmi ENSG00000090861 0.445 1.17794663e-13
bmi ENSG00000178809 0.913 1.25899291e-13
bmi ENSG00000089280 0.815 1.26898492e-13
bmi ENSG00000157349 0.996 2.34923192e-13
bmi ENSG00000229809 0.575 3.80806497e-13
bmi ENSG00000003756 0.766 1e-12
bmi ENSG00000004534 0.129 1e-12
bmi ENSG00000005955 0.84 1e-12
bmi ENSG00000010704 0.265 1e-12
bmi ENSG00000011114 0.372 1e-12
bmi ENSG00000030066 0.321 1e-12
bmi ENSG00000034152 0.745 1e-12
bmi ENSG00000052344 0.885 1e-12
bmi ENSG00000058866 0.993 1e-12
bmi ENSG00000064995 0.817 1e-12
bmi ENSG00000064999 0.0682 1e-12
bmi ENSG00000065060 0.0182 1e-12
bmi ENSG00000066336 0.282 1e-12
bmi ENSG00000067560 0.419 1e-12
bmi ENSG00000078403 0.664 1e-12
bmi ENSG00000079313 0.621 1e-12
bmi ENSG00000084676 0.571 1e-12
bmi ENSG00000084710 0.615 1e-12
bmi ENSG00000090238 0.00147 1e-12
bmi ENSG00000099308 0.834 1e-12
bmi ENSG00000099365 0.872 1e-12
bmi ENSG00000099377 0.691 1e-12
bmi ENSG00000099381 0.277 1e-12
bmi ENSG00000101782 0.925 1e-12
bmi ENSG00000102879 0.11 1e-12
bmi ENSG00000102882 0.266 1e-12
bmi ENSG00000102886 0.111 1e-12
bmi ENSG00000102908 0.253 1e-12
bmi ENSG00000103496 0.283 1e-12
bmi ENSG00000103507 0.656 1e-12
bmi ENSG00000103510 0.402 1e-12
bmi ENSG00000104626 0.539 1e-12
bmi ENSG00000105173 0.203 1e-12
bmi ENSG00000105229 0.0603 1e-12
bmi ENSG00000105662 0.49 1e-12
bmi ENSG00000108272 0.869 1e-12
bmi ENSG00000108278 0.987 1e-12
bmi ENSG00000109919 0.072 1e-12
bmi ENSG00000109920 0.748 1e-12
bmi ENSG00000113161 0.942 1e-12
bmi ENSG00000113163 0.783 1e-12
bmi ENSG00000114054 0.432 1e-12
bmi ENSG00000114353 0.171 1e-12
bmi ENSG00000115137 0.926 1e-12
bmi ENSG00000115138 0.89 1e-12
bmi ENSG00000118007 0.642 1e-12
bmi ENSG00000119772 0.319 1e-12
bmi ENSG00000122008 0.671 1e-12
bmi ENSG00000123444 0.286 1e-12
bmi ENSG00000124507 0.000504 1e-12
bmi ENSG00000124562 0.193 1e-12
bmi ENSG00000124614 0.582 1e-12
bmi ENSG00000126934 0.0708 1e-12
bmi ENSG00000127957 0.634 1e-12
bmi ENSG00000129282 0.725 1e-12
bmi ENSG00000129911 0.941 1e-12
bmi ENSG00000130270 0.708 1e-12
bmi ENSG00000130748 0.916 1e-12
bmi ENSG00000130749 0.053 1e-12
bmi ENSG00000130751 0.047 1e-12
bmi ENSG00000131323 0.866 1e-12
bmi ENSG00000133958 0.81 1e-12
bmi ENSG00000134571 0.992 1e-12
bmi ENSG00000135213 0.378 1e-12
bmi ENSG00000135472 0.242 1e-12
bmi ENSG00000136573 0.00679 1e-12
bmi ENSG00000136770 0.716 1e-12
bmi ENSG00000137764 0.102 1e-12
bmi ENSG00000138031 0.871 1e-12
bmi ENSG00000138092 0.225 1e-12
bmi ENSG00000140718 0.957 1e-12
bmi ENSG00000141101 0.79 1e-12
bmi ENSG00000141140 0.916 1e-12
bmi ENSG00000141452 0.625 1e-12
bmi ENSG00000141458 0.938 1e-12
bmi ENSG00000141564 0.476 1e-12
bmi ENSG00000142230 0.315 1e-12
bmi ENSG00000145020 0.746 1e-12
bmi ENSG00000145022 0.332 1e-12
bmi ENSG00000145029 0.335 1e-12
bmi ENSG00000145700 0.58 1e-12
bmi ENSG00000145743 0.12 1e-12
bmi ENSG00000147324 0.179 1e-12
bmi ENSG00000148737 0.829 1e-12
bmi ENSG00000148943 0.433 1e-12
bmi ENSG00000149084 0.00707 1e-12
bmi ENSG00000149187 0.124 1e-12
bmi ENSG00000149922 0.303 1e-12
bmi ENSG00000149923 0.759 1e-12
bmi ENSG00000149925 0.0117 1e-12
bmi ENSG00000149927 0.821 1e-12
bmi ENSG00000149929 0.02 1e-12
bmi ENSG00000149930 0.201 1e-12
bmi ENSG00000149932 0.0272 1e-12
bmi ENSG00000151006 0.147 1e-12
bmi ENSG00000151353 0.123 1e-12
bmi ENSG00000152359 0.607 1e-12
bmi ENSG00000153827 0.439 1e-12
bmi ENSG00000154027 0.392 1e-12
bmi ENSG00000154319 0.337 1e-12
bmi ENSG00000154328 0.0506 1e-12
bmi ENSG00000155093 0.612 1e-12
bmi ENSG00000157335 0.126 1e-12
bmi ENSG00000157350 0.992 1e-12
bmi ENSG00000164061 0.687 1e-12
bmi ENSG00000164062 0.772 1e-12
bmi ENSG00000164068 0.79 1e-12
bmi ENSG00000164077 0.882 1e-12
bmi ENSG00000164078 0.084 1e-12
bmi ENSG00000164989 0.319 1e-12
bmi ENSG00000165915 0.0881 1e-12
bmi ENSG00000165916 0.499 1e-12
bmi ENSG00000165917 0.967 1e-12
bmi ENSG00000165923 0.0601 1e-12
bmi ENSG00000166199 0.95 1e-12
bmi ENSG00000167191 0.19 1e-12
bmi ENSG00000167394 0.86 1e-12
bmi ENSG00000167395 0.744 1e-12
bmi ENSG00000167397 0.172 1e-12
bmi ENSG00000167566 0.506 1e-12
bmi ENSG00000168488 0.731 1e-12
bmi ENSG00000168872 0.577 1e-12
bmi ENSG00000169592 0.339 1e-12
bmi ENSG00000169682 0.248 1e-12
bmi ENSG00000169955 0.322 1e-12
bmi ENSG00000169957 0.203 1e-12
bmi ENSG00000171044 0.0297 1e-12
bmi ENSG00000171056 0.668 1e-12
bmi ENSG00000171150 0.475 1e-12
bmi ENSG00000172247 0.463 1e-12
bmi ENSG00000172260 0.54 1e-12
bmi ENSG00000172500 0.12 1e-12
bmi ENSG00000172543 0.337 1e-12
bmi ENSG00000172638 0.338 1e-12
bmi ENSG00000172732 0.171 1e-12
bmi ENSG00000172757 0.31 1e-12
bmi ENSG00000172803 0.445 1e-12
bmi ENSG00000173281 0.5 1e-12
bmi ENSG00000173295 0.78 1e-12
bmi ENSG00000173402 0.723 1e-12
bmi ENSG00000173531 0.22 1e-12
bmi ENSG00000174579 0.822 1e-12
bmi ENSG00000174943 0.945 1e-12
bmi ENSG00000175161 0.372 1e-12
bmi ENSG00000175550 0.408 1e-12
bmi ENSG00000175573 0.918 1e-12
bmi ENSG00000175592 0.15 1e-12
bmi ENSG00000175602 0.244 1e-12
bmi ENSG00000175806 0.782 1e-12
bmi ENSG00000175938 0.0836 1e-12
bmi ENSG00000176046 0.936 1e-12
bmi ENSG00000176095 0.642 1e-12
bmi ENSG00000176476 0.402 1e-12
bmi ENSG00000176928 0.0139 1e-12
bmi ENSG00000176953 0.619 1e-12
bmi ENSG00000177455 0.62 1e-12
bmi ENSG00000177548 0.26 1e-12
bmi ENSG00000178188 0.73 1e-12
bmi ENSG00000178226 0.933 1e-12
bmi ENSG00000178694 0.284 1e-12
bmi ENSG00000178951 0.376 1e-12
bmi ENSG00000178952 0.527 1e-12
bmi ENSG00000180573 0.629 1e-12
bmi ENSG00000180596 0.562 1e-12
bmi ENSG00000182179 0.542 1e-12
bmi ENSG00000182319 0.561 1e-12
bmi ENSG00000183763 0.599 1e-12
bmi ENSG00000184110 0.498 1e-12
bmi ENSG00000184185 0.88 1e-12
bmi ENSG00000184730 0.716 1e-12
bmi ENSG00000184886 0.993 1e-12
bmi ENSG00000184924 0.68 1e-12
bmi ENSG00000185614 0.872 1e-12
bmi ENSG00000185924 0.687 1e-12
bmi ENSG00000186666 0.422 1e-12
bmi ENSG00000187837 0.961 1e-12
bmi ENSG00000188322 0.0261 1e-12
bmi ENSG00000188603 0.896 1e-12
bmi ENSG00000188779 0.412 1e-12
bmi ENSG00000189045 0.792 1e-12
bmi ENSG00000189339 0.136 1e-12
bmi ENSG00000189409 0.479 1e-12
bmi ENSG00000196296 0.846 1e-12
bmi ENSG00000196353 0.697 1e-12
bmi ENSG00000196502 0.491 1e-12
bmi ENSG00000196696 0.884 1e-12
bmi ENSG00000196821 0.468 1e-12
bmi ENSG00000197165 0.902 1e-12
bmi ENSG00000197272 0.977 1e-12
bmi ENSG00000197530 0.874 1e-12
bmi ENSG00000198373 0.748 1e-12
bmi ENSG00000205213 0.496 1e-12
bmi ENSG00000213619 0.254 1e-12
bmi ENSG00000213658 0.126 1e-12
bmi ENSG00000216490 0.115 1e-12
bmi ENSG00000224165 0.69 1e-12
bmi ENSG00000227500 0.898 1e-12
bmi ENSG00000233276 0.724 1e-12
bmi ENSG00000244405 0.993 1e-12
bmi ENSG00000245573 0.693 1e-12
bmi ENSG00000248333 0.211 1e-12
bmi ENSG00000254093 0.0321 1e-12
bmi ENSG00000258057 0.685 1e-12
bmi ENSG00000157404 0.273 1.02340358e-12
bmi ENSG00000198556 0.598 1.18294263e-12
bmi ENSG00000160908 0.096 1.19315668e-12
bmi ENSG00000110987 0.417 1.27453603e-12
bmi ENSG00000123965 0.417 1.30206956e-12
bmi ENSG00000163577 0.776 1.3087309e-12
bmi ENSG00000173273 0.993 1.40998324e-12
bmi ENSG00000124564 0.601 1.45494727e-12
bmi ENSG00000196782 0.891 1.54321e-12
bmi ENSG00000196275 0.863 1.63602465e-12
bmi ENSG00000174428 0.393 1.73694392e-12
bmi ENSG00000266305 0.876 1.77990955e-12
bmi ENSG00000112343 0.438 1.88826732e-12
bmi ENSG00000164944 0.638 1.99296135e-12
bmi ENSG00000164985 0.574 2.1112001e-12
bmi ENSG00000204344 0.478 2.11597406e-12
bmi ENSG00000197162 0.343 2.1773694e-12
bmi ENSG00000164733 0.0977 2.17925678e-12
bmi ENSG00000204764 0.667 2.25464092e-12
bmi ENSG00000169951 0.504 2.4447111e-12
bmi ENSG00000133794 0.746 2.52808885e-12
bmi ENSG00000204428 0.804 2.57072141e-12
bmi ENSG00000204435 0.42 2.57072141e-12
bmi ENSG00000204438 0.477 2.57072141e-12
bmi ENSG00000240053 0.648 2.57072141e-12
bmi ENSG00000196652 0.694 2.70428124e-12
bmi ENSG00000204304 0.657 2.77744494e-12
bmi ENSG00000253230 0.651 2.78632672e-12
bmi ENSG00000181019 0.316 2.84550161e-12
bmi ENSG00000166126 0.848 2.87359025e-12
bmi ENSG00000197343 0.661 3.05022674e-12
bmi ENSG00000244754 0.995 3.05100389e-12
bmi ENSG00000241468 0.622 3.20132809e-12
bmi ENSG00000005844 0.00472 3.25539595e-12
bmi ENSG00000221909 0.0793 3.43425288e-12
bmi ENSG00000118689 0.323 3.64364094e-12
bmi ENSG00000124693 0.76 3.69992925e-12
bmi ENSG00000100354 0.00516 3.91153776e-12
bmi ENSG00000174628 0.725 4.69368988e-12
bmi ENSG00000168477 0.311 4.81548135e-12
bmi ENSG00000174374 0.488 4.87221374e-12
bmi ENSG00000120451 0.719 5.48894263e-12
bmi ENSG00000103126 0.817 5.64204239e-12
bmi ENSG00000130779 0.39 5.80668846e-12
bmi ENSG00000110514 0.452 5.83111337e-12
bmi ENSG00000043143 0.99 5.85542725e-12
bmi ENSG00000158517 0.131 6.52089494e-12
bmi ENSG00000139318 0.598 6.7795769e-12
bmi ENSG00000077809 0.678 6.78679335e-12
bmi ENSG00000244731 0.36 7.14828197e-12
bmi ENSG00000172375 0.887 7.15782988e-12
bmi ENSG00000179915 0.28 7.57771623e-12
bmi ENSG00000170500 0.703 8.31090752e-12
bmi ENSG00000079459 0.000299 8.7827523e-12
bmi ENSG00000228594 0.927 9.12470099e-12
bmi ENSG00000130222 0.312 9.40048039e-12
bmi ENSG00000178700 0.12 9.88498172e-12
bmi ENSG00000166024 0.652 1.01182396e-11
bmi ENSG00000213676 0.89 1.06921139e-11
bmi ENSG00000096996 0.376 1.08925091e-11
bmi ENSG00000053900 0.682 1.09048326e-11
bmi ENSG00000133943 0.933 1.1056045e-11
bmi ENSG00000136891 0.425 1.14908083e-11
bmi ENSG00000247626 0.307 1.22646338e-11
bmi ENSG00000198755 0.872 1.29875e-11
bmi ENSG00000177051 0.692 1.36217704e-11
bmi ENSG00000083642 0.0757 1.43394185e-11
bmi ENSG00000007866 0.448 1.45339296e-11
bmi ENSG00000204315 0.853 1.47607482e-11
bmi ENSG00000100784 0.728 1.49595891e-11
bmi ENSG00000259030 0.492 1.54016799e-11
bmi ENSG00000160917 0.874 1.62505565e-11
bmi ENSG00000007392 0.726 1.64506186e-11
bmi ENSG00000169379 0.488 2.02571293e-11
bmi ENSG00000169217 0.232 2.06247242e-11
bmi ENSG00000066382 0.33 2.38358222e-11
bmi ENSG00000159322 0.0972 2.47495358e-11
bmi ENSG00000008128 0.315 2.51816346e-11
bmi ENSG00000172269 0.786 2.54629651e-11
bmi ENSG00000260898 0.889 2.55455657e-11
bmi ENSG00000115896 0.171 2.68204348e-11
bmi ENSG00000099364 0.494 2.74802403e-11
bmi ENSG00000188316 0.198 3.0689562e-11
bmi ENSG00000160695 0.739 3.22517568e-11
bmi ENSG00000169221 0.494 3.29016814e-11
bmi ENSG00000260852 7.74e-05 3.36449757e-11
bmi ENSG00000204338 0.244 3.37155859e-11
bmi ENSG00000168298 0.833 3.40327766e-11
bmi ENSG00000213693 0.597 3.45148354e-11
bmi ENSG00000012963 0.458 3.46830342e-11
bmi ENSG00000154035 0.452 3.6677883e-11
bmi ENSG00000256269 0.989 3.82555099e-11
bmi ENSG00000188486 0.964 3.86550791e-11
bmi ENSG00000254858 0.602 4.40225634e-11
bmi ENSG00000111011 0.353 4.51603199e-11
bmi ENSG00000197386 0.873 4.92321739e-11
bmi ENSG00000158113 0.631 4.96469532e-11
bmi ENSG00000175727 0.308 5.15070209e-11
bmi ENSG00000171634 0.0789 5.53099788e-11
bmi ENSG00000156853 0.501 5.70901104e-11
bmi ENSG00000188981 0.153 5.75424153e-11
bmi ENSG00000204305 0.45 5.84052806e-11
bmi ENSG00000204308 0.178 5.8407279e-11
bmi ENSG00000205683 0.124 6.07986994e-11
bmi ENSG00000151640 0.994 6.35063113e-11
bmi ENSG00000130517 0.213 7.85379539e-11
bmi ENSG00000184500 0.726 7.97251154e-11
bmi ENSG00000033030 0.0475 8.17500512e-11
bmi ENSG00000138131 0.0931 8.28612734e-11
bmi ENSG00000117569 0.0306 8.36231084e-11
bmi ENSG00000179088 0.632 8.38085157e-11
bmi ENSG00000166166 0.971 8.4218188e-11
bmi ENSG00000168228 0.534 8.49826876e-11
bmi ENSG00000140463 0.62 8.50062243e-11
bmi ENSG00000041353 0.0483 8.58589866e-11
bmi ENSG00000010310 0.796 8.6981311e-11
bmi ENSG00000153495 0.217 8.76073658e-11
bmi ENSG00000104643 0.575 9.30151511e-11
bmi ENSG00000121083 0.846 9.49849088e-11
bmi ENSG00000184588 0.424 9.98168215e-11
bmi ENSG00000166165 0.407 1.03496767e-10
bmi ENSG00000103502 0.42 1.04692588e-10
bmi ENSG00000162104 0.24 1.05519038e-10
bmi ENSG00000188385 0.509 1.08229981e-10
bmi ENSG00000140443 0.646 1.10762177e-10
bmi ENSG00000119878 0.725 1.11707643e-10
bmi ENSG00000162631 0.181 1.17027055e-10
bmi ENSG00000166436 0.823 1.27382438e-10
bmi ENSG00000145687 0.0759 1.28563826e-10
bmi ENSG00000197852 0.586 1.37158285e-10
bmi ENSG00000166170 0.93 1.52563406e-10
bmi ENSG00000140678 0.00274 1.55006896e-10
bmi ENSG00000125743 0.736 1.62035829e-10
bmi ENSG00000221988 0.617 1.64240621e-10
bmi ENSG00000104447 0.543 1.67950986e-10
bmi ENSG00000102606 0.68 1.68381309e-10
bmi ENSG00000118520 0.825 1.76312076e-10
bmi ENSG00000154065 0.257 1.79165127e-10
bmi ENSG00000136436 0.653 1.81655024e-10
bmi ENSG00000168944 0.0509 1.89763538e-10
bmi ENSG00000130513 0.186 1.95965355e-10
bmi ENSG00000099385 0.0217 1.97877159e-10
bmi ENSG00000105649 0.617 2.05658601e-10
bmi ENSG00000139323 0.459 2.13751905e-10
bmi ENSG00000184445 0.937 2.17472151e-10
bmi ENSG00000002016 0.00279 2.17922125e-10
bmi ENSG00000065361 0.522 2.21829777e-10
bmi ENSG00000162367 0.882 2.30258368e-10
bmi ENSG00000087274 0.352 2.34042008e-10
bmi ENSG00000204188 0.478 2.36542563e-10
bmi ENSG00000129925 0.0732 2.48636223e-10
bmi ENSG00000139641 0.114 2.49874232e-10
bmi ENSG00000177830 0.67 2.50687027e-10
bmi ENSG00000121753 0.419 2.54904209e-10
bmi ENSG00000187164 0.17 2.5673863e-10
bmi ENSG00000126214 0.615 2.6638558e-10
bmi ENSG00000112282 0.286 2.69025358e-10
bmi ENSG00000154316 0.653 2.76157097e-10
bmi ENSG00000153944 0.562 2.80139467e-10
bmi ENSG00000011478 0.156 2.93731484e-10
bmi ENSG00000130202 0.621 3.01055292e-10
bmi ENSG00000125746 0.126 3.04476333e-10
bmi ENSG00000163584 0.539 3.31574102e-10
bmi ENSG00000149428 0.0596 3.34120953e-10
bmi ENSG00000149716 0.173 3.43864603e-10
bmi ENSG00000086504 0.374 3.47288309e-10
bmi ENSG00000030110 0.138 3.50890761e-10
bmi ENSG00000002822 0.211 3.51062734e-10
bmi ENSG00000159788 0.336 3.62624153e-10
bmi ENSG00000090905 0.0767 4.08870604e-10
bmi ENSG00000165752 0.583 4.10072087e-10
bmi ENSG00000204314 0.437 4.13809653e-10
bmi ENSG00000251075 0.3 4.16868318e-10
bmi ENSG00000135482 0.0797 4.34072112e-10
bmi ENSG00000169896 0.845 4.38428405e-10
bmi ENSG00000163297 0.785 4.44089543e-10
bmi ENSG00000182985 0.937 4.71215844e-10
bmi ENSG00000005243 0.325 4.9518889e-10
bmi ENSG00000162944 0.377 5.07335396e-10
bmi ENSG00000150281 0.864 5.67680569e-10
bmi ENSG00000152219 0.281 5.83423088e-10
bmi ENSG00000078369 0.578 6.01713457e-10
bmi ENSG00000106245 0.425 6.12790485e-10
bmi ENSG00000064703 0.926 6.64849398e-10
bmi ENSG00000118900 0.907 7.02732095e-10
bmi ENSG00000239305 0.0562 7.0468642e-10
bmi ENSG00000125388 0.317 7.51624318e-10
bmi ENSG00000197275 0.734 7.76647635e-10
bmi ENSG00000122033 0.507 7.87862442e-10
bmi ENSG00000070366 0.517 8.0235929e-10
bmi ENSG00000114316 0.466 8.02535483e-10
bmi ENSG00000175489 0.109 8.56354432e-10
bmi ENSG00000229117 0.651 9.17170562e-10
bmi ENSG00000125970 0.0519 9.17881993e-10
bmi ENSG00000198752 0.0898 9.41652201e-10
bmi ENSG00000138821 0.968 9.43578993e-10
bmi ENSG00000129038 0.216 9.53874757e-10
bmi ENSG00000181315 0.741 9.67311786e-10
bmi ENSG00000197381 0.00214 9.71759562e-10
bmi ENSG00000055955 0.709 1.00826858e-09
bmi ENSG00000171604 0.193 1.02884146e-09
bmi ENSG00000243696 0.697 1.06219045e-09
bmi ENSG00000162366 0.101 1.068866e-09
bmi ENSG00000090857 0.614 1.08628417e-09
bmi ENSG00000260083 0.786 1.10594511e-09
bmi ENSG00000060237 0.295 1.14435428e-09
bmi ENSG00000173068 0.0479 1.23710464e-09
bmi ENSG00000112039 0.923 1.27636934e-09
bmi ENSG00000140280 0.926 1.31761546e-09
bmi ENSG00000122034 0.47 1.32251232e-09
bmi ENSG00000102870 0.126 1.38380507e-09
bmi ENSG00000102572 0.905 1.46823864e-09
bmi ENSG00000235374 0.893 1.49894408e-09
bmi ENSG00000186665 0.418 1.50343404e-09
bmi ENSG00000157985 0.918 1.55640656e-09
bmi ENSG00000138430 0.371 1.56081281e-09
bmi ENSG00000215914 0.261 1.57128899e-09
bmi ENSG00000164180 0.587 1.61049685e-09
bmi ENSG00000156858 0.801 1.66827618e-09
bmi ENSG00000204520 0.537 1.66879888e-09
bmi ENSG00000103494 0.855 1.69320846e-09
bmi ENSG00000170515 0.0396 1.71319281e-09
bmi ENSG00000106244 0.366 1.73328685e-09
bmi ENSG00000172995 0.341 1.76205028e-09
bmi ENSG00000137338 0.39 1.77899206e-09
bmi ENSG00000087266 0.126 1.79741877e-09
bmi ENSG00000213588 0.526 1.8386187e-09
bmi ENSG00000204392 0.113 1.89281402e-09
bmi ENSG00000103197 0.807 1.92673766e-09
bmi ENSG00000197283 0.608 2.01203687e-09
bmi ENSG00000177710 0.651 2.06990358e-09
bmi ENSG00000103490 0.206 2.08451389e-09
bmi ENSG00000175764 0.354 2.09414797e-09
bmi ENSG00000172273 0.984 2.11037499e-09
bmi ENSG00000118898 0.0451 2.1421771e-09
bmi ENSG00000166441 0.849 2.15940665e-09
bmi ENSG00000169885 0.366 2.18040674e-09
bmi ENSG00000160097 0.579 2.19253105e-09
bmi ENSG00000206560 0.243 2.22101693e-09
bmi ENSG00000075413 0.66 2.26935215e-09
bmi ENSG00000164867 0.659 2.28213859e-09
bmi ENSG00000171385 0.732 2.40853626e-09
bmi ENSG00000212607 0.976 2.42011788e-09
bmi ENSG00000073711 0.215 2.48800547e-09
bmi ENSG00000133275 0.941 2.50304355e-09
bmi ENSG00000204348 0.87 2.51064325e-09
bmi ENSG00000261359 0.705 2.59811417e-09
bmi ENSG00000123411 0.479 2.65939659e-09
bmi ENSG00000189134 0.378 2.69522349e-09
bmi ENSG00000167720 0.0102 2.69870704e-09
bmi ENSG00000156860 0.289 2.73603007e-09
bmi ENSG00000259075 0.413 2.77942991e-09
bmi ENSG00000012171 0.56 2.79661361e-09
bmi ENSG00000116497 0.835 2.88362578e-09
bmi ENSG00000167110 0.792 2.94465829e-09
bmi ENSG00000162267 0.342 3.03690439e-09
bmi ENSG00000204351 0.57 3.07425485e-09
bmi ENSG00000134684 0.789 3.12115478e-09
bmi ENSG00000254470 0.0663 3.13151949e-09
bmi ENSG00000126215 0.117 3.23711813e-09
bmi ENSG00000145041 0.987 3.24131899e-09
bmi ENSG00000204310 0.481 3.29841943e-09
bmi ENSG00000010818 0.62 3.3063452e-09
bmi ENSG00000179918 0.274 3.34755312e-09
bmi ENSG00000204356 0.141 3.36520078e-09
bmi ENSG00000213722 0.919 3.57292662e-09
bmi ENSG00000204420 0.932 3.57292673e-09
bmi ENSG00000103549 0.523 3.64148844e-09
bmi ENSG00000168056 0.729 3.69668396e-09
bmi ENSG00000153006 0.972 3.73822651e-09
bmi ENSG00000178307 0.201 3.74494458e-09
bmi ENSG00000243910 0.296 3.78757292e-09
bmi ENSG00000058335 0.736 3.80344434e-09
bmi ENSG00000214063 0.255 3.90415611e-09
bmi ENSG00000013364 0.0854 3.92873867e-09
bmi ENSG00000167930 0.78 3.94421651e-09
bmi ENSG00000213533 0.058 3.97305722e-09
bmi ENSG00000109736 0.496 4.00392497e-09
bmi ENSG00000163660 0.467 4.04503886e-09
bmi ENSG00000204394 0.619 4.05134171e-09
bmi ENSG00000196118 0.216 4.11852774e-09
bmi ENSG00000156886 0.428 4.1869439e-09
bmi ENSG00000054356 0.537 4.233499e-09
bmi ENSG00000155903 0.611 4.29317681e-09
bmi ENSG00000177700 0.453 4.37215486e-09
bmi ENSG00000162522 0.929 4.73409401e-09
bmi ENSG00000139531 0.00594 4.86240836e-09
bmi ENSG00000250067 0.0096 5.06628695e-09
bmi ENSG00000110092 0.645 5.14834475e-09
bmi ENSG00000179965 0.105 5.15756848e-09
bmi ENSG00000160161 0.528 5.18720611e-09
bmi ENSG00000187626 0.169 5.22239396e-09
bmi ENSG00000213719 0.7 5.36830325e-09
bmi ENSG00000180209 0.209 5.4753847e-09
bmi ENSG00000122515 0.88 5.69542125e-09
bmi ENSG00000078142 0.736 5.70611303e-09
bmi ENSG00000188641 0.944 5.73435288e-09
bmi ENSG00000180035 0.447 5.74578352e-09
bmi ENSG00000135924 0.00826 5.84878013e-09
bmi ENSG00000055118 0.0371 5.91294269e-09
bmi ENSG00000204427 0.698 6.05690786e-09
bmi ENSG00000189403 0.439 6.818761e-09
bmi ENSG00000249673 0.00822 7.02910019e-09
bmi ENSG00000204396 0.323 7.0496472e-09
bmi ENSG00000124299 0.26 7.08726711e-09
bmi ENSG00000174891 0.109 7.12063819e-09
bmi ENSG00000185532 0.249 7.33904015e-09
bmi ENSG00000132849 0.0839 7.43575079e-09
bmi ENSG00000067208 0.537 7.440081e-09
bmi ENSG00000157881 0.79 7.4594575e-09
bmi ENSG00000241404 0.762 7.87129117e-09
bmi ENSG00000258388 0.952 7.87129117e-09
bmi ENSG00000135547 0.518 8.11754552e-09
bmi ENSG00000186470 0.976 8.15911738e-09
bmi ENSG00000180096 0.0117 8.30372215e-09
bmi ENSG00000158373 0.47 8.48928183e-09
bmi ENSG00000087269 0.497 8.51794635e-09
bmi ENSG00000122257 0.846 8.56817584e-09
bmi ENSG00000177697 0.372 8.73010342e-09
bmi ENSG00000104343 0.0972 9.3245045e-09
bmi ENSG00000164080 0.586 9.34291222e-09
bmi ENSG00000178093 0.599 9.42437972e-09
bmi ENSG00000130413 0.24 9.59096513e-09
bmi ENSG00000106976 0.592 9.68201319e-09
bmi ENSG00000169814 0.375 1.01513365e-08
bmi ENSG00000122025 0.0965 1.0207469e-08
bmi ENSG00000197728 0.815 1.09347675e-08
bmi ENSG00000187764 0.477 1.09908026e-08
bmi ENSG00000153885 0.089 1.14698557e-08
bmi ENSG00000174442 0.782 1.16658273e-08
bmi ENSG00000035403 0.767 1.17240664e-08
bmi ENSG00000082641 0.56 1.18292499e-08
bmi ENSG00000204421 0.694 1.18396519e-08
bmi ENSG00000204424 0.896 1.18396519e-08
bmi ENSG00000179958 0.699 1.26539264e-08
bmi ENSG00000167721 0.0577 1.32532856e-08
bmi ENSG00000153832 0.693 1.3297255e-08
bmi ENSG00000151067 0.0719 1.35397109e-08
bmi ENSG00000181652 0.223 1.3767084e-08
bmi ENSG00000154310 0.032 1.44238304e-08
bmi ENSG00000008130 0.505 1.45596477e-08
bmi ENSG00000105717 0.296 1.4752134e-08
bmi ENSG00000130204 0.274 1.51060636e-08
bmi ENSG00000235109 0.845 1.5155478e-08
bmi ENSG00000255552 0.502 1.58303771e-08
bmi ENSG00000108523 0.14 1.58823303e-08
bmi ENSG00000130429 0.484 1.59175636e-08
bmi ENSG00000127824 0.985 1.64276125e-08
bmi ENSG00000160007 0.37 1.65374259e-08
bmi ENSG00000173465 0.947 1.66502169e-08
bmi ENSG00000183682 0.359 1.73170945e-08
bmi ENSG00000123374 0.866 1.73559506e-08
bmi ENSG00000189292 0.0531 1.75162198e-08
bmi ENSG00000163933 0.884 1.75452273e-08
bmi ENSG00000248643 0.067 1.77823625e-08
bmi ENSG00000004487 0.639 1.79212468e-08
bmi ENSG00000157388 0.889 1.79439779e-08
bmi ENSG00000055957 0.964 1.81326064e-08
bmi ENSG00000181722 0.11 1.82717088e-08
bmi ENSG00000108518 0.587 1.85039849e-08
bmi ENSG00000143727 0.94 1.90963747e-08
bmi ENSG00000143919 0.931 1.92413618e-08
bmi ENSG00000091844 0.0534 1.93622679e-08
bmi ENSG00000114812 0.0061 1.96025943e-08
bmi ENSG00000182481 0.489 2.07798677e-08
bmi ENSG00000174444 0.267 2.12302127e-08
bmi ENSG00000177685 0.576 2.13538202e-08
bmi ENSG00000115661 0.272 2.14659051e-08
bmi ENSG00000176973 0.707 2.16019627e-08
bmi ENSG00000005100 0.221 2.18415249e-08
bmi ENSG00000112619 0.414 2.18651272e-08
bmi ENSG00000180846 0.667 2.19133972e-08
bmi ENSG00000173914 0.889 2.2768808e-08
bmi ENSG00000164082 0.241 2.36662241e-08
bmi ENSG00000176383 0.508 2.43058759e-08
bmi ENSG00000063978 0.646 2.50838925e-08
bmi ENSG00000139719 0.162 2.54275117e-08
bmi ENSG00000261801 0.928 2.59019406e-08
bmi ENSG00000207736 0.601 2.64096118e-08
bmi ENSG00000189298 0.884 2.6792092e-08
bmi ENSG00000147905 0.927 2.71137333e-08
bmi ENSG00000009307 0.383 2.7928346e-08
bmi ENSG00000183020 0.734 2.86333247e-08
bmi ENSG00000035115 0.635 2.87603721e-08
bmi ENSG00000108528 0.697 2.8867932e-08
bmi ENSG00000204439 0.667 2.890628e-08
bmi ENSG00000175854 0.954 2.92880515e-08
bmi ENSG00000128872 0.52 3.00201515e-08
bmi ENSG00000173933 0.394 3.07527251e-08
bmi ENSG00000081189 0.138 3.09013506e-08
bmi ENSG00000140632 0.772 3.09623543e-08
bmi ENSG00000154127 0.322 3.11743721e-08
bmi ENSG00000164081 0.456 3.18004352e-08
bmi ENSG00000162676 0.403 3.2513548e-08
bmi ENSG00000075884 0.65 3.34077859e-08
bmi ENSG00000163909 0.3 3.39439126e-08
bmi ENSG00000173992 0.882 3.42029095e-08
bmi ENSG00000181409 0.869 3.43991666e-08
bmi ENSG00000174903 0.302 3.45690581e-08
bmi ENSG00000114268 0.348 3.50442593e-08
bmi ENSG00000110931 0.606 3.5077059e-08
bmi ENSG00000166278 0.48 3.61561305e-08
bmi ENSG00000164946 0.642 3.66180322e-08
bmi ENSG00000171246 0.467 3.66181501e-08
bmi ENSG00000139644 0.608 3.69825324e-08
bmi ENSG00000111540 0.987 3.71158386e-08
bmi ENSG00000179837 0.0642 3.75978599e-08
bmi ENSG00000239900 0.921 3.80056908e-08
bmi ENSG00000103202 0.0952 4.09156141e-08
bmi ENSG00000163935 0.221 4.16475489e-08
bmi ENSG00000175029 0.162 4.19257755e-08
bmi ENSG00000114166 0.423 4.19295394e-08
bmi ENSG00000166938 0.283 4.30992301e-08
bmi ENSG00000002330 0.494 4.41703419e-08
bmi ENSG00000153250 0.109 4.436703e-08
bmi ENSG00000185245 0.477 4.43897485e-08
bmi ENSG00000163320 0.213 4.49140711e-08
bmi ENSG00000008710 0.956 4.71731246e-08
bmi ENSG00000167487 0.941 4.71981519e-08
bmi ENSG00000100711 0.478 4.76467499e-08
bmi ENSG00000159210 0.517 4.79438702e-08
bmi ENSG00000177666 0.314 4.86296452e-08
bmi ENSG00000137185 0.397 5.00155586e-08
bmi ENSG00000133243 0.826 5.00274169e-08
bmi ENSG00000174446 0.0804 5.00930395e-08
bmi ENSG00000115310 0.479 5.06389464e-08
bmi ENSG00000197150 0.989 5.06863552e-08
bmi ENSG00000169032 0.932 5.10391089e-08
bmi ENSG00000091640 0.459 5.1442536e-08
bmi ENSG00000163521 0.76 5.18810227e-08
bmi ENSG00000140836 0.488 5.31032089e-08
bmi ENSG00000167491 0.0251 5.48668952e-08
bmi ENSG00000151665 0.323 5.50474422e-08
bmi ENSG00000127152 0.442 5.59866715e-08
bmi ENSG00000129219 0.865 5.6724469e-08
bmi ENSG00000075131 0.797 5.81517292e-08
bmi ENSG00000161904 0.34 5.87399267e-08
bmi ENSG00000185928 0.437 5.88877094e-08
bmi ENSG00000213281 0.75 5.92141025e-08
bmi ENSG00000069667 0.0397 5.92678555e-08
bmi ENSG00000156873 0.325 5.9997145e-08
bmi ENSG00000175866 0.971 6.00934007e-08
bmi ENSG00000141503 0.526 6.19108238e-08
bmi ENSG00000029725 0.912 6.37064308e-08
bmi ENSG00000174851 0.582 6.46753777e-08
bmi ENSG00000174996 0.928 6.51721344e-08
bmi ENSG00000131504 0.362 6.53956382e-08
bmi ENSG00000140464 0.888 6.55329735e-08
bmi ENSG00000108515 0.0101 6.80054333e-08
bmi ENSG00000108509 0.622 6.85859667e-08
bmi ENSG00000149782 0.214 7.06992986e-08
bmi ENSG00000168884 0.0445 7.07134157e-08
bmi ENSG00000067221 0.978 7.17671117e-08
bmi ENSG00000038210 0.698 7.25628604e-08
bmi ENSG00000124508 0.0156 7.2879893e-08
bmi ENSG00000105705 0.216 7.4417823e-08
bmi ENSG00000145050 0.629 7.5144298e-08
bmi ENSG00000251562 0.714 7.56811336e-08
bmi ENSG00000116273 0.251 7.58622287e-08
bmi ENSG00000108559 0.244 7.60713615e-08
bmi ENSG00000159202 0.693 7.61061787e-08
bmi ENSG00000111912 0.265 7.66308644e-08
bmi ENSG00000119599 0.678 7.88949091e-08
bmi ENSG00000151065 0.779 7.89950573e-08
bmi ENSG00000125386 0.445 7.95788569e-08
bmi ENSG00000065057 0.315 8.06881634e-08
bmi ENSG00000136450 0.089 8.10960671e-08
bmi ENSG00000149527 0.183 8.32251414e-08
bmi ENSG00000158691 0.086 8.34214682e-08
bmi ENSG00000011295 0.444 8.4274942e-08
bmi ENSG00000066777 0.325 8.50195743e-08
bmi ENSG00000021826 0.468 8.68037759e-08
bmi ENSG00000174871 0.874 9.01950594e-08
bmi ENSG00000114388 0.582 9.27454079e-08
bmi ENSG00000173442 0.233 9.6816872e-08
bmi ENSG00000168917 0.95 9.77626917e-08
bmi ENSG00000160563 0.757 9.78428064e-08
bmi ENSG00000185664 0.258 9.92301284e-08
bmi ENSG00000129197 0.25 9.96930488e-08
bmi ENSG00000108561 0.424 1.04214275e-07
bmi ENSG00000197724 0.43 1.0552759e-07
bmi ENSG00000230266 0.856 1.06593588e-07
bmi ENSG00000243477 0.408 1.07288428e-07
bmi ENSG00000052723 0.354 1.0739615e-07
bmi ENSG00000173264 0.874 1.08643338e-07
bmi ENSG00000214706 0.295 1.09056606e-07
bmi ENSG00000182095 0.121 1.09846771e-07
bmi ENSG00000144283 0.996 1.11574366e-07
bmi ENSG00000182463 0.809 1.1285189e-07
bmi ENSG00000243970 0.0719 1.1296163e-07
bmi ENSG00000103888 0.327 1.13734792e-07
bmi ENSG00000060566 0.936 1.13874562e-07
bmi ENSG00000004838 0.769 1.15116215e-07
bmi ENSG00000103544 0.775 1.16152611e-07
bmi ENSG00000041988 0.858 1.1688868e-07
bmi ENSG00000156162 0.977 1.18193166e-07
bmi ENSG00000100994 0.422 1.19589436e-07
bmi ENSG00000108468 0.902 1.21066737e-07
bmi ENSG00000102837 0.457 1.2127296e-07
bmi ENSG00000214941 0.464 1.23409385e-07
bmi ENSG00000165392 0.179 1.23799994e-07
bmi ENSG00000141027 0.219 1.25297174e-07
bmi ENSG00000177600 0.984 1.27790824e-07
bmi ENSG00000163872 0.313 1.2866593e-07
bmi ENSG00000114378 0.706 1.30017802e-07
bmi ENSG00000090621 0.904 1.30281586e-07
bmi ENSG00000165476 0.257 1.3068713e-07
bmi ENSG00000115548 0.398 1.33231494e-07
bmi ENSG00000184828 0.896 1.33931452e-07
bmi ENSG00000153064 0.0433 1.34594923e-07
bmi ENSG00000175893 0.238 1.35908807e-07
bmi ENSG00000188735 0.598 1.3943134e-07
bmi ENSG00000130720 0.0535 1.43367011e-07
bmi ENSG00000185009 0.876 1.44473234e-07
bmi ENSG00000186792 0.994 1.45479418e-07
bmi ENSG00000173950 0.208 1.49692763e-07
bmi ENSG00000102967 0.431 1.50314101e-07
bmi ENSG00000114270 0.682 1.50860247e-07
bmi ENSG00000138594 0.966 1.54185513e-07
bmi ENSG00000157890 0.747 1.5445879e-07
bmi ENSG00000163960 0.0644 1.55628399e-07
bmi ENSG00000224805 0.456 1.57372334e-07
bmi ENSG00000129250 0.277 1.57777924e-07
bmi ENSG00000130520 0.229 1.59230947e-07
bmi ENSG00000082438 0.537 1.63179174e-07
bmi ENSG00000069956 0.633 1.65750226e-07
bmi ENSG00000205189 0.15 1.66568797e-07
bmi ENSG00000197586 0.635 1.68635704e-07
bmi ENSG00000188026 0.911 1.70381891e-07
bmi ENSG00000179021 0.205 1.71142541e-07
bmi ENSG00000175105 0.242 1.72000657e-07
bmi ENSG00000026950 0.281 1.72316918e-07
bmi ENSG00000162244 0.207 1.73323293e-07
bmi ENSG00000122965 0.284 1.74905468e-07
bmi ENSG00000114850 0.55 1.79200125e-07
bmi ENSG00000201457 0.158 1.79512842e-07
bmi ENSG00000141258 0.778 1.79875799e-07
bmi ENSG00000106355 0.969 1.80144872e-07
bmi ENSG00000122406 0.863 1.82977204e-07
bmi ENSG00000167964 0.22 1.83198566e-07
bmi ENSG00000196388 0.0656 1.84093546e-07
bmi ENSG00000215790 0.852 1.87328386e-07
bmi ENSG00000159199 0.363 1.87379616e-07
bmi ENSG00000153823 0.444 1.87725278e-07
bmi ENSG00000139597 0.146 1.89380687e-07
bmi ENSG00000136463 0.758 1.93169559e-07
bmi ENSG00000241685 0.268 1.95818411e-07
bmi ENSG00000115520 0.4 1.99097154e-07
bmi ENSG00000125124 0.777 1.99914225e-07
bmi ENSG00000068001 0.883 2.03317162e-07
bmi ENSG00000068028 0.574 2.04222218e-07
bmi ENSG00000180628 0.369 2.05833117e-07
bmi ENSG00000173457 0.306 2.14373508e-07
bmi ENSG00000137309 0.238 2.18376582e-07
bmi ENSG00000136485 0.43 2.23911031e-07
bmi ENSG00000124549 0.273 2.24871016e-07
bmi ENSG00000186577 0.0901 2.25176016e-07
bmi ENSG00000131653 0.481 2.26003498e-07
bmi ENSG00000197653 0.475 2.32728302e-07
bmi ENSG00000135211 0.747 2.37661099e-07
bmi ENSG00000108556 0.924 2.4094823e-07
bmi ENSG00000142186 0.0451 2.4249778e-07
bmi ENSG00000259673 0.56 2.43258388e-07
bmi ENSG00000125977 0.913 2.46895909e-07
bmi ENSG00000266239 0.866 2.56491805e-07
bmi ENSG00000173486 0.114 2.57828299e-07
bmi ENSG00000205710 0.812 2.57875577e-07
bmi ENSG00000114446 0.0206 2.5895176e-07
bmi ENSG00000153815 0.694 2.62270795e-07
bmi ENSG00000158865 0.42 2.64626e-07
bmi ENSG00000105778 0.189 2.65086426e-07
bmi ENSG00000204366 0.309 2.70814948e-07
bmi ENSG00000114867 0.938 2.72852002e-07
bmi ENSG00000132740 0.672 2.72969402e-07
bmi ENSG00000078304 0.227 2.75165044e-07
bmi ENSG00000177595 0.475 2.77100581e-07
bmi ENSG00000232940 0.9 2.7737716e-07
bmi ENSG00000182782 0.11 2.78097305e-07
bmi ENSG00000205581 0.888 2.78554502e-07
bmi ENSG00000137073 0.867 2.80628817e-07
bmi ENSG00000182240 0.876 2.82589315e-07
bmi ENSG00000169855 0.105 2.8275069e-07
bmi ENSG00000221025 0.769 2.85702422e-07
bmi ENSG00000101003 0.928 2.88940827e-07
bmi ENSG00000196092 0.436 2.89660622e-07
bmi ENSG00000197415 0.54 2.90718579e-07
bmi ENSG00000167371 0.717 2.9537111e-07
bmi ENSG00000234745 0.98 2.98582414e-07
bmi ENSG00000174473 0.112 3.00612582e-07
bmi ENSG00000173511 0.64 3.0212718e-07
bmi ENSG00000132153 0.387 3.03014116e-07
bmi ENSG00000170270 0.896 3.04320967e-07
bmi ENSG00000110011 0.569 3.05267078e-07
bmi ENSG00000114383 0.359 3.09998717e-07
bmi ENSG00000119866 0.163 3.11963533e-07
bmi ENSG00000130940 0.819 3.18523369e-07
bmi ENSG00000242612 0.553 3.20372657e-07
bmi ENSG00000006576 0.397 3.20787504e-07
bmi ENSG00000096433 0.0223 3.26278471e-07
bmi ENSG00000185658 0.458 3.3059511e-07
bmi ENSG00000127603 0.00185 3.33593312e-07
bmi ENSG00000175166 0.711 3.33942265e-07
bmi ENSG00000167658 0.023 3.40865216e-07
bmi ENSG00000117461 0.1 3.41404313e-07
bmi ENSG00000177542 0.816 3.43226011e-07
bmi ENSG00000137709 0.0768 3.45450158e-07
bmi ENSG00000255398 0.335 3.4561384e-07
bmi ENSG00000101004 0.484 3.47256086e-07
bmi ENSG00000184209 0.238 3.48581844e-07
bmi ENSG00000156564 0.0947 3.49661528e-07
bmi ENSG00000199121 0.163 3.53673205e-07
bmi ENSG00000213639 0.246 3.54557275e-07
bmi ENSG00000207523 0.681 3.5588474e-07
bmi ENSG00000251795 0.779 3.5588474e-07
bmi ENSG00000124659 0.428 3.69131957e-07
bmi ENSG00000111605 0.313 3.69813511e-07
bmi ENSG00000163516 0.289 3.72579318e-07
bmi ENSG00000150938 0.825 3.73145635e-07
bmi ENSG00000165660 0.562 3.75434558e-07
bmi ENSG00000204371 0.836 3.80686201e-07
bmi ENSG00000148498 0.701 3.82288987e-07
bmi ENSG00000114395 0.0322 3.84032585e-07
bmi ENSG00000010438 0.41 3.85032751e-07
bmi ENSG00000198876 0.491 3.86570456e-07
bmi ENSG00000148795 0.711 3.87561108e-07
bmi ENSG00000173898 0.432 3.87861247e-07
bmi ENSG00000175115 0.356 3.9356321e-07
bmi ENSG00000103495 0.532 3.98857498e-07
bmi ENSG00000162373 0.928 4.00146124e-07
bmi ENSG00000152767 0.702 4.02192868e-07
bmi ENSG00000183527 0.803 4.02278098e-07
bmi ENSG00000107341 0.565 4.02328573e-07
bmi ENSG00000135966 0.194 4.04169739e-07
bmi ENSG00000101193 0.281 4.17883827e-07
bmi ENSG00000174080 0.261 4.25017879e-07
bmi ENSG00000115540 0.813 4.27794086e-07
bmi ENSG00000184524 0.922 4.41776307e-07
bmi ENSG00000123992 0.555 4.42436934e-07
bmi ENSG00000024048 0.849 4.43866501e-07
bmi ENSG00000100997 0.0209 4.44226991e-07
bmi ENSG00000086015 0.927 4.60024644e-07
bmi ENSG00000116473 0.946 4.69505448e-07
bmi ENSG00000112033 0.424 4.72629137e-07
bmi ENSG00000164535 0.598 4.9027624e-07
bmi ENSG00000146109 0.308 4.92810145e-07
bmi ENSG00000134686 0.238 4.93685037e-07
bmi ENSG00000127124 0.525 4.94086034e-07
bmi ENSG00000144579 0.305 4.99984225e-07
bmi ENSG00000135486 0.028 5.14786406e-07
bmi ENSG00000197345 0.791 5.19931232e-07
bmi ENSG00000139726 0.267 5.28635061e-07
bmi ENSG00000094916 0.0106 5.30145413e-07
bmi ENSG00000164975 0.741 5.30584783e-07
bmi ENSG00000173473 0.454 5.38931935e-07
bmi ENSG00000136240 0.363 5.39748146e-07
bmi ENSG00000166477 0.316 5.43098674e-07
bmi ENSG00000213699 0.484 5.439447e-07
bmi ENSG00000214435 0.622 5.51689467e-07
bmi ENSG00000110076 0.564 5.59594391e-07
bmi ENSG00000144381 0.461 5.74003498e-07
bmi ENSG00000149743 0.304 5.77965387e-07
bmi ENSG00000104093 0.644 5.81637521e-07
bmi ENSG00000088543 0.0529 5.88171669e-07
bmi ENSG00000134086 0.0908 5.91740659e-07
bmi ENSG00000052841 0.862 5.95681016e-07
bmi ENSG00000197914 0.631 6.00833744e-07
bmi ENSG00000109618 0.229 6.06249598e-07
bmi ENSG00000184956 0.649 6.09275974e-07
bmi ENSG00000245532 0.36 6.10005212e-07
bmi ENSG00000149761 0.25 6.12961241e-07
bmi ENSG00000114439 0.0312 6.37025188e-07
bmi ENSG00000157168 0.0266 6.38498251e-07
bmi ENSG00000112763 0.597 6.44559156e-07
bmi ENSG00000177453 0.71 6.54550619e-07
bmi ENSG00000231500 0.67 6.60048199e-07
bmi ENSG00000235863 0.358 6.60048239e-07
bmi ENSG00000196639 0.463 6.61237794e-07
bmi ENSG00000130203 0.746 6.7628647e-07
bmi ENSG00000109787 0.392 6.80103294e-07
bmi ENSG00000109881 0.338 6.8194495e-07
bmi ENSG00000154928 0.766 6.88621616e-07
bmi ENSG00000189227 0.57 7.0003097e-07
bmi ENSG00000144426 0.275 7.15220281e-07
bmi ENSG00000115808 0.734 7.30963285e-07
bmi ENSG00000065135 0.16 7.32362208e-07
bmi ENSG00000196262 0.551 7.43747424e-07
bmi ENSG00000167112 0.885 7.43803077e-07
bmi ENSG00000227057 0.771 7.44041449e-07
bmi ENSG00000231925 0.199 7.44041449e-07
bmi ENSG00000204209 0.461 7.44041532e-07
bmi ENSG00000204220 0.993 7.44041532e-07
bmi ENSG00000236104 0.763 7.44041532e-07
bmi ENSG00000237441 0.984 7.44041532e-07
bmi ENSG00000079616 0.466 7.48074836e-07
bmi ENSG00000114735 0.826 7.49704144e-07
bmi ENSG00000135272 0.0356 7.52218411e-07
bmi ENSG00000171700 0.786 7.54245055e-07
bmi ENSG00000104852 0.0023 7.62310508e-07
bmi ENSG00000115840 0.204 7.66164132e-07
bmi ENSG00000141569 0.328 7.69202322e-07
bmi ENSG00000187257 0.224 7.82806658e-07
bmi ENSG00000136451 0.202 7.92460218e-07
bmi ENSG00000047849 0.266 7.93817111e-07
bmi ENSG00000177338 0.695 7.94338422e-07
bmi ENSG00000171735 0.544 7.96614951e-07
bmi ENSG00000005007 0.985 8.21274756e-07
bmi ENSG00000167113 0.742 8.35350931e-07
bmi ENSG00000135974 0.871 8.37209206e-07
bmi ENSG00000248746 0.408 8.37268709e-07
bmi ENSG00000177169 0.0264 8.4199661e-07
bmi ENSG00000110090 0.00559 8.47203212e-07
bmi ENSG00000112511 0.417 8.51428082e-07
bmi ENSG00000112514 0.306 8.51428082e-07
bmi ENSG00000237649 0.715 8.51428082e-07
bmi ENSG00000090615 0.906 8.53065449e-07
bmi ENSG00000197903 0.262 8.57934472e-07
bmi ENSG00000223501 0.632 8.60541546e-07
bmi ENSG00000149781 0.0563 8.98001833e-07
bmi ENSG00000127946 0.658 9.14791237e-07
bmi ENSG00000112249 0.213 9.15287976e-07
bmi ENSG00000176182 0.336 9.24117594e-07
bmi ENSG00000204390 0.713 9.33947692e-07
bmi ENSG00000198909 0.147 9.40888759e-07
bmi ENSG00000141298 0.973 9.43072261e-07
bmi ENSG00000151320 0.826 9.47764949e-07
bmi ENSG00000112137 0.368 9.5634473e-07
bmi ENSG00000171988 0.967 9.74124923e-07
bmi ENSG00000103599 0.53 9.74810363e-07
bmi ENSG00000004897 0.904 9.75505709e-07
bmi ENSG00000104863 0.686 9.76338609e-07
bmi ENSG00000132481 0.219 9.82183925e-07
bmi ENSG00000171791 0.129 9.83545356e-07
bmi ENSG00000145982 0.596 9.84808005e-07
bmi ENSG00000172262 0.518 9.86551413e-07
bmi ENSG00000125510 0.648 9.90985068e-07
bmi ENSG00000184226 0.333 9.99650403e-07
bmi ENSG00000101115 0.685 1.00044207e-06
bmi ENSG00000132517 0.303 1.0130089e-06
bmi ENSG00000134532 0.852 1.02211623e-06
bmi ENSG00000108963 0.459 1.03478442e-06
bmi ENSG00000177192 0.0125 1.03667888e-06
bmi ENSG00000197429 0.0204 1.04361472e-06
bmi ENSG00000177508 0.648 1.05191161e-06
bmi ENSG00000206573 0.435 1.05245054e-06
bmi ENSG00000184348 0.255 1.05312767e-06
bmi ENSG00000233822 0.325 1.05312767e-06
bmi ENSG00000114904 0.725 1.0548203e-06
bmi ENSG00000006468 0.535 1.07229228e-06
bmi ENSG00000119509 0.374 1.075362e-06
bmi ENSG00000142507 0.339 1.08121923e-06
bmi ENSG00000132471 0.601 1.08920497e-06
bmi ENSG00000170624 0.797 1.09759578e-06
bmi ENSG00000138078 0.325 1.10339375e-06
bmi ENSG00000163644 0.817 1.10511961e-06
bmi ENSG00000157423 0.532 1.11259963e-06
bmi ENSG00000243989 0.37 1.11803331e-06
bmi ENSG00000115504 0.263 1.12154605e-06
bmi ENSG00000123124 0.97 1.12759189e-06
bmi ENSG00000207709 0.578 1.14282549e-06
bmi ENSG00000205771 0.786 1.14556651e-06
bmi ENSG00000188878 0.744 1.14895692e-06
bmi ENSG00000127831 0.901 1.15510016e-06
bmi ENSG00000175220 0.585 1.16648502e-06
bmi ENSG00000258790 0.544 1.20187471e-06
bmi ENSG00000180917 0.699 1.21336449e-06
bmi ENSG00000120709 0.548 1.21414651e-06
bmi ENSG00000129933 0.856 1.23410172e-06
bmi ENSG00000198339 0.239 1.24639551e-06
bmi ENSG00000092929 0.652 1.26634637e-06
bmi ENSG00000033627 0.245 1.26875437e-06
bmi ENSG00000184349 0.334 1.26941117e-06
bmi ENSG00000168439 0.179 1.29181467e-06
bmi ENSG00000134070 0.431 1.3074197e-06
bmi ENSG00000185760 0.461 1.3101279e-06
bmi ENSG00000101194 0.867 1.32885946e-06
bmi ENSG00000018280 0.33 1.32926347e-06
bmi ENSG00000159596 0.524 1.33291627e-06
bmi ENSG00000167004 0.397 1.36573501e-06
bmi ENSG00000088808 0.0267 1.37114989e-06
bmi ENSG00000135124 0.537 1.38674166e-06
bmi ENSG00000171720 0.885 1.38823867e-06
bmi ENSG00000007923 0.704 1.41942228e-06
bmi ENSG00000072609 0.131 1.42745104e-06
bmi ENSG00000175224 0.183 1.42998148e-06
bmi ENSG00000111801 0.73 1.43031453e-06
bmi ENSG00000136848 0.0151 1.44008821e-06
bmi ENSG00000106367 0.0769 1.45214779e-06
bmi ENSG00000221916 0.655 1.45883177e-06
bmi ENSG00000133612 0.55 1.46259948e-06
bmi ENSG00000156097 0.463 1.46736824e-06
bmi ENSG00000168802 0.563 1.46842421e-06
bmi ENSG00000110693 0.604 1.48160565e-06
bmi ENSG00000114737 0.0521 1.48598068e-06
bmi ENSG00000115641 0.303 1.50650096e-06
bmi ENSG00000150977 0.904 1.51470781e-06
bmi ENSG00000167549 0.681 1.54155145e-06
bmi ENSG00000185158 0.112 1.54379155e-06
bmi ENSG00000132478 0.918 1.56930692e-06
bmi ENSG00000175213 0.0852 1.58506605e-06
bmi ENSG00000140264 0.9 1.59484442e-06
bmi ENSG00000170604 0.436 1.6057813e-06
bmi ENSG00000138814 0.83 1.61002238e-06
bmi ENSG00000087152 0.406 1.63079632e-06
bmi ENSG00000185900 0.855 1.63940159e-06
bmi ENSG00000173338 0.888 1.64152295e-06
bmi ENSG00000090382 0.0242 1.6452637e-06
bmi ENSG00000149091 0.582 1.66097258e-06
bmi ENSG00000172367 0.0808 1.66287987e-06
bmi ENSG00000131373 0.238 1.66766685e-06
bmi ENSG00000247828 0.377 1.67318185e-06
bmi ENSG00000170425 0.427 1.6778008e-06
bmi ENSG00000100395 0.443 1.67894938e-06
bmi ENSG00000168591 0.545 1.71091618e-06
bmi ENSG00000134077 0.299 1.72886668e-06
bmi ENSG00000125834 0.204 1.73229992e-06
bmi ENSG00000132383 0.44 1.73935139e-06
bmi ENSG00000141076 0.0228 1.74332725e-06
bmi ENSG00000196787 0.0736 1.75920141e-06
bmi ENSG00000002919 0.63 1.76356834e-06
bmi ENSG00000108312 0.00626 1.80528488e-06
bmi ENSG00000132780 0.0537 1.80572378e-06
bmi ENSG00000167114 0.62 1.81313229e-06
bmi ENSG00000070961 0.227 1.82952802e-06
bmi ENSG00000241549 0.509 1.86814238e-06
bmi ENSG00000172878 0.325 1.86905262e-06
bmi ENSG00000100399 0.136 1.8732873e-06
bmi ENSG00000165695 0.263 1.88562687e-06
bmi ENSG00000266777 0.745 1.88625854e-06
bmi ENSG00000227028 0.336 1.8904013e-06
bmi ENSG00000180423 0.0567 1.89079827e-06
bmi ENSG00000159592 0.706 1.91120412e-06
bmi ENSG00000127337 0.553 1.91861527e-06
bmi ENSG00000132842 0.24 1.92426402e-06
bmi ENSG00000166272 0.545 1.92908396e-06
bmi ENSG00000157353 0.493 1.93136402e-06
bmi ENSG00000267080 0.434 1.93172706e-06
bmi ENSG00000254999 0.104 1.93295773e-06
bmi ENSG00000040341 0.0678 1.93329538e-06
bmi ENSG00000174953 0.000441 1.97665258e-06
bmi ENSG00000124635 0.249 1.98532348e-06
bmi ENSG00000161217 0.805 1.98532951e-06
bmi ENSG00000124557 0.835 1.99124109e-06
bmi ENSG00000178105 0.695 1.996005e-06
bmi ENSG00000116514 0.0453 2.01252045e-06
bmi ENSG00000119242 0.0539 2.03867458e-06
bmi ENSG00000132874 0.148 2.0417413e-06
bmi ENSG00000139722 0.0072 2.04414154e-06
bmi ENSG00000141293 0.00395 2.04537188e-06
bmi ENSG00000096060 0.282 2.05983041e-06
bmi ENSG00000154930 0.0309 2.0759338e-06
bmi ENSG00000196917 0.187 2.08984168e-06
bmi ENSG00000171703 0.0302 2.10267015e-06
bmi ENSG00000123405 0.194 2.10896403e-06
bmi ENSG00000174165 0.961 2.10910726e-06
bmi ENSG00000119522 0.0204 2.11436686e-06
bmi ENSG00000126062 0.881 2.14000106e-06
bmi ENSG00000019995 0.415 2.14817593e-06
bmi ENSG00000089169 0.637 2.1572864e-06
bmi ENSG00000100902 0.239 2.16933621e-06
bmi ENSG00000214293 0.716 2.17189185e-06
bmi ENSG00000080603 0.0517 2.19874194e-06
bmi ENSG00000198720 0.521 2.2051847e-06
bmi ENSG00000174197 0.226 2.22485523e-06
bmi ENSG00000160075 0.511 2.23394961e-06
bmi ENSG00000165102 0.967 2.23818923e-06
bmi ENSG00000161664 0.852 2.24626621e-06
bmi ENSG00000163959 0.306 2.28830582e-06
bmi ENSG00000108576 0.534 2.29855954e-06
bmi ENSG00000213199 0.749 2.3072622e-06
bmi ENSG00000151332 0.0189 2.31674142e-06
bmi ENSG00000164620 0.153 2.34051718e-06
bmi ENSG00000156671 0.656 2.38370731e-06
bmi ENSG00000115290 0.227 2.38681785e-06
bmi ENSG00000144218 0.138 2.42139019e-06
bmi ENSG00000147454 0.217 2.42350934e-06
bmi ENSG00000183495 0.376 2.42375259e-06
bmi ENSG00000215045 0.31 2.42887932e-06
bmi ENSG00000167657 0.0494 2.43300998e-06
bmi ENSG00000164330 0.112 2.43569266e-06
bmi ENSG00000025772 0.894 2.43654298e-06
bmi ENSG00000173153 0.365 2.43924417e-06
bmi ENSG00000180834 0.696 2.46164948e-06
bmi ENSG00000248712 0.726 2.4739575e-06
bmi ENSG00000107890 0.687 2.51509043e-06
bmi ENSG00000242028 0.623 2.5200154e-06
bmi ENSG00000077380 0.575 2.53015591e-06
bmi ENSG00000159588 0.35 2.55743543e-06
bmi ENSG00000015475 0.373 2.56579612e-06
bmi ENSG00000125755 0.605 2.57443289e-06
bmi ENSG00000173327 0.691 2.59429904e-06
bmi ENSG00000088538 0.846 2.60986722e-06
bmi ENSG00000110497 0.746 2.62709674e-06
bmi ENSG00000181264 0.667 2.63472864e-06
bmi ENSG00000129810 0.807 2.65122534e-06
bmi ENSG00000174483 0.645 2.66436026e-06
bmi ENSG00000148848 0.834 2.66474804e-06
bmi ENSG00000173113 0.769 2.66550277e-06
bmi ENSG00000169710 0.174 2.68214973e-06
bmi ENSG00000108788 0.609 2.68557837e-06
bmi ENSG00000204389 0.406 2.76428982e-06
bmi ENSG00000119004 0.743 2.78001966e-06
bmi ENSG00000118777 0.932 2.79624292e-06
bmi ENSG00000126653 0.843 2.80753823e-06
bmi ENSG00000160703 0.0524 2.80837345e-06
bmi ENSG00000254827 0.309 2.81577905e-06
bmi ENSG00000108786 0.173 2.83249064e-06
bmi ENSG00000151893 0.695 2.83697511e-06
bmi ENSG00000164889 0.826 2.86976413e-06
bmi ENSG00000140259 0.00211 2.89063274e-06
bmi ENSG00000197948 0.573 2.98485707e-06
bmi ENSG00000157557 0.0227 2.98553463e-06
bmi ENSG00000178691 0.861 2.98652774e-06
bmi ENSG00000142599 0.944 2.98825471e-06
bmi ENSG00000114738 0.587 2.99503143e-06
bmi ENSG00000126391 0.317 2.99625748e-06
bmi ENSG00000151779 0.815 3.00460382e-06
bmi ENSG00000136490 0.598 3.0088709e-06
bmi ENSG00000139718 0.584 3.01799747e-06
bmi ENSG00000105953 0.36 3.02846908e-06
bmi ENSG00000168137 0.255 3.05480945e-06
bmi ENSG00000164896 0.362 3.05907588e-06
bmi ENSG00000152217 0.829 3.06533634e-06
bmi ENSG00000068120 0.574 3.06567889e-06
bmi ENSG00000164897 1 3.09851415e-06
bmi ENSG00000261485 0.694 3.1028884e-06
bmi ENSG00000158023 0.0152 3.12998523e-06
bmi ENSG00000176623 0.124 3.15231688e-06
bmi ENSG00000196220 0.251 3.17900349e-06
bmi ENSG00000116117 0.27 3.20094516e-06
bmi ENSG00000168675 0.219 3.20439873e-06
bmi ENSG00000133961 0.11 3.22201957e-06
bmi ENSG00000164638 0.585 3.23220346e-06
bmi ENSG00000163806 0.192 3.23297138e-06
bmi ENSG00000198785 0.546 3.2357767e-06
bmi ENSG00000106366 0.409 3.23579876e-06
bmi ENSG00000204614 0.125 3.27305632e-06
bmi ENSG00000138079 0.615 3.28656941e-06
bmi ENSG00000137700 0.564 3.32659631e-06
bmi ENSG00000229391 0.523 3.35901945e-06
bmi ENSG00000171206 0.567 3.36483213e-06
bmi ENSG00000102595 0.547 3.38952801e-06
bmi ENSG00000158092 0.0899 3.4091745e-06
bmi ENSG00000177963 0.178 3.45014914e-06
bmi ENSG00000108465 0.0181 3.45292046e-06
bmi ENSG00000139174 0.108 3.45356324e-06
bmi ENSG00000138175 0.82 3.45508477e-06
bmi ENSG00000131470 0.615 3.48480899e-06
bmi ENSG00000187240 0.459 3.49615131e-06
bmi ENSG00000133315 0.701 3.49869343e-06
bmi ENSG00000105383 0.22 3.50152614e-06
bmi ENSG00000133874 0.231 3.58445706e-06
bmi ENSG00000112576 0.324 3.60119194e-06
bmi ENSG00000206337 0.859 3.60756619e-06
bmi ENSG00000176927 0.0305 3.64931141e-06
bmi ENSG00000153015 0.338 3.66363776e-06
bmi ENSG00000177951 0.931 3.67214074e-06
bmi ENSG00000198502 0.548 3.68519023e-06
bmi ENSG00000154511 0.864 3.69846476e-06
bmi ENSG00000196126 0.705 3.72032993e-06
bmi ENSG00000139725 0.0877 3.7373544e-06
bmi ENSG00000188076 0.0509 3.80820514e-06
bmi ENSG00000168092 0.233 3.83131217e-06
bmi ENSG00000237854 0.559 3.83601268e-06
bmi ENSG00000183873 0.91 3.83850996e-06
bmi ENSG00000168522 0.164 3.8917486e-06
bmi ENSG00000092470 0.687 3.99221645e-06
bmi ENSG00000108784 0.834 4.08745665e-06
bmi ENSG00000163814 0.484 4.10120584e-06
bmi ENSG00000149256 0.87 4.15175309e-06
bmi ENSG00000110628 0.957 4.16802715e-06
bmi ENSG00000109943 0.762 4.19854046e-06
bmi ENSG00000126500 0.37 4.20374261e-06
bmi ENSG00000106477 0.744 4.20823635e-06
bmi ENSG00000101104 0.0485 4.21073622e-06
bmi ENSG00000150967 0.37 4.25736033e-06
bmi ENSG00000120093 0.612 4.3005105e-06
bmi ENSG00000177225 0.37 4.30282899e-06
bmi ENSG00000124198 0.562 4.30832038e-06
bmi ENSG00000177947 0.592 4.316348e-06
bmi ENSG00000101150 0.0817 4.31801934e-06
bmi ENSG00000176155 0.577 4.3590858e-06
bmi ENSG00000077984 0.467 4.4131978e-06
bmi ENSG00000100393 0.0554 4.41510317e-06
bmi ENSG00000160584 0.292 4.43506695e-06
bmi ENSG00000134183 0.567 4.43829175e-06
bmi ENSG00000107872 0.317 4.45552474e-06
bmi ENSG00000100401 0.59 4.4564603e-06
bmi ENSG00000240563 0.85 4.46818596e-06
bmi ENSG00000198890 0.405 4.49547567e-06
bmi ENSG00000123473 0.0671 4.55847703e-06
bmi ENSG00000221914 0.256 4.57610261e-06
bmi ENSG00000177374 0.93 4.59898819e-06
bmi ENSG00000164885 0.787 4.6846076e-06
bmi ENSG00000158104 0.986 4.69183567e-06
bmi ENSG00000203791 0.0809 4.74373277e-06
bmi ENSG00000151136 5.06e-05 4.7639945e-06
bmi ENSG00000114790 0.461 4.83374741e-06
bmi ENSG00000137692 0.569 4.83478849e-06
bmi ENSG00000120733 0.214 4.86467653e-06
bmi ENSG00000156973 0.479 4.94926952e-06
bmi ENSG00000129757 0.975 4.9853554e-06
bmi ENSG00000063660 0.272 4.99638286e-06
bmi ENSG00000168813 0.54 5.01444752e-06
bmi ENSG00000130518 0.824 5.01801671e-06
bmi ENSG00000187244 0.553 5.03861348e-06
bmi ENSG00000166949 0.871 5.09394115e-06
bmi ENSG00000107819 0.875 5.10702977e-06
bmi ENSG00000113070 0.433 5.12801253e-06
bmi ENSG00000129696 0.798 5.13749493e-06
bmi ENSG00000169744 0.362 5.16873389e-06
bmi ENSG00000141582 0.451 5.17229432e-06
bmi ENSG00000101191 0.957 5.17966844e-06
bmi ENSG00000144554 0.876 5.26522179e-06
bmi ENSG00000149294 0.526 5.34132971e-06
bmi ENSG00000092020 0.626 5.36396482e-06
bmi ENSG00000142082 0.959 5.37251734e-06
bmi ENSG00000085721 0.989 5.38992528e-06
bmi ENSG00000186862 0.529 5.46947812e-06
bmi ENSG00000175984 0.709 5.47582415e-06
bmi ENSG00000087365 0.00137 5.51624609e-06
bmi ENSG00000052126 0.416 5.51731324e-06
bmi ENSG00000114796 0.179 5.52928061e-06
bmi ENSG00000162066 0.184 5.53882141e-06
bmi ENSG00000148337 0.104 5.57548185e-06
bmi ENSG00000144711 0.699 5.58435787e-06
bmi ENSG00000109452 0.47 5.65494131e-06
bmi ENSG00000130783 0.364 5.71230466e-06
bmi ENSG00000145107 0.962 5.71881115e-06
bmi ENSG00000229590 0.105 5.77692992e-06
bmi ENSG00000110851 0.842 5.78543787e-06
bmi ENSG00000182327 0.918 5.8152567e-06
bmi ENSG00000198964 0.668 5.81858769e-06
bmi ENSG00000165637 0.951 5.84399139e-06
bmi ENSG00000175193 0.289 5.84796417e-06
bmi ENSG00000213123 0.288 5.87241383e-06
bmi ENSG00000125520 0.505 5.90788904e-06
bmi ENSG00000185559 0.466 6.01010539e-06
bmi ENSG00000266173 0.49 6.03226682e-06
bmi ENSG00000174721 0.66 6.05210385e-06
bmi ENSG00000158321 0.797 6.07233173e-06
bmi ENSG00000165861 0.209 6.08110511e-06
bmi ENSG00000172728 0.672 6.10187028e-06
bmi ENSG00000198042 0.133 6.21789626e-06
bmi ENSG00000134516 0.843 6.26117618e-06
bmi ENSG00000230148 0.315 6.30201893e-06
bmi ENSG00000157483 0.775 6.35438561e-06
bmi ENSG00000213366 0.0302 6.38829297e-06
bmi ENSG00000187514 0.474 6.48430647e-06
bmi ENSG00000240184 0.628 6.50277811e-06
bmi ENSG00000100359 0.677 6.56140212e-06
bmi ENSG00000163510 0.332 6.58753344e-06
bmi ENSG00000171045 0.298 6.59484983e-06
bmi ENSG00000070061 0.434 6.6609348e-06
bmi ENSG00000179889 0.711 6.68904223e-06
bmi ENSG00000023318 0.458 6.69063727e-06
bmi ENSG00000206527 0.644 6.70506347e-06
bmi ENSG00000203813 0.58 6.70597937e-06
bmi ENSG00000187008 0.757 6.75234115e-06
bmi ENSG00000079393 0.573 6.80322794e-06
bmi ENSG00000076003 0.3 6.81577858e-06
bmi ENSG00000079805 0.478 6.82786861e-06
bmi ENSG00000116337 0.951 6.90030133e-06
bmi ENSG00000110492 0.831 6.91731222e-06
bmi ENSG00000173917 0.941 6.96211666e-06
bmi ENSG00000135913 0.27 7.02929913e-06
bmi ENSG00000141699 0.162 7.05655337e-06
bmi ENSG00000115592 0.749 7.08514915e-06
bmi ENSG00000137288 0.575 7.10252643e-06
bmi ENSG00000149136 0.679 7.13256101e-06
bmi ENSG00000080854 0.0541 7.16733535e-06
bmi ENSG00000025434 0.212 7.24034427e-06
bmi ENSG00000156110 0.455 7.26032781e-06
bmi ENSG00000173566 0.602 7.41395767e-06
bmi ENSG00000114455 0.32 7.5130319e-06
bmi ENSG00000007402 0.663 7.5821072e-06
bmi ENSG00000064300 0.833 7.60687493e-06
bmi ENSG00000078114 0.949 7.65535886e-06
bmi ENSG00000183826 0.621 7.66020019e-06
bmi ENSG00000196458 0.444 7.7052752e-06
bmi ENSG00000183844 0.416 7.71466215e-06
bmi ENSG00000103056 0.511 7.75559999e-06
bmi ENSG00000178074 0.892 7.77925525e-06
bmi ENSG00000249992 0.252 7.82316199e-06
bmi ENSG00000182742 0.651 7.8471608e-06
bmi ENSG00000109016 0.612 7.92616556e-06
bmi ENSG00000196331 0.502 7.93104433e-06
bmi ENSG00000164949 0.108 8.01170423e-06
bmi ENSG00000157873 0.107 8.02135253e-06
bmi ENSG00000177733 0.563 8.12537672e-06
bmi ENSG00000059915 0.897 8.126986e-06
bmi ENSG00000164086 0.959 8.15148565e-06
bmi ENSG00000086598 0.49 8.16630398e-06
bmi ENSG00000016864 0.968 8.175095e-06
bmi ENSG00000130584 0.513 8.21685503e-06
bmi ENSG00000185627 0.621 8.27014558e-06
bmi ENSG00000158402 0.412 8.32268339e-06
bmi ENSG00000168913 0.13 8.41745508e-06
bmi ENSG00000163481 0.884 8.59544532e-06
bmi ENSG00000074582 0.385 8.60456354e-06
bmi ENSG00000095951 0.422 8.64905222e-06
bmi ENSG00000115568 0.503 8.65318441e-06
bmi ENSG00000221843 0.115 8.68020737e-06
bmi ENSG00000222345 0.74 8.72618291e-06
bmi ENSG00000168172 0.67 8.74885019e-06
bmi ENSG00000152700 0.0686 8.84348873e-06
bmi ENSG00000169641 0.105 8.84832776e-06
bmi ENSG00000130787 0.291 8.90534975e-06
bmi ENSG00000122970 0.619 8.91696431e-06
bmi ENSG00000163938 0.0895 8.97537614e-06
bmi ENSG00000149577 0.334 9.02118929e-06
bmi ENSG00000183260 0.846 9.05098083e-06
bmi ENSG00000141526 0.297 9.05926127e-06
bmi ENSG00000114902 0.472 9.13792644e-06
bmi ENSG00000135945 0.538 9.14425139e-06
bmi ENSG00000265611 0.537 9.15272696e-06
bmi ENSG00000134575 0.194 9.2166558e-06
bmi ENSG00000144524 0.00575 9.22352401e-06
bmi ENSG00000105708 0.677 9.30504826e-06
bmi ENSG00000115556 0.117 9.33993067e-06
bmi ENSG00000049449 0.411 9.3419552e-06
bmi ENSG00000205221 0.852 9.4160982e-06
bmi ENSG00000137845 0.363 9.42534886e-06
bmi ENSG00000137802 0.462 9.49669062e-06
bmi ENSG00000033170 0.62 9.57696775e-06
bmi ENSG00000135299 0.477 9.59741516e-06
bmi ENSG00000134490 0.567 9.63185536e-06
bmi ENSG00000187098 0.204 9.63339973e-06
bmi ENSG00000163482 0.0857 9.65517238e-06
bmi ENSG00000204613 0.98 9.65801345e-06
bmi ENSG00000087263 0.0657 9.68375436e-06
bmi ENSG00000166913 0.394 9.69760037e-06
bmi ENSG00000184985 0.619 9.70540643e-06
bmi ENSG00000162413 0.037 9.90034272e-06
bmi ENSG00000147316 0.0935 9.9138824e-06
bmi ENSG00000141570 0.707 9.93987754e-06
bmi ENSG00000119326 0.408 9.98090461e-06
bmi ENSG00000131462 0.98 1.00765645e-05
bmi ENSG00000144580 0.979 1.01623107e-05
bmi ENSG00000111364 0.916 1.01753262e-05
bmi ENSG00000085719 0.354 1.01794803e-05
bmi ENSG00000016391 0.986 1.0308215e-05
bmi ENSG00000140391 0.445 1.03188748e-05
bmi ENSG00000162971 0.568 1.03469418e-05
bmi ENSG00000119729 0.246 1.03761565e-05
bmi ENSG00000112812 0.695 1.04390746e-05
bmi ENSG00000181656 0.287 1.04707833e-05
bmi ENSG00000140830 0.821 1.06653227e-05
bmi ENSG00000119906 0.0958 1.0692922e-05
bmi ENSG00000110768 0.325 1.07096335e-05
bmi ENSG00000065357 0.722 1.09062963e-05
bmi ENSG00000067836 0.0571 1.09557743e-05
bmi ENSG00000141551 0.206 1.09645826e-05
bmi ENSG00000162972 0.933 1.10137508e-05
bmi ENSG00000124302 0.613 1.1106127e-05
bmi ENSG00000146263 0.458 1.1236123e-05
bmi ENSG00000107736 0.263 1.12744569e-05
bmi ENSG00000169718 0.451 1.13411812e-05
bmi ENSG00000163703 0.849 1.1349991e-05
bmi ENSG00000108474 0.904 1.13818566e-05
bmi ENSG00000203799 0.989 1.14587386e-05
bmi ENSG00000168288 0.158 1.1523824e-05
bmi ENSG00000125741 0.672 1.15276384e-05
bmi ENSG00000054983 0.775 1.15298026e-05
bmi ENSG00000175611 0.99 1.16306399e-05
bmi ENSG00000004939 0.0318 1.1640461e-05
bmi ENSG00000082258 0.197 1.1660927e-05
bmi ENSG00000113742 0.236 1.16632959e-05
bmi ENSG00000158863 0.826 1.1710257e-05
bmi ENSG00000185774 0.552 1.17365088e-05
bmi ENSG00000144224 0.814 1.18184772e-05
bmi ENSG00000174807 0.903 1.19638556e-05
bmi ENSG00000237984 0.117 1.20335426e-05
bmi ENSG00000103855 0.811 1.20422188e-05
bmi ENSG00000135912 0.312 1.207753e-05
bmi ENSG00000110756 0.773 1.20851089e-05
bmi ENSG00000089041 0.35 1.21265654e-05
bmi ENSG00000133216 0.702 1.21531513e-05
bmi ENSG00000137941 0.303 1.22205621e-05
bmi ENSG00000100767 0.013 1.23853498e-05
bmi ENSG00000171877 0.265 1.27190706e-05
bmi ENSG00000198945 0.829 1.27202644e-05
bmi ENSG00000198598 0.712 1.27239485e-05
bmi ENSG00000166762 0.973 1.27310026e-05
bmi ENSG00000131558 0.363 1.28532673e-05
bmi ENSG00000097007 0.168 1.29934449e-05
bmi ENSG00000110801 0.889 1.30194338e-05
bmi ENSG00000182853 0.987 1.30674413e-05
bmi ENSG00000171681 0.212 1.3106079e-05
bmi ENSG00000255103 0.856 1.32141893e-05
bmi ENSG00000151327 0.0207 1.32883657e-05
bmi ENSG00000198925 0.487 1.33586605e-05
bmi ENSG00000146021 0.218 1.34339874e-05
bmi ENSG00000120925 0.496 1.3462784e-05
bmi ENSG00000135929 0.0464 1.3563396e-05
bmi ENSG00000165698 0.344 1.35662558e-05
bmi ENSG00000132394 0.65 1.35845508e-05
bmi ENSG00000133226 0.975 1.36741563e-05
bmi ENSG00000172053 0.513 1.36942042e-05
bmi ENSG00000126432 0.0669 1.39278651e-05
bmi ENSG00000157045 0.696 1.39891199e-05
bmi ENSG00000061936 0.742 1.40486361e-05
bmi ENSG00000163704 0.104 1.41094413e-05
bmi ENSG00000254986 0.34 1.42976724e-05
bmi ENSG00000115526 0.885 1.44438904e-05
bmi ENSG00000158417 0.669 1.45157811e-05
bmi ENSG00000162337 0.0548 1.45181281e-05
bmi ENSG00000136238 0.897 1.49362121e-05
bmi ENSG00000105866 0.366 1.5296359e-05
bmi ENSG00000124641 0.456 1.53959443e-05
bmi ENSG00000107874 0.358 1.55696115e-05
bmi ENSG00000230082 0.264 1.57164108e-05
bmi ENSG00000163939 0.219 1.57204618e-05
bmi ENSG00000105699 0.431 1.57408246e-05
bmi ENSG00000112578 0.821 1.5773221e-05
bmi ENSG00000105610 0.404 1.59564641e-05
bmi ENSG00000153201 0.724 1.60140937e-05
bmi ENSG00000186162 0.415 1.60988313e-05
bmi ENSG00000145919 0.875 1.61211354e-05
bmi ENSG00000172348 0.864 1.61485918e-05
bmi ENSG00000008438 0.446 1.61757455e-05
bmi ENSG00000105613 0.293 1.63759714e-05
bmi ENSG00000267060 0.0435 1.65145932e-05
bmi ENSG00000105612 0.367 1.65593186e-05
bmi ENSG00000130201 0.155 1.66145308e-05
bmi ENSG00000179041 0.519 1.66772954e-05
bmi ENSG00000176915 0.403 1.692413e-05
bmi ENSG00000175182 0.0649 1.69286256e-05
bmi ENSG00000178585 0.325 1.70998871e-05
bmi ENSG00000101152 0.759 1.71075964e-05
bmi ENSG00000144852 0.539 1.71205793e-05
bmi ENSG00000054793 0.226 1.72857583e-05
bmi ENSG00000132170 0.101 1.73214895e-05
bmi ENSG00000100519 0.922 1.7358424e-05
bmi ENSG00000168036 0.263 1.746534e-05
bmi ENSG00000182150 0.861 1.75010837e-05
bmi ENSG00000185800 0.0296 1.76442475e-05
bmi ENSG00000077092 0.778 1.76668577e-05
bmi ENSG00000064547 0.453 1.79842032e-05
bmi ENSG00000166501 0.499 1.79985009e-05
bmi ENSG00000125037 0.91 1.81869305e-05
bmi ENSG00000153879 0.25 1.82147504e-05
bmi ENSG00000196935 0.823 1.83298997e-05
bmi ENSG00000105695 0.904 1.84688146e-05
bmi ENSG00000178904 0.891 1.85364758e-05
bmi ENSG00000136758 0.593 1.85413827e-05
bmi ENSG00000052795 0.217 1.87059181e-05
bmi ENSG00000137513 0.653 1.87697537e-05
bmi ENSG00000020256 0.881 1.88682791e-05
bmi ENSG00000055147 0.461 1.88872221e-05
bmi ENSG00000169727 0.225 1.90068838e-05
bmi ENSG00000139737 0.298 1.90643834e-05
bmi ENSG00000177469 0.131 1.9263854e-05
bmi ENSG00000116221 0.544 1.96039243e-05
bmi ENSG00000163932 0.276 1.97686222e-05
bmi ENSG00000134574 0.501 1.97764136e-05
bmi ENSG00000095637 0.555 1.97789469e-05
bmi ENSG00000148572 0.486 2.01141379e-05
bmi ENSG00000106462 0.981 2.02339984e-05
bmi ENSG00000115183 0.699 2.03078632e-05
bmi ENSG00000105849 0.362 2.04367176e-05
bmi ENSG00000196781 0.508 2.05900536e-05
bmi ENSG00000114779 0.958 2.05966983e-05
bmi ENSG00000051128 0.595 2.06549138e-05
bmi ENSG00000163702 0.596 2.0762894e-05
bmi ENSG00000177156 0.585 2.0762913e-05
bmi ENSG00000225194 0.521 2.07890749e-05
bmi ENSG00000113296 0.871 2.11658342e-05
bmi ENSG00000178175 0.766 2.14439533e-05
bmi ENSG00000149591 0.695 2.15049425e-05
bmi ENSG00000178764 0.201 2.15385771e-05
bmi ENSG00000166167 0.466 2.16175834e-05
bmi ENSG00000152377 0.252 2.16462964e-05
bmi ENSG00000105137 0.0692 2.18559599e-05
bmi ENSG00000144821 0.539 2.22147397e-05
bmi ENSG00000168476 0.0525 2.23352466e-05
bmi ENSG00000105607 0.29 2.27347099e-05
bmi ENSG00000135108 0.644 2.29370631e-05
bmi ENSG00000104299 0.566 2.30035442e-05
bmi ENSG00000082701 0.439 2.31089867e-05
bmi ENSG00000107816 0.741 2.3139271e-05
bmi ENSG00000122484 0.669 2.31409541e-05
bmi ENSG00000163659 0.353 2.31890481e-05
bmi ENSG00000198793 0.178 2.3195067e-05
bmi ENSG00000068724 0.543 2.36293285e-05
bmi ENSG00000174885 0.504 2.36680449e-05
bmi ENSG00000226314 0.44 2.4042816e-05
bmi ENSG00000198286 0.129 2.42137862e-05
bmi ENSG00000257017 0.58 2.43472405e-05
bmi ENSG00000122642 0.652 2.43481497e-05
bmi ENSG00000079691 0.277 2.46414266e-05
bmi ENSG00000198218 0.131 2.46554973e-05
bmi ENSG00000116030 0.485 2.47534581e-05
bmi ENSG00000236242 0.606 2.47859326e-05
bmi ENSG00000187486 0.997 2.48788146e-05
bmi ENSG00000167085 0.106 2.4905926e-05
bmi ENSG00000105698 0.169 2.50455014e-05
bmi ENSG00000112245 0.0149 2.50485354e-05
bmi ENSG00000100906 0.315 2.52250094e-05
bmi ENSG00000132475 0.569 2.53091877e-05
bmi ENSG00000204267 0.75 2.53446769e-05
bmi ENSG00000124201 0.744 2.53692246e-05
bmi ENSG00000241106 0.161 2.56678619e-05
bmi ENSG00000136045 0.0385 2.57092169e-05
bmi ENSG00000071054 0.165 2.57264652e-05
bmi ENSG00000148484 0.539 2.57583765e-05
bmi ENSG00000071794 0.338 2.58305468e-05
bmi ENSG00000111361 0.293 2.58520863e-05
bmi ENSG00000128708 0.924 2.59023279e-05
bmi ENSG00000232284 0.579 2.60095017e-05
bmi ENSG00000174516 0.193 2.61398532e-05
bmi ENSG00000153113 0.808 2.61863709e-05
bmi ENSG00000068831 0.18 2.63757438e-05
bmi ENSG00000119328 0.754 2.64243601e-05
bmi ENSG00000148814 0.556 2.66128138e-05
bmi ENSG00000115866 0.526 2.66313453e-05
bmi ENSG00000134184 0.0633 2.66990542e-05
bmi ENSG00000065054 0.521 2.67979702e-05
bmi ENSG00000204264 0.203 2.68790063e-05
bmi ENSG00000124228 0.569 2.69739585e-05
bmi ENSG00000139613 0.171 2.70099708e-05
bmi ENSG00000147650 0.552 2.7081114e-05
bmi ENSG00000115507 0.431 2.7103504e-05
bmi ENSG00000116350 0.0267 2.73241112e-05
bmi ENSG00000180787 0.801 2.75926364e-05
bmi ENSG00000157368 0.62 2.78024311e-05
bmi ENSG00000104983 0.663 2.79979571e-05
bmi ENSG00000141505 0.743 2.82124778e-05
bmi ENSG00000105732 0.346 2.8281023e-05
bmi ENSG00000113645 0.133 2.83034355e-05
bmi ENSG00000168394 0.626 2.83672047e-05
bmi ENSG00000240065 0.64 2.85572345e-05
bmi ENSG00000189325 0.798 2.86710308e-05
bmi ENSG00000204767 0.939 2.87486057e-05
bmi ENSG00000010256 0.118 2.92563465e-05
bmi ENSG00000129625 0.211 2.9274224e-05
bmi ENSG00000058453 0.144 2.92805287e-05
bmi ENSG00000025039 0.965 2.95850574e-05
bmi ENSG00000101213 0.885 2.98163604e-05
bmi ENSG00000068745 0.775 2.98216182e-05
bmi ENSG00000177380 0.69 2.99336461e-05
bmi ENSG00000115524 0.708 2.99486722e-05
bmi ENSG00000037749 0.085 3.01150196e-05
bmi ENSG00000157216 0.396 3.03296452e-05
bmi ENSG00000171813 0.138 3.03582808e-05
bmi ENSG00000197217 0.51 3.04463861e-05
bmi ENSG00000095564 0.786 3.09562216e-05
bmi ENSG00000171824 0.161 3.11915259e-05
bmi ENSG00000099968 0.302 3.12388895e-05
bmi ENSG00000068383 0.392 3.12969337e-05
bmi ENSG00000110395 0.416 3.13031466e-05
bmi ENSG00000149292 0.29 3.15235684e-05
bmi ENSG00000172037 0.383 3.16491816e-05
bmi ENSG00000083223 0.0675 3.18681097e-05
bmi ENSG00000242866 0.307 3.22680415e-05
bmi ENSG00000158525 0.83 3.33001329e-05
bmi ENSG00000163961 0.746 3.33393304e-05
bmi ENSG00000137871 0.27 3.33408014e-05
bmi ENSG00000103044 0.0592 3.34447076e-05
bmi ENSG00000172915 0.741 3.37465098e-05
bmi ENSG00000118263 0.316 3.37516423e-05
bmi ENSG00000125319 0.272 3.38663481e-05
bmi ENSG00000204681 0.977 3.40073611e-05
bmi ENSG00000212304 0.232 3.4102388e-05
bmi ENSG00000163754 0.237 3.41719463e-05
bmi ENSG00000147576 0.501 3.42587273e-05
bmi ENSG00000091879 0.738 3.42827578e-05
bmi ENSG00000055044 0.159 3.43064562e-05
bmi ENSG00000164574 0.0436 3.43577464e-05
bmi ENSG00000120519 0.05 3.44396164e-05
bmi ENSG00000142875 0.373 3.47899583e-05
bmi ENSG00000153086 0.151 3.48554571e-05
bmi ENSG00000106018 0.348 3.48729907e-05
bmi ENSG00000185883 0.431 3.48861866e-05
bmi ENSG00000222365 0.46 3.49015715e-05
bmi ENSG00000189319 0.699 3.49571939e-05
bmi ENSG00000121903 0.916 3.51591646e-05
bmi ENSG00000215912 0.754 3.52599127e-05
bmi ENSG00000165644 0.735 3.53227824e-05
bmi ENSG00000113356 0.0107 3.55541306e-05
bmi ENSG00000132003 0.973 3.56278094e-05
bmi ENSG00000113448 0.337 3.56549205e-05
bmi ENSG00000067141 0.419 3.6078694e-05
bmi ENSG00000198911 0.962 3.63411126e-05
bmi ENSG00000104889 0.597 3.6403403e-05
bmi ENSG00000164163 0.506 3.64859e-05
bmi ENSG00000167815 0.959 3.65915423e-05
bmi ENSG00000213672 0.601 3.68311297e-05
bmi ENSG00000204869 0.957 3.68927265e-05
bmi ENSG00000100207 0.106 3.68965366e-05
bmi ENSG00000176463 0.803 3.71134716e-05
bmi ENSG00000124214 0.935 3.73769975e-05
bmi ENSG00000164096 0.23 3.73822297e-05
bmi ENSG00000197114 0.376 3.74297566e-05
bmi ENSG00000182732 0.975 3.75948891e-05
bmi ENSG00000037042 0.361 3.78472185e-05
bmi ENSG00000184304 0.0357 3.79876204e-05
bmi ENSG00000174282 0.693 3.8211235e-05
bmi ENSG00000127947 0.325 3.83680771e-05
bmi ENSG00000129158 0.951 3.85264388e-05
bmi ENSG00000102580 0.846 3.85557848e-05
bmi ENSG00000107957 0.429 3.88633005e-05
bmi ENSG00000162627 0.978 3.90607362e-05
bmi ENSG00000167216 0.479 3.91664577e-05
bmi ENSG00000165813 0.698 3.95828908e-05
bmi ENSG00000198863 0.874 3.96365659e-05
bmi ENSG00000161533 0.35 4.00201639e-05
bmi ENSG00000174842 0.613 4.01429088e-05
bmi ENSG00000197136 0.704 4.03138321e-05
bmi ENSG00000125637 0.707 4.03167284e-05
bmi ENSG00000118557 0.853 4.03338846e-05
bmi ENSG00000118495 0.452 4.07496905e-05
bmi ENSG00000140368 0.967 4.08053153e-05
bmi ENSG00000145390 0.749 4.1133152e-05
bmi ENSG00000136247 0.986 4.12387219e-05
bmi ENSG00000115365 0.323 4.14253759e-05
bmi ENSG00000108479 0.179 4.1514361e-05
bmi ENSG00000196655 0.646 4.22380403e-05
bmi ENSG00000181649 0.929 4.24510056e-05
bmi ENSG00000243943 0.711 4.27286982e-05
bmi ENSG00000157343 0.243 4.29980645e-05
bmi ENSG00000164162 0.707 4.3239408e-05
bmi ENSG00000035720 0.481 4.32513109e-05
bmi ENSG00000109519 0.43 4.32751301e-05
bmi ENSG00000090565 0.819 4.34648005e-05
bmi ENSG00000198315 0.697 4.35972842e-05
bmi ENSG00000153037 0.278 4.40895087e-05
bmi ENSG00000115514 0.621 4.44670711e-05
bmi ENSG00000253293 0.731 4.45358853e-05
bmi ENSG00000011376 0.371 4.47254343e-05
bmi ENSG00000125508 0.319 4.48599417e-05
bmi ENSG00000171310 0.513 4.50544248e-05
bmi ENSG00000173894 0.714 4.5081512e-05
bmi ENSG00000137857 0.966 4.53752379e-05
bmi ENSG00000178773 0.519 4.55077891e-05
bmi ENSG00000116649 0.194 4.55921635e-05
bmi ENSG00000226677 0.0814 4.57050639e-05
bmi ENSG00000196735 0.191 4.60360454e-05
bmi ENSG00000135070 0.0372 4.60859587e-05
bmi ENSG00000140455 0.0727 4.64169264e-05
bmi ENSG00000089053 0.937 4.64318214e-05
bmi ENSG00000110619 0.12 4.64548394e-05
bmi ENSG00000196569 0.00339 4.67648763e-05
bmi ENSG00000197323 0.195 4.67855209e-05
bmi ENSG00000124126 0.808 4.71231787e-05
bmi ENSG00000146576 0.191 4.71523201e-05
bmi ENSG00000088298 0.318 4.72433839e-05
bmi ENSG00000169733 0.971 4.80497642e-05
bmi ENSG00000081177 0.574 4.81292347e-05
bmi ENSG00000124657 0.24 4.87079524e-05
bmi ENSG00000028277 0.00607 4.87425758e-05
bmi ENSG00000148842 0.996 4.89759904e-05
bmi ENSG00000132535 0.11 4.8991323e-05
bmi ENSG00000167183 0.0559 4.91627878e-05
bmi ENSG00000173166 0.827 4.91858549e-05
bmi ENSG00000108262 0.799 4.92222877e-05
bmi ENSG00000166908 0.507 4.92947905e-05
bmi ENSG00000163006 0.753 4.96606362e-05
bmi ENSG00000064655 0.461 4.97131853e-05
bmi ENSG00000166347 0.142 5.01826576e-05
bmi ENSG00000119408 0.19 5.02056745e-05
bmi ENSG00000007237 0.693 5.04518253e-05
bmi ENSG00000112701 0.912 5.07044808e-05
bmi ENSG00000120318 0.572 5.11012152e-05
bmi ENSG00000182621 0.76 5.11123763e-05
bmi ENSG00000120051 0.551 5.18158821e-05
bmi ENSG00000164087 0.451 5.20441945e-05
bmi ENSG00000006459 0.66 5.21110484e-05
bmi ENSG00000064489 0.666 5.22018606e-05
bmi ENSG00000239523 0.879 5.25712204e-05
bmi ENSG00000072849 0.79 5.29338803e-05
bmi ENSG00000198252 0.569 5.35501408e-05
bmi ENSG00000184232 0.459 5.36389426e-05
bmi ENSG00000134504 0.932 5.36709467e-05
bmi ENSG00000177410 0.795 5.37963057e-05
bmi ENSG00000095627 0.51 5.39717806e-05
bmi ENSG00000171497 0.471 5.40209852e-05
bmi ENSG00000105726 0.655 5.43461505e-05
bmi ENSG00000008300 0.307 5.43964975e-05
bmi ENSG00000175216 0.0893 5.49451409e-05
bmi ENSG00000127948 0.295 5.53772644e-05
bmi ENSG00000112149 0.275 5.55334125e-05
bmi ENSG00000070182 0.148 5.57579706e-05
bmi ENSG00000159461 0.271 5.58850832e-05
bmi ENSG00000168081 0.534 5.58964715e-05
bmi ENSG00000168781 0.331 5.59807659e-05
bmi ENSG00000185344 0.201 5.59977272e-05
bmi ENSG00000170100 0.753 5.6443306e-05
bmi ENSG00000250959 0.0706 5.68661786e-05
bmi ENSG00000198673 0.53 5.69410702e-05
bmi ENSG00000120087 0.0338 5.71652326e-05
bmi ENSG00000124207 1 5.72560941e-05
bmi ENSG00000108588 0.631 5.7301962e-05
bmi ENSG00000068137 0.622 5.73611017e-05
bmi ENSG00000214113 0.963 5.75387338e-05
bmi ENSG00000138443 0.287 5.75962654e-05
bmi ENSG00000178498 0.0563 5.78710323e-05
bmi ENSG00000103932 0.705 5.80324249e-05
bmi ENSG00000188487 0.807 5.80325399e-05
bmi ENSG00000166181 0.121 5.8107196e-05
bmi ENSG00000022976 0.167 5.84430955e-05
bmi ENSG00000173156 0.254 5.84825612e-05
bmi ENSG00000178177 0.359 5.84995618e-05
bmi ENSG00000176986 0.313 5.85938522e-05
bmi ENSG00000107864 0.359 5.86656379e-05
bmi ENSG00000125266 0.243 5.86953723e-05
bmi ENSG00000111481 0.893 5.90769654e-05
bmi ENSG00000182197 0.212 5.91629398e-05
bmi ENSG00000110696 0.636 5.91923037e-05
bmi ENSG00000155760 0.37 5.9505778e-05
bmi ENSG00000196812 0.937 5.96817428e-05
bmi ENSG00000164167 0.919 6.00351281e-05
bmi ENSG00000167535 0.897 6.01215334e-05
bmi ENSG00000131931 0.468 6.04857992e-05
bmi ENSG00000213339 0.501 6.08032723e-05
bmi ENSG00000134243 0.295 6.09143889e-05
bmi ENSG00000168811 0.336 6.10855621e-05
bmi ENSG00000181896 0.084 6.21043068e-05
bmi ENSG00000185129 0.457 6.2271083e-05
bmi ENSG00000117906 0.734 6.23063017e-05
bmi ENSG00000185087 0.328 6.28973328e-05
bmi ENSG00000048991 0.827 6.33188566e-05
bmi ENSG00000149115 0.437 6.36126543e-05
bmi ENSG00000196588 0.642 6.3639768e-05
bmi ENSG00000134198 0.412 6.3641271e-05
bmi ENSG00000136874 0.475 6.37138074e-05
bmi ENSG00000139517 0.971 6.38327503e-05
bmi ENSG00000182700 0.508 6.40508438e-05
bmi ENSG00000164970 0.424 6.43748023e-05
bmi ENSG00000121316 0.8 6.43829384e-05
bmi ENSG00000168273 0.987 6.4427284e-05
bmi ENSG00000162517 0.913 6.45496156e-05
bmi ENSG00000142606 0.594 6.45716716e-05
bmi ENSG00000163104 0.322 6.53655906e-05
bmi ENSG00000160188 0.127 6.59104864e-05
bmi ENSG00000166169 0.909 6.59246709e-05
bmi ENSG00000225697 0.27 6.67395292e-05
bmi ENSG00000166963 0.252 6.77280934e-05
bmi ENSG00000157870 0.824 6.79109492e-05
bmi ENSG00000130522 0.144 6.79540244e-05
bmi ENSG00000101444 0.106 6.84142146e-05
bmi ENSG00000023330 0.861 6.84968862e-05
bmi ENSG00000008838 0.834 6.86592355e-05
bmi ENSG00000239732 0.692 6.86662453e-05
bmi ENSG00000169282 0.864 6.8917158e-05
bmi ENSG00000100097 0.0192 6.90414354e-05
bmi ENSG00000134283 0.946 6.91341096e-05
bmi ENSG00000243926 0.375 6.94983119e-05
bmi ENSG00000196465 0.614 6.95203097e-05
bmi ENSG00000146477 0.886 6.95753058e-05
bmi ENSG00000170175 0.00481 6.95774283e-05
bmi ENSG00000239857 0.494 6.98057658e-05
bmi ENSG00000111358 0.469 6.9859486e-05
bmi ENSG00000180316 0.16 6.98989052e-05
bmi ENSG00000166822 0.129 6.99472759e-05
bmi ENSG00000181222 0.833 7.05346154e-05
bmi ENSG00000119714 0.959 7.05637833e-05
bmi ENSG00000106771 0.0634 7.05958053e-05
bmi ENSG00000182636 0.641 7.11188627e-05
bmi ENSG00000253846 0.226 7.18401491e-05
bmi ENSG00000172046 0.417 7.20060861e-05
bmi ENSG00000198478 0.606 7.23643473e-05
bmi ENSG00000140386 0.4 7.26442608e-05
bmi ENSG00000116874 0.849 7.32529537e-05
bmi ENSG00000010017 0.648 7.33529554e-05
bmi ENSG00000180891 0.00381 7.3438026e-05
bmi ENSG00000036549 0.315 7.35644243e-05
bmi ENSG00000167005 0.946 7.3927338e-05
bmi ENSG00000131508 0.965 7.43548559e-05
bmi ENSG00000168970 0.86 7.43735081e-05
bmi ENSG00000105135 0.438 7.45050413e-05
bmi ENSG00000168175 0.425 7.47593333e-05
bmi ENSG00000141499 0.912 7.48645211e-05
bmi ENSG00000183955 0.524 7.55498925e-05
bmi ENSG00000187105 0.575 7.56162142e-05
bmi ENSG00000164663 0.624 7.5908688e-05
bmi ENSG00000161860 0.318 7.60023721e-05
bmi ENSG00000158470 0.26 7.61082718e-05
bmi ENSG00000161958 0.371 7.61996317e-05
bmi ENSG00000110921 0.48 7.65425429e-05
bmi ENSG00000114331 0.299 7.69107971e-05
bmi ENSG00000169432 0.149 7.74816024e-05
bmi ENSG00000160613 0.000575 7.76034732e-05
bmi ENSG00000240771 0.698 7.7892059e-05
bmi ENSG00000197930 0.204 7.79303894e-05
bmi ENSG00000171055 0.152 7.79546651e-05
bmi ENSG00000119508 0.534 7.84156205e-05
bmi ENSG00000100836 0.348 7.86649906e-05
bmi ENSG00000152520 0.026 7.8805324e-05
bmi ENSG00000107175 0.455 7.88278384e-05
bmi ENSG00000168061 0.461 7.88756359e-05
bmi ENSG00000132613 0.0955 7.93843131e-05
bmi ENSG00000111913 0.0287 7.95961893e-05
bmi ENSG00000108651 0.112 7.9774963e-05
bmi ENSG00000089639 0.00212 7.98189636e-05
bmi ENSG00000163069 0.0387 7.9967719e-05
bmi ENSG00000107821 0.202 8.03927731e-05
bmi ENSG00000168993 0.18 8.04546961e-05
bmi ENSG00000136930 0.809 8.07253996e-05
bmi ENSG00000112874 0.351 8.07542001e-05
bmi ENSG00000132604 0.0505 8.13609605e-05
bmi ENSG00000177034 0.0831 8.26149135e-05
bmi ENSG00000139618 0.451 8.28565434e-05
bmi ENSG00000168268 0.044 8.2994396e-05
bmi ENSG00000153814 0.417 8.31619463e-05
bmi ENSG00000144566 0.914 8.36529665e-05
bmi ENSG00000100991 0.0948 8.38302557e-05
bmi ENSG00000007047 0.455 8.38753326e-05
bmi ENSG00000158406 0.744 8.41284788e-05
bmi ENSG00000219891 0.639 8.43960673e-05
bmi ENSG00000235621 0.719 8.44197494e-05
bmi ENSG00000101000 0.76 8.46391265e-05
bmi ENSG00000198919 0.944 8.46665948e-05
bmi ENSG00000205531 0.468 8.48326649e-05
bmi ENSG00000062650 0.923 8.49820899e-05
bmi ENSG00000158623 0.106 8.64425945e-05
bmi ENSG00000232224 0.422 8.6614429e-05
bmi ENSG00000114861 0.555 8.72011845e-05
bmi ENSG00000168778 0.893 8.72039079e-05
bmi ENSG00000175513 0.923 8.72764511e-05
bmi ENSG00000253305 0.135 8.73502064e-05
bmi ENSG00000171223 0.458 8.73977264e-05
bmi ENSG00000188211 0.0502 8.74810963e-05
bmi ENSG00000062524 0.547 8.76078511e-05
bmi ENSG00000171204 0.314 8.78215943e-05
bmi ENSG00000183977 0.176 8.79672978e-05
bmi ENSG00000184451 0.619 8.84318191e-05
bmi ENSG00000173517 0.453 8.89822877e-05
bmi ENSG00000125534 0.773 8.90237654e-05
bmi ENSG00000111057 0.447 8.92423288e-05
bmi ENSG00000110075 0.647 8.92481398e-05
bmi ENSG00000176055 0.434 8.98329464e-05
bmi ENSG00000137825 0.158 9.00049001e-05
bmi ENSG00000181754 0.233 9.07499443e-05
bmi ENSG00000134201 0.152 9.10234409e-05
bmi ENSG00000120539 0.659 9.1219537e-05
bmi ENSG00000145241 0.194 9.21552552e-05
bmi ENSG00000124785 0.427 9.2620976e-05
bmi ENSG00000168060 0.435 9.33328119e-05
bmi ENSG00000176714 0.955 9.33428456e-05
bmi ENSG00000145996 0.192 9.37152e-05
bmi ENSG00000071575 0.595 9.38452665e-05
bmi ENSG00000166171 0.466 9.42271091e-05
bmi ENSG00000204516 0.876 9.44142568e-05
bmi ENSG00000120729 0.673 9.45524917e-05
bmi ENSG00000226137 0.966 9.47470241e-05
bmi ENSG00000247596 0.993 9.52249507e-05
bmi ENSG00000147862 0.999 9.53358242e-05
bmi ENSG00000175826 0.124 9.54992762e-05
bmi ENSG00000185305 0.488 9.63230729e-05
bmi ENSG00000120942 0.668 9.65886671e-05
bmi ENSG00000100162 0.759 9.69066568e-05
bmi ENSG00000174547 0.862 9.69549153e-05
bmi ENSG00000197279 0.346 9.73097619e-05
bmi ENSG00000188993 0.837 9.74161897e-05
bmi ENSG00000173011 0.909 9.75191662e-05
bmi ENSG00000070610 0.0109 9.77549293e-05
bmi ENSG00000198795 0.215 9.77803217e-05
bmi ENSG00000142867 0.648 9.8091542e-05
bmi ENSG00000122420 6.36e-05 9.82264259e-05
bmi ENSG00000176533 0.872 9.82859688e-05
bmi ENSG00000067369 0.486 9.88335421e-05
bmi ENSG00000151468 0.0899 9.89037256e-05
bmi ENSG00000164300 0.1 9.89477147e-05
bmi ENSG00000185619 0.991 9.89703356e-05
bmi ENSG00000139970 0.0051 9.93402828e-05
bmi ENSG00000103034 0.502 0.000100058333
bmi ENSG00000092421 0.531 0.000100588909
bmi ENSG00000040633 0.56 0.000100844171
bmi ENSG00000198522 0.46 0.000101889166
bmi ENSG00000153904 0.633 0.000102032923
bmi ENSG00000171094 0.539 0.000102362195
bmi ENSG00000065243 0.304 0.000102604406
bmi ENSG00000144290 0.453 0.000102611018
bmi ENSG00000196968 0.462 0.00010264279
bmi ENSG00000126351 0.536 0.000102744973
bmi ENSG00000197157 0.808 0.000102886115
bmi ENSG00000171103 0.2 0.000102975842
bmi ENSG00000226306 0.718 0.000103018823
bmi ENSG00000184162 0.626 0.000103272676
bmi ENSG00000099203 0.809 0.000103340619
bmi ENSG00000138433 0.305 0.000103442692
bmi ENSG00000021762 0.96 0.000103448364
bmi ENSG00000178913 0.42 0.000103714077
bmi ENSG00000100522 0.137 0.000103914995
bmi ENSG00000116353 0.704 0.000103941405
bmi ENSG00000104936 0.00217 0.000104078477
bmi ENSG00000108578 0.45 0.00010420171
bmi ENSG00000035681 0.0489 0.000104623143
bmi ENSG00000151422 0.643 0.000105296309
bmi ENSG00000178467 0.372 0.000105505831
bmi ENSG00000180008 0.373 0.000105617182
bmi ENSG00000266904 0.833 0.000105682769
bmi ENSG00000111885 0.116 0.000105907106
bmi ENSG00000137218 0.511 0.000106487353
bmi ENSG00000214595 0.416 0.000106541488
bmi ENSG00000135404 0.112 0.000106561434
bmi ENSG00000041515 0.832 0.000106597379
bmi ENSG00000170296 0.773 0.000106916191
bmi ENSG00000142178 0.12 0.000107308165
bmi ENSG00000108582 0.352 0.000107329121
bmi ENSG00000101639 0.121 0.000107549433
bmi ENSG00000072778 0.000801 0.000107552457
bmi ENSG00000168071 0.791 0.000107587656
bmi ENSG00000137815 0.651 0.000108077842
bmi ENSG00000161929 0.689 0.000108286325
bmi ENSG00000186806 0.806 0.000108425988
bmi ENSG00000137198 0.509 0.000108462582
bmi ENSG00000004975 0.202 0.000109045892
bmi ENSG00000105671 0.412 0.000109264388
bmi ENSG00000141510 0.623 0.000109798411
bmi ENSG00000175906 0.627 0.000110230057
bmi ENSG00000130511 0.447 0.000110520982
bmi ENSG00000236609 0.314 0.000110553118
bmi ENSG00000242338 0.581 0.000110821159
bmi ENSG00000083099 0.955 0.000112073254
bmi ENSG00000138439 0.0218 0.000112528908
bmi ENSG00000231889 0.583 0.000112745147
bmi ENSG00000175294 0.758 0.000112932357
bmi ENSG00000101474 0.211 0.000113112224
bmi ENSG00000009724 0.813 0.000114173746
bmi ENSG00000135414 0.122 0.000114321208
bmi ENSG00000071242 0.48 0.000114379303
bmi ENSG00000169758 0.718 0.000114461029
bmi ENSG00000077935 0.141 0.000115165729
bmi ENSG00000121764 0.346 0.000115559616
bmi ENSG00000105669 0.903 0.000115581854
bmi ENSG00000100167 0.118 0.000115880426
bmi ENSG00000143106 0.103 0.000116101018
bmi ENSG00000105737 0.334 0.000117278098
bmi ENSG00000072195 0.189 0.000117656157
bmi ENSG00000174151 0.472 0.000117807412
bmi ENSG00000181856 0.0533 0.000117966112
bmi ENSG00000167182 0.439 0.000118003215
bmi ENSG00000164164 0.039 0.000118047883
bmi ENSG00000130529 0.668 0.000118253393
bmi ENSG00000145494 0.99 0.000118601657
bmi ENSG00000128536 0.275 0.000119145945
bmi ENSG00000160190 0.776 0.000119242963
bmi ENSG00000108587 0.82 0.000119575449
bmi ENSG00000139714 0.59 0.000119721873
bmi ENSG00000160570 0.473 0.000120182701
bmi ENSG00000135437 0.25 0.000120643539
bmi ENSG00000108352 0.71 0.000120998774
bmi ENSG00000170209 0.496 0.000121042804
bmi ENSG00000170689 0.385 0.000121408917
bmi ENSG00000162300 0.573 0.00012176048
bmi ENSG00000198231 0.0882 0.000123079882
bmi ENSG00000259803 0.494 0.000123349817
bmi ENSG00000137575 0.597 0.000123963283
bmi ENSG00000168807 0.16 0.000124251085
bmi ENSG00000010327 0.418 0.000125088346
bmi ENSG00000204469 0.832 0.000125216124
bmi ENSG00000072110 0.252 0.000125341543
bmi ENSG00000107185 0.63 0.000125454481
bmi ENSG00000108797 0.472 0.000125534872
bmi ENSG00000168404 0.765 0.000125643886
bmi ENSG00000177311 0.632 0.000126283588
bmi ENSG00000182093 0.405 0.000126393482
bmi ENSG00000132600 0.134 0.000126623007
bmi ENSG00000115657 0.716 0.000126815331
bmi ENSG00000095539 0.00837 0.000126850471
bmi ENSG00000100106 0.247 0.000126963782
bmi ENSG00000243708 0.626 0.000126988646
bmi ENSG00000138735 0.887 0.000127064946
bmi ENSG00000170291 0.142 0.000127526831
bmi ENSG00000055950 0.959 0.000127955066
bmi ENSG00000112242 0.584 0.000128236403
bmi ENSG00000116688 0.484 0.000129261821
bmi ENSG00000143951 0.0857 0.000129396797
bmi ENSG00000108439 0.053 0.000129424163
bmi ENSG00000167118 0.622 0.00012955494
bmi ENSG00000051009 0.194 0.000130498484
bmi ENSG00000006047 0.879 0.000130801629
bmi ENSG00000103037 0.551 0.000130873045
bmi ENSG00000204859 0.849 0.000132165937
bmi ENSG00000140839 0.662 0.000132480494
bmi ENSG00000214700 0.282 0.000133138655
bmi ENSG00000164187 0.804 0.000134381896
bmi ENSG00000163877 0.857 0.000134825229
bmi ENSG00000156113 0.28 0.000135041373
bmi ENSG00000188343 0.475 0.000135456923
bmi ENSG00000197461 0.111 0.000135651599
bmi ENSG00000172379 0.879 0.00013582184
bmi ENSG00000116731 0.579 0.000135887259
bmi ENSG00000253731 0.854 0.00013601406
bmi ENSG00000149201 0.778 0.000136081744
bmi ENSG00000100376 0.566 0.000136173866
bmi ENSG00000138606 0.363 0.000136929707
bmi ENSG00000198740 0.504 0.000137420857
bmi ENSG00000110172 0.987 0.000137916807
bmi ENSG00000148204 0.466 0.000138079796
bmi ENSG00000163389 0.169 0.000138095326
bmi ENSG00000126858 0.00551 0.000138169614
bmi ENSG00000206561 0.207 0.000138279134
bmi ENSG00000253537 0.15 0.000138390894
bmi ENSG00000198646 0.419 0.000139466477
bmi ENSG00000228223 0.59 0.000139735733
bmi ENSG00000140382 0.926 0.000140019205
bmi ENSG00000135537 0.394 0.000140219867
bmi ENSG00000267959 0.626 0.000141110103
bmi ENSG00000156052 0.893 0.000141319917
bmi ENSG00000115762 0.898 0.000142151731
bmi ENSG00000132563 0.832 0.000142412761
bmi ENSG00000135506 0.197 0.000142711515
bmi ENSG00000198742 0.942 0.000142891822
bmi ENSG00000219626 0.607 0.000144588139
bmi ENSG00000131981 0.402 0.000144929733
bmi ENSG00000112212 0.679 0.000145138115
bmi ENSG00000140254 0.644 0.000145692955
bmi ENSG00000173599 0.517 0.000146459386
bmi ENSG00000124593 0.342 0.000146624304
bmi ENSG00000163053 0.77 0.000146766662
bmi ENSG00000141198 0.841 0.000147369124
bmi ENSG00000113068 0.678 0.000147758412
bmi ENSG00000167244 0.821 0.000148024853
bmi ENSG00000162650 0.461 0.000148175888
bmi ENSG00000101440 0.212 0.000148976295
bmi ENSG00000244617 0.74 0.000149559634
bmi ENSG00000105968 0.789 0.000151534587
bmi ENSG00000107882 0.859 0.000151655366
bmi ENSG00000105974 0.76 0.000152006928
bmi ENSG00000181885 0.777 0.000152757533
bmi ENSG00000204475 0.789 0.000152819232
bmi ENSG00000107815 0.576 0.000153154931
bmi ENSG00000158815 0.77 0.000153168305
bmi ENSG00000265195 0.235 0.000153971337
bmi ENSG00000180530 0.129 0.000154245745
bmi ENSG00000039987 0.921 0.00015431821
bmi ENSG00000156170 0.714 0.00015520951
bmi ENSG00000176998 0.348 0.000155651106
bmi ENSG00000166689 0.511 0.000155926418
bmi ENSG00000140829 0.408 0.000156347617
bmi ENSG00000144713 0.839 0.000156519048
bmi ENSG00000205763 0.324 0.000156803799
bmi ENSG00000181638 0.997 0.000156983745
bmi ENSG00000073331 0.263 0.000157388441
bmi ENSG00000159958 0.00654 0.000157559595
bmi ENSG00000144560 0.775 0.00015844182
bmi ENSG00000136197 0.401 0.000158552039
bmi ENSG00000145730 0.311 0.000158627333
bmi ENSG00000163879 0.631 0.000158683968
bmi ENSG00000124920 0.659 0.000158834971
bmi ENSG00000109805 0.54 0.000159049124
bmi ENSG00000166780 0.455 0.000159131668
bmi ENSG00000106460 0.326 0.000159651096
bmi ENSG00000064490 0.0162 0.000159944077
bmi ENSG00000184669 0.315 0.00016018105
bmi ENSG00000164307 0.471 0.000160881796
bmi ENSG00000079335 0.817 0.000161044137
bmi ENSG00000153774 0.613 0.000161057499
bmi ENSG00000149823 0.959 0.000161230331
bmi ENSG00000135316 0.871 0.000161631555
bmi ENSG00000204472 0.312 0.000162884577
bmi ENSG00000138032 0.553 0.000162892355
bmi ENSG00000178252 0.287 0.000163123327
bmi ENSG00000060656 0.698 0.000163487778
bmi ENSG00000125107 0.302 0.000163501743
bmi ENSG00000204186 0.416 0.00016385629
bmi ENSG00000148411 0.191 0.000164184074
bmi ENSG00000167840 0.734 0.00016461535
bmi ENSG00000108840 0.447 0.000164654506
bmi ENSG00000214922 0.672 0.000164791439
bmi ENSG00000205323 0.378 0.000165618118
bmi ENSG00000068976 0.472 0.000165761646
bmi ENSG00000059728 0.827 0.000167284701
bmi ENSG00000162438 0.734 0.000167771764
bmi ENSG00000130997 0.855 0.000168883798
bmi ENSG00000145604 0.0464 0.000170258737
bmi ENSG00000092203 0.291 0.000170637251
bmi ENSG00000144214 0.521 0.000170754782
bmi ENSG00000106588 0.487 0.000171714834
bmi ENSG00000130558 0.058 0.000172562657
bmi ENSG00000092445 0.268 0.000172744466
bmi ENSG00000128683 0.205 0.000173299546
bmi ENSG00000152193 0.609 0.000174880087
bmi ENSG00000259062 0.641 0.00017520629
bmi ENSG00000073849 0.899 0.000175572983
bmi ENSG00000108960 0.0445 0.000175586694
bmi ENSG00000169085 0.763 0.000175723888
bmi ENSG00000139428 0.545 0.000176558161
bmi ENSG00000064989 0.0782 0.000178555913
bmi ENSG00000077463 0.443 0.000178875762
bmi ENSG00000118705 0.783 0.000180314366
bmi ENSG00000163596 0.986 0.000180908885
bmi ENSG00000100129 0.387 0.000181109717
bmi ENSG00000171202 0.872 0.000181274393
bmi ENSG00000180488 0.748 0.00018139143
bmi ENSG00000056736 0.842 0.000181624929
bmi ENSG00000108604 0.012 0.000181821152
bmi ENSG00000265148 0.441 0.000181972732
bmi ENSG00000166035 0.931 0.00018290666
bmi ENSG00000041982 0.257 0.000183310015
bmi ENSG00000160094 0.122 0.000183429121
bmi ENSG00000109906 0.202 0.000185498446
bmi ENSG00000108375 0.325 0.000185759506
bmi ENSG00000129244 0.871 0.000186726224
bmi ENSG00000138375 0.983 0.000186729191
bmi ENSG00000171444 0.326 0.000186946991
bmi ENSG00000250571 0.266 0.000187107338
bmi ENSG00000077150 0.922 0.000187199343
bmi ENSG00000003436 0.116 0.000187715154
bmi ENSG00000164088 0.171 0.000188357718
bmi ENSG00000164483 0.172 0.000188563892
bmi ENSG00000115392 0.446 0.000188704951
bmi ENSG00000114450 0.989 0.000189323723
bmi ENSG00000116678 0.708 0.000189437415
bmi ENSG00000100883 0.574 0.000191268445
bmi ENSG00000127616 0.954 0.000191419067
bmi ENSG00000119915 0.123 0.000191577056
bmi ENSG00000173852 0.692 0.000191715217
bmi ENSG00000173013 0.311 0.000192047976
bmi ENSG00000100592 0.803 0.00019318363
bmi ENSG00000205702 0.376 0.00019441868
bmi ENSG00000198894 0.419 0.000195784367
bmi ENSG00000171490 0.859 0.000195802102
bmi ENSG00000119737 0.261 0.000196614654
bmi ENSG00000167543 0.0658 0.00019696958
bmi ENSG00000092841 0.43 0.00019773973
bmi ENSG00000112530 0.637 0.000197744814
bmi ENSG00000213246 0.571 0.00019812312
bmi ENSG00000163958 0.887 0.000198220426
bmi ENSG00000109184 0.365 0.000199746362
bmi ENSG00000130332 0.727 0.000201226067
bmi ENSG00000174437 0.225 0.000201335216
bmi ENSG00000108592 0.197 0.000201861261
bmi ENSG00000156256 0.909 0.000202553178
bmi ENSG00000119760 0.471 0.000202791212
bmi ENSG00000112308 0.983 0.000203302041
bmi ENSG00000207973 0.867 0.000203483263
bmi ENSG00000132507 0.114 0.000204183455
bmi ENSG00000165699 0.423 0.000204206381
bmi ENSG00000127804 0.701 0.000204928783
bmi ENSG00000114805 0.169 0.000205071684
bmi ENSG00000101745 0.837 0.000205716505
bmi ENSG00000155034 0.163 0.000206039111
bmi ENSG00000135424 0.545 0.000206100008
bmi ENSG00000167747 0.498 0.000206504305
bmi ENSG00000105971 0.435 0.00020676666
bmi ENSG00000108349 0.687 0.000206801651
bmi ENSG00000204642 0.378 0.000207151307
bmi ENSG00000163507 0.119 0.000207475993
bmi ENSG00000137822 0.744 0.00020866882
bmi ENSG00000108799 0.223 0.000209193757
bmi ENSG00000072071 0.483 0.000209214152
bmi ENSG00000103512 0.784 0.000209889684
bmi ENSG00000117448 0.455 0.000209988332
bmi ENSG00000114480 0.352 0.00021000654
bmi ENSG00000134215 0.929 0.000210214741
bmi ENSG00000124120 0.12 0.000212583449
bmi ENSG00000168411 0.647 0.000212630918
bmi ENSG00000127334 0.118 0.000212640104
bmi ENSG00000129472 0.183 0.000212903075
bmi ENSG00000171475 0.765 0.000213334746
bmi ENSG00000183023 0.715 0.000213770433
bmi ENSG00000065809 0.0384 0.00021380787
bmi ENSG00000159363 0.677 0.00021399024
bmi ENSG00000163832 0.697 0.000215652623
bmi ENSG00000164506 0.237 0.000216968908
bmi ENSG00000135317 0.132 0.000217215019
bmi ENSG00000196562 0.871 0.000217457638
bmi ENSG00000107854 0.236 0.000217970778
bmi ENSG00000174456 0.905 0.000218212446
bmi ENSG00000186487 0.332 0.000218535574
bmi ENSG00000172586 0.308 0.000218944485
bmi ENSG00000104219 0.563 0.000219251212
bmi ENSG00000241360 0.0634 0.000219504156
bmi ENSG00000164929 0.854 0.000219505087
bmi ENSG00000189077 0.338 0.000219534815
bmi ENSG00000188312 0.907 0.000220197062
bmi ENSG00000212371 0.944 0.00022054471
bmi ENSG00000088256 0.984 0.00022076178
bmi ENSG00000198336 0.374 0.000221203483
bmi ENSG00000106484 0.0833 0.000221214986
bmi ENSG00000213760 0.522 0.000221547366
bmi ENSG00000120948 0.369 0.000224423792
bmi ENSG00000033327 0.211 0.000224518036
bmi ENSG00000124279 0.816 0.000224851069
bmi ENSG00000154359 0.0645 0.000225637294
bmi ENSG00000114859 0.904 0.000225804466
bmi ENSG00000162302 0.648 0.000226194036
bmi ENSG00000132182 0.672 0.000227073309
bmi ENSG00000112312 0.849 0.000227729383
bmi ENSG00000164484 0.805 0.000228261039
bmi ENSG00000166997 0.0111 0.000228413901
bmi ENSG00000131242 0.516 0.000229014766
bmi ENSG00000078902 0.297 0.000230416866
bmi ENSG00000123415 0.31 0.000230848546
bmi ENSG00000176732 0.952 0.000230869969
bmi ENSG00000182952 0.639 0.000231153952
bmi ENSG00000137269 0.11 0.000231407709
bmi ENSG00000165819 0.178 0.00023198828
bmi ENSG00000152102 0.787 0.000232072415
bmi ENSG00000163798 0.689 0.000232325292
bmi ENSG00000124701 0.393 0.000232443673
bmi ENSG00000135205 0.432 0.00023264007
bmi ENSG00000035862 0.964 0.000234166213
bmi ENSG00000118260 0.681 0.000234700819
bmi ENSG00000130449 0.944 0.000235343835
bmi ENSG00000146285 0.314 0.000236209922
bmi ENSG00000196151 0.987 0.000236269415
bmi ENSG00000162616 0.319 0.000237288928
bmi ENSG00000100092 0.64 0.000237790679
bmi ENSG00000068878 0.241 0.000238733557
bmi ENSG00000124602 0.663 0.000239365331
bmi ENSG00000104368 0.439 0.00023954288
bmi ENSG00000131469 0.187 0.000242567094
bmi ENSG00000167625 0.454 0.000243382658
bmi ENSG00000159640 0.58 0.000243727903
bmi ENSG00000007312 0.000558 0.000243793503
bmi ENSG00000157036 0.559 0.00024380657
bmi ENSG00000176160 0.662 0.000244106421
bmi ENSG00000134780 0.352 0.000244270693
bmi ENSG00000142892 0.651 0.000244347598
bmi ENSG00000178035 0.835 0.000244357381
bmi ENSG00000145194 0.347 0.000244748102
bmi ENSG00000108344 0.282 0.000245400497
bmi ENSG00000134982 0.285 0.000245884527
bmi ENSG00000163885 0.398 0.000246730945
bmi ENSG00000170802 0.997 0.000247055961
bmi ENSG00000116288 0.769 0.000247689024
bmi ENSG00000198792 0.887 0.000249135457
bmi ENSG00000171421 0.965 0.000249144712
bmi ENSG00000100124 0.668 0.000249831535
bmi ENSG00000109047 0.234 0.00025017595
bmi ENSG00000243147 0.19 0.000250574123
bmi ENSG00000186231 0.897 0.000251293056
bmi ENSG00000139168 0.882 0.000254545117
bmi ENSG00000118181 0.135 0.000254739186
bmi ENSG00000187187 0.21 0.000255328278
bmi ENSG00000158428 0.498 0.00025567912
bmi ENSG00000115163 0.883 0.00025704393
bmi ENSG00000142102 0.609 0.000258288459
bmi ENSG00000095066 0.876 0.00025861665
bmi ENSG00000116752 0.923 0.00025895308
bmi ENSG00000106591 0.259 0.000263121529
bmi ENSG00000174485 0.101 0.000263399032
bmi ENSG00000135439 0.574 0.000263799738
bmi ENSG00000197147 0.168 0.000265111244
bmi ENSG00000146670 0.511 0.000265545213
bmi ENSG00000144401 0.383 0.000266645542
bmi ENSG00000204616 0.677 0.000266729342
bmi ENSG00000134222 0.267 0.00026753259
bmi ENSG00000137504 0.821 0.00026775299
bmi ENSG00000065534 0.633 0.000268139295
bmi ENSG00000165995 0.363 0.000268980808
bmi ENSG00000156253 0.165 0.000269764397
bmi ENSG00000198815 0.429 0.000270811568
bmi ENSG00000181284 0.475 0.000270996697
bmi ENSG00000106290 0.665 0.000271947007
bmi ENSG00000074621 0.627 0.000273979637
bmi ENSG00000009413 0.952 0.000274038564
bmi ENSG00000176788 0.633 0.000274048021
bmi ENSG00000197756 0.711 0.000274294555
bmi ENSG00000169288 0.595 0.000274987139
bmi ENSG00000161243 0.9 0.000275009595
bmi ENSG00000265452 0.225 0.000275234424
bmi ENSG00000080166 0.303 0.000277253851
bmi ENSG00000149571 0.492 0.000278116762
bmi ENSG00000103043 0.411 0.000280715088
bmi ENSG00000170439 0.368 0.000281186623
bmi ENSG00000131943 0.519 0.000281809739
bmi ENSG00000159216 0.777 0.0002830288
bmi ENSG00000122299 0.276 0.000283733468
bmi ENSG00000196526 0.759 0.000283765248
bmi ENSG00000220201 0.848 0.000284849035
bmi ENSG00000186866 0.398 0.000284897514
bmi ENSG00000207554 0.777 0.000286742307
bmi ENSG00000134697 0.0805 0.000287045936
bmi ENSG00000154217 0.742 0.000287233006
bmi ENSG00000163257 0.503 0.000287850944
bmi ENSG00000161642 0.442 0.000287964234
bmi ENSG00000152944 0.662 0.00028802261
bmi ENSG00000140374 0.156 0.000288064314
bmi ENSG00000185022 0.373 0.000288271823
bmi ENSG00000103742 0.959 0.000288395005
bmi ENSG00000104490 0.267 0.000288521619
bmi ENSG00000213923 0.493 0.000288800888
bmi ENSG00000152192 0.801 0.000289475217
bmi ENSG00000162642 0.994 0.000290354292
bmi ENSG00000178397 0.9 0.00029176465
bmi ENSG00000070081 0.956 0.00029246594
bmi ENSG00000229980 0.978 0.000292547767
bmi ENSG00000130956 0.0454 0.000294095921
bmi ENSG00000100197 0.412 0.0002951238
bmi ENSG00000111331 0.0937 0.000295634503
bmi ENSG00000189091 0.993 0.000295722145
bmi ENSG00000014641 0.471 0.000296144089
bmi ENSG00000128923 0.357 0.000297010311
bmi ENSG00000182500 0.46 0.000297138828
bmi ENSG00000118369 0.565 0.000300317389
bmi ENSG00000215041 0.276 0.00030082779
bmi ENSG00000163930 0.506 0.000301463469
bmi ENSG00000040199 0.00741 0.000302464071
bmi ENSG00000198276 0.0355 0.000304299555
bmi ENSG00000213380 0.789 0.000304961454
bmi ENSG00000213373 0.237 0.000306345587
bmi ENSG00000157315 0.885 0.000308135795
bmi ENSG00000087191 0.396 0.000309190132
bmi ENSG00000089127 0.969 0.000310624216
bmi ENSG00000101353 0.546 0.000310734849
bmi ENSG00000172530 0.65 0.000311253201
bmi ENSG00000100865 0.73 0.000312087889
bmi ENSG00000128408 0.994 0.00031219181
bmi ENSG00000177565 0.52 0.000312456119
bmi ENSG00000185730 0.0948 0.000313521108
bmi ENSG00000170242 0.759 0.000315195753
bmi ENSG00000169155 0.526 0.000315636198
bmi ENSG00000213390 0.278 0.000316385366
bmi ENSG00000214309 0.916 0.00031674293
bmi ENSG00000137806 0.411 0.00031824959
bmi ENSG00000124596 0.807 0.00031839859
bmi ENSG00000105355 0.461 0.00031995565
bmi ENSG00000183423 0.132 0.000319961046
bmi ENSG00000204217 0.96 0.00032039772
bmi ENSG00000214367 0.746 0.000322093635
bmi ENSG00000138757 0.0168 0.000322179084
bmi ENSG00000050820 0.558 0.000322502258
bmi ENSG00000177058 0.135 0.000325746886
bmi ENSG00000203875 0.242 0.000328804962
bmi ENSG00000141232 0.881 0.000332053981
bmi ENSG00000165983 0.745 0.000334563838
bmi ENSG00000130589 0.709 0.00033610715
bmi ENSG00000125618 0.258 0.000337106619
bmi ENSG00000165030 0.257 0.000339407915
bmi ENSG00000132612 0.675 0.000339872346
bmi ENSG00000266733 0.517 0.000339889201
bmi ENSG00000259384 0.852 0.000340680648
bmi ENSG00000138778 0.711 0.000341343761
bmi ENSG00000175073 0.841 0.000342257299
bmi ENSG00000136158 0.422 0.000345864405
bmi ENSG00000152270 0.00495 0.000347224535
bmi ENSG00000134013 0.95 0.000347449963
bmi ENSG00000069020 0.37 0.000347812708
bmi ENSG00000182831 0.944 0.000347820749
bmi ENSG00000170421 0.668 0.000348715082
bmi ENSG00000105723 0.583 0.000349591405
bmi ENSG00000124216 0.347 0.000350441205
bmi ENSG00000105379 0.885 0.000350614657
bmi ENSG00000139572 0.375 0.00035084636
bmi ENSG00000088992 0.743 0.000350901257
bmi ENSG00000204498 0.175 0.000351731251
bmi ENSG00000167220 0.0676 0.000352648509
bmi ENSG00000106723 0.444 0.000353559151
bmi ENSG00000107862 0.376 0.000354084574
bmi ENSG00000179715 0.609 0.000354445724
bmi ENSG00000138767 0.521 0.000355461324
bmi ENSG00000012232 0.0206 0.000355472757
bmi ENSG00000170364 0.0943 0.000356002263
bmi ENSG00000140265 0.993 0.000357617367
bmi ENSG00000205929 0.467 0.000357987363
bmi ENSG00000204536 0.0236 0.000359580702
bmi ENSG00000182149 0.295 0.000359700452
bmi ENSG00000114770 0.0607 0.000360726782
bmi ENSG00000130164 0.0513 0.000360857342
bmi ENSG00000165659 0.00993 0.000361704102
bmi ENSG00000105376 0.814 0.000361771984
bmi ENSG00000074800 0.556 0.000362200774
bmi ENSG00000221838 0.596 0.000362974658
bmi ENSG00000232629 0.305 0.00036377844
bmi ENSG00000111879 0.534 0.000366501559
bmi ENSG00000114739 0.129 0.000368074354
bmi ENSG00000164091 0.879 0.000368250147
bmi ENSG00000113812 0.98 0.00036843887
bmi ENSG00000123384 0.00951 0.000369069119
bmi ENSG00000101246 0.722 0.000370687526
bmi ENSG00000118600 0.493 0.00037165303
bmi ENSG00000119782 0.382 0.000372132386
bmi ENSG00000132470 0.194 0.000372683125
bmi ENSG00000007168 0.026 0.00037296754
bmi ENSG00000249087 0.137 0.000373197379
bmi ENSG00000132361 0.0653 0.000373438103
bmi ENSG00000103018 0.702 0.0003739195
bmi ENSG00000108091 0.458 0.000375291287
bmi ENSG00000100664 0.338 0.000375886413
bmi ENSG00000180066 0.134 0.000376111776
bmi ENSG00000206885 0.868 0.00037737106
bmi ENSG00000124380 0.176 0.000382910083
bmi ENSG00000146166 0.338 0.000388374934
bmi ENSG00000184428 0.257 0.000389124874
bmi ENSG00000137310 0.885 0.000393396041
bmi ENSG00000119771 0.35 0.000395263904
bmi ENSG00000163701 0.245 0.000396972994
bmi ENSG00000151150 0.0625 0.000399136617
bmi ENSG00000167842 0.525 0.000399977141
bmi ENSG00000171603 0.0338 0.000400898688
bmi ENSG00000074603 0.279 0.000400954516
bmi ENSG00000005379 0.177 0.000402226288
bmi ENSG00000115977 0.674 0.000402477311
bmi ENSG00000129351 0.739 0.00040401676
bmi ENSG00000114857 0.223 0.000404287446
bmi ENSG00000221968 0.86 0.000406392845
bmi ENSG00000154473 0.405 0.000406667376
bmi ENSG00000066735 0.886 0.000406852257
bmi ENSG00000106772 0.734 0.000407646183
bmi ENSG00000127663 0.36 0.00040819625
bmi ENSG00000159733 0.184 0.000409114611
bmi ENSG00000104324 0.377 0.000409207809
bmi ENSG00000163875 0.299 0.00040936157
bmi ENSG00000179950 0.523 0.000410252652
bmi ENSG00000109689 0.0758 0.00041082336
bmi ENSG00000215883 0.96 0.000410824612
bmi ENSG00000074657 0.395 0.000410923946
bmi ENSG00000128000 0.46 0.000411713989
bmi ENSG00000120306 0.231 0.000412786708
bmi ENSG00000111737 0.952 0.000413219665
bmi ENSG00000104147 0.726 0.000415191184
bmi ENSG00000180878 0.291 0.00041980843
bmi ENSG00000132603 0.651 0.00042169427
bmi ENSG00000116285 0.287 0.000423564218
bmi ENSG00000125531 0.719 0.000423945312
bmi ENSG00000177352 0.672 0.000424593335
bmi ENSG00000165006 0.147 0.000426078252
bmi ENSG00000140279 0.727 0.000426140906
bmi ENSG00000176142 0.377 0.000426752274
bmi ENSG00000106328 0.407 0.000428318285
bmi ENSG00000075624 0.706 0.000428935529
bmi ENSG00000167914 0.471 0.000430153991
bmi ENSG00000158552 0.14 0.000430330407
bmi ENSG00000008083 0.888 0.000432506572
bmi ENSG00000116685 0.507 0.000433208181
bmi ENSG00000125787 0.869 0.000435296672
bmi ENSG00000115128 0.0165 0.000435416898
bmi ENSG00000125901 0.829 0.000435952772
bmi ENSG00000247556 0.728 0.000436769471
bmi ENSG00000134294 0.0664 0.000436909042
bmi ENSG00000166747 0.0601 0.000436943216
bmi ENSG00000106803 0.945 0.000437274667
bmi ENSG00000142002 0.252 0.000438577306
bmi ENSG00000163026 0.0509 0.000440417386
bmi ENSG00000103591 0.769 0.000443459716
bmi ENSG00000072163 0.524 0.000444525441
bmi ENSG00000101335 0.512 0.000445859743
bmi ENSG00000160216 0.923 0.000448418178
bmi ENSG00000185909 0.022 0.000448608
bmi ENSG00000176715 0.223 0.000449155793
bmi ENSG00000116106 0.00961 0.000449189236
bmi ENSG00000132906 0.62 0.000451161507
bmi ENSG00000205930 0.148 0.000452673727
bmi ENSG00000056972 0.997 0.000452700396
bmi ENSG00000138380 0.379 0.000453950679
bmi ENSG00000026036 0.374 0.000458484108
bmi ENSG00000126368 0.848 0.000458620541
bmi ENSG00000164494 0.342 0.000459035401
bmi ENSG00000181035 0.229 0.000461008428
bmi ENSG00000106546 0.482 0.000461908082
bmi ENSG00000204482 0.087 0.000462683416
bmi ENSG00000111335 0.326 0.000462939602
bmi ENSG00000144591 0.666 0.000463795408
bmi ENSG00000183624 0.138 0.000464491657
bmi ENSG00000107242 0.555 0.0004653288
bmi ENSG00000087157 0.0257 0.000465351797
bmi ENSG00000144749 0.115 0.000467755715
bmi ENSG00000106853 0.704 0.000470336538
bmi ENSG00000173334 0.017 0.000470339756
bmi ENSG00000197111 0.272 0.000471553771
bmi ENSG00000083444 0.966 0.000472007919
bmi ENSG00000130559 0.175 0.00047225303
bmi ENSG00000055483 0.313 0.000472531858
bmi ENSG00000185591 0.741 0.000472833628
bmi ENSG00000226979 0.603 0.000473244884
bmi ENSG00000232810 0.143 0.000473244884
bmi ENSG00000197037 0.58 0.000473429522
bmi ENSG00000126602 0.813 0.000473968872
bmi ENSG00000132259 0.271 0.000475103623
bmi ENSG00000167748 0.607 0.000476307249
bmi ENSG00000197557 0.501 0.000476325652
bmi ENSG00000165244 0.572 0.000478392922
bmi ENSG00000227507 0.348 0.000480000052
bmi ENSG00000204618 0.972 0.000480456747
bmi ENSG00000070444 0.541 0.000480802197
bmi ENSG00000099246 0.168 0.000482368854
bmi ENSG00000076685 0.228 0.000483892155
bmi ENSG00000215704 0.566 0.000485031336
bmi ENSG00000040275 0.377 0.0004851304
bmi ENSG00000114520 0.29 0.000486791202
bmi ENSG00000173175 0.502 0.000488177064
bmi ENSG00000204619 0.197 0.000488902591
bmi ENSG00000231419 0.642 0.000489082988
bmi ENSG00000115053 0.00674 0.000489840675
bmi ENSG00000181804 0.354 0.000490016568
bmi ENSG00000241370 0.781 0.000490687188
bmi ENSG00000055130 0.777 0.000490801168
bmi ENSG00000180422 0.646 0.000490984563
bmi ENSG00000176422 0.911 0.000491479842
bmi ENSG00000100888 0.0241 0.000492590261
bmi ENSG00000204160 0.651 0.000495122504
bmi ENSG00000169738 0.581 0.000496265147
bmi ENSG00000081377 0.699 0.000498566995
bmi ENSG00000185697 0.0344 0.000498703328
bmi ENSG00000135423 0.167 0.000500483562
bmi ENSG00000132670 0.924 0.000500957626
bmi ENSG00000164199 0.261 0.000501086418
bmi ENSG00000165138 0.988 0.000501940368
bmi ENSG00000166444 0.591 0.000502871298
bmi ENSG00000162881 0.807 0.000503538084
bmi ENSG00000103061 0.608 0.000504653685
bmi ENSG00000178057 0.939 0.000504968958
bmi ENSG00000107829 0.939 0.000508387226
bmi ENSG00000183914 0.704 0.000510084527
bmi ENSG00000167994 0.802 0.000511122299
bmi ENSG00000178950 0.817 0.000511776453
bmi ENSG00000167526 0.48 0.000512440374
bmi ENSG00000117118 0.0129 0.000514117765
bmi ENSG00000144724 0.517 0.00051567818
bmi ENSG00000124406 0.696 0.000519406494
bmi ENSG00000229589 0.128 0.000519700722
bmi ENSG00000163576 0.906 0.000520075869
bmi ENSG00000135392 0.125 0.000520871972
bmi ENSG00000132824 0.902 0.000521875938
bmi ENSG00000028116 0.251 0.000522672754
bmi ENSG00000175793 0.499 0.000524121809
bmi ENSG00000114853 0.433 0.000524367111
bmi ENSG00000103051 0.718 0.000525109881
bmi ENSG00000077782 0.854 0.000529047329
bmi ENSG00000153714 0.671 0.000529633673
bmi ENSG00000163815 0.964 0.000529721044
bmi ENSG00000136938 0.322 0.000532232901
bmi ENSG00000237541 0.635 0.000532857256
bmi ENSG00000203780 0.417 0.000535380671
bmi ENSG00000115129 0.492 0.000536915672
bmi ENSG00000168803 0.0907 0.000537794855
bmi ENSG00000148832 0.347 0.000538196941
bmi ENSG00000179152 0.441 0.00053846748
bmi ENSG00000064545 0.266 0.000540104989
bmi ENSG00000004059 0.448 0.000544063845
bmi ENSG00000137804 0.922 0.000548181504
bmi ENSG00000126822 0.373 0.000548698894
bmi ENSG00000131067 0.0712 0.000550404119
bmi ENSG00000165626 0.00844 0.000551015203
bmi ENSG00000129204 0.659 0.000555246642
bmi ENSG00000111371 0.184 0.000555916247
bmi ENSG00000170852 0.0735 0.00055606144
bmi ENSG00000123933 0.269 0.000556230561
bmi ENSG00000124767 0.00484 0.000556632636
bmi ENSG00000125945 0.0944 0.000557394019
bmi ENSG00000127952 0.652 0.000557463247
bmi ENSG00000107077 0.00159 0.000558086185
bmi ENSG00000169599 0.974 0.00055947994
bmi ENSG00000108389 0.975 0.00056237301
bmi ENSG00000134986 0.393 0.000562468608
bmi ENSG00000136099 0.102 0.0005635761
bmi ENSG00000141013 0.981 0.000564778806
bmi ENSG00000187742 0.225 0.000565456555
bmi ENSG00000254901 0.536 0.000566105748
bmi ENSG00000185189 0.631 0.00056614909
bmi ENSG00000152782 0.848 0.000568033407
bmi ENSG00000196668 0.492 0.000570031025
bmi ENSG00000175376 0.213 0.000570566212
bmi ENSG00000167377 0.708 0.000572015899
bmi ENSG00000100139 0.0336 0.000572445306
bmi ENSG00000100373 0.511 0.000573175539
bmi ENSG00000136237 0.0558 0.0005737901
bmi ENSG00000154814 0.685 0.000574311011
bmi ENSG00000006704 0.803 0.000577430538
bmi ENSG00000144306 0.37 0.000578121174
bmi ENSG00000179344 0.406 0.000578578333
bmi ENSG00000131100 0.298 0.000579421758
bmi ENSG00000134202 0.567 0.000580398185
bmi ENSG00000124177 0.196 0.000584929408
bmi ENSG00000119523 0.392 0.000586569984
bmi ENSG00000005206 0.822 0.000587235171
bmi ENSG00000154330 0.632 0.000589217572
bmi ENSG00000165914 0.729 0.000589724936
bmi ENSG00000164038 0.176 0.000594212465
bmi ENSG00000230510 0.252 0.00059501996
bmi ENSG00000094804 0.181 0.000595517319
bmi ENSG00000006432 0.752 0.000595679925
bmi ENSG00000175334 0.747 0.000596960328
bmi ENSG00000112031 0.359 0.000597544496
bmi ENSG00000176124 0.0215 0.000598329764
bmi ENSG00000173930 0.717 0.000598896019
bmi ENSG00000163328 0.572 0.000599448679
bmi ENSG00000174243 0.0385 0.000599817234
bmi ENSG00000070882 0.269 0.000600304074
bmi ENSG00000064115 0.449 0.000601554936
bmi ENSG00000011105 0.712 0.000602136568
bmi ENSG00000133460 0.919 0.000604626888
bmi ENSG00000109189 0.431 0.000604753621
bmi ENSG00000113811 0.465 0.000611193856
bmi ENSG00000107960 0.781 0.000613068207
bmi ENSG00000204386 0.28 0.000617442011
bmi ENSG00000080823 0.506 0.000618627037
bmi ENSG00000220008 0.535 0.000618771606
bmi ENSG00000162882 0.912 0.000619456125
bmi ENSG00000234456 0.171 0.00062017405
bmi ENSG00000071127 0.069 0.000623198011
bmi ENSG00000169750 0.212 0.00062542792
bmi ENSG00000167081 0.241 0.000625817011
bmi ENSG00000204576 0.0648 0.000626464
bmi ENSG00000198000 0.699 0.000631513537
bmi ENSG00000179562 0.245 0.000632550014
bmi ENSG00000100116 0.0606 0.000633986294
bmi ENSG00000157510 0.627 0.000634783757
bmi ENSG00000166508 0.377 0.000637570802
bmi ENSG00000196776 0.861 0.000638550466
bmi ENSG00000180900 0.593 0.000640060259
bmi ENSG00000198356 0.273 0.000644289946
bmi ENSG00000196453 0.871 0.000644335818
bmi ENSG00000105722 0.125 0.00065004402
bmi ENSG00000178149 0.941 0.000650473502
bmi ENSG00000164039 0.52 0.000652449539
bmi ENSG00000197506 0.49 0.000655852199
bmi ENSG00000203772 0.882 0.000659203088
bmi ENSG00000182247 0.0324 0.000661365493
bmi ENSG00000148655 0.547 0.000662023793
bmi ENSG00000178127 0.701 0.00066253078
bmi ENSG00000114841 0.742 0.000662621212
bmi ENSG00000263675 0.809 0.000663269312
bmi ENSG00000031081 0.328 0.000664193162
bmi ENSG00000157800 0.309 0.000664648158
bmi ENSG00000078814 0.631 0.000665117523
bmi ENSG00000144230 0.177 0.000665717962
bmi ENSG00000168806 0.66 0.000667449506
bmi ENSG00000123066 0.741 0.000667514889
bmi ENSG00000120055 0.254 0.000667639683
bmi ENSG00000155130 0.918 0.000668548621
bmi ENSG00000008394 0.0871 0.000670412212
bmi ENSG00000141504 0.107 0.000671899299
bmi ENSG00000204387 0.418 0.000672877684
bmi ENSG00000173818 0.618 0.000675916621
bmi ENSG00000168754 0.681 0.000677882306
bmi ENSG00000140691 0.339 0.000678003536
bmi ENSG00000128512 0.213 0.000681162948
bmi ENSG00000012822 0.733 0.000685265848
bmi ENSG00000198794 0.121 0.00068527339
bmi ENSG00000167962 0.488 0.000687070371
bmi ENSG00000173621 0.642 0.000688215842
bmi ENSG00000137076 0.527 0.000689116291
bmi ENSG00000164828 0.805 0.000689698603
bmi ENSG00000135535 0.148 0.000691763841
bmi ENSG00000242247 0.919 0.00069240159
bmi ENSG00000164972 0.357 0.00069550475
bmi ENSG00000198865 0.871 0.000695949463
bmi ENSG00000179115 0.823 0.000704122801
bmi ENSG00000181789 0.187 0.000707164429
bmi ENSG00000112773 0.767 0.000707733398
bmi ENSG00000215305 0.325 0.000711823177
bmi ENSG00000126787 0.459 0.000714038919
bmi ENSG00000183808 0.774 0.000714052483
bmi ENSG00000132635 0.36 0.000714397876
bmi ENSG00000070476 0.888 0.000715152497
bmi ENSG00000134049 0.324 0.00071697927
bmi ENSG00000068079 0.457 0.000718277178
bmi ENSG00000189060 0.933 0.000718837622
bmi ENSG00000112699 0.232 0.000719028864
bmi ENSG00000204103 0.829 0.000721250854
bmi ENSG00000167670 0.793 0.000726031936
bmi ENSG00000131018 0.112 0.000729252148
bmi ENSG00000185684 0.0927 0.000729714176
bmi ENSG00000154611 0.45 0.000732415749
bmi ENSG00000110080 0.366 0.000733235164
bmi ENSG00000186889 0.895 0.000740900952
bmi ENSG00000198554 0.372 0.000740917356
bmi ENSG00000149582 0.699 0.000741326728
bmi ENSG00000159556 0.945 0.000744687639
bmi ENSG00000090339 0.04 0.000745101583
bmi ENSG00000120594 0.0128 0.000745334348
bmi ENSG00000127666 0.181 0.00074755413
bmi ENSG00000168237 0.825 0.000751342254
bmi ENSG00000156395 0.408 0.000751407816
bmi ENSG00000198060 0.275 0.000752241929
bmi ENSG00000132142 0.000174 0.000753661061
bmi ENSG00000149516 0.694 0.000755128167
bmi ENSG00000172336 0.826 0.000755492485
bmi ENSG00000185811 0.215 0.000756980316
bmi ENSG00000075035 0.151 0.000760536207
bmi ENSG00000198862 0.997 0.00076143709
bmi ENSG00000132938 0.478 0.000761585271
bmi ENSG00000174791 0.814 0.000764949877
bmi ENSG00000148824 0.155 0.000765674868
bmi ENSG00000197459 0.686 0.000766673226
bmi ENSG00000204444 0.607 0.00076713705
bmi ENSG00000135972 0.255 0.000767919851
bmi ENSG00000057935 0.105 0.00076840333
bmi ENSG00000170522 0.379 0.000770021748
bmi ENSG00000134853 0.526 0.000770303416
bmi ENSG00000185736 0.859 0.000771477764
bmi ENSG00000131069 0.651 0.0007788589
bmi ENSG00000204644 0.301 0.00078007847
bmi ENSG00000139734 0.83 0.000780942021
bmi ENSG00000169918 0.659 0.000781457294
bmi ENSG00000111186 0.135 0.000782130786
bmi ENSG00000100316 0.128 0.000785507444
bmi ENSG00000267796 0.512 0.000785986474
bmi ENSG00000126777 0.101 0.000791421811
bmi ENSG00000101084 0.759 0.000791948186
bmi ENSG00000164466 0.171 0.000793821041
bmi ENSG00000108669 0.195 0.000793897065
bmi ENSG00000161847 0.111 0.000794317346
bmi ENSG00000188033 0.505 0.000794525007
bmi ENSG00000181396 0.953 0.000795082855
bmi ENSG00000178718 0.899 0.000795651624
bmi ENSG00000113522 0.504 0.000795887699
bmi ENSG00000179168 0.849 0.000798673388
bmi ENSG00000126860 0.214 0.000799513712
bmi ENSG00000184557 0.0241 0.000802804157
bmi ENSG00000153094 0.871 0.000805657227
bmi ENSG00000175931 0.165 0.000806383412
bmi ENSG00000118096 0.0545 0.000809728616
bmi ENSG00000204592 0.113 0.000810527707
bmi ENSG00000114541 0.531 0.000810715695
bmi ENSG00000147601 0.414 0.000814047185
bmi ENSG00000213445 0.296 0.000814215835
bmi ENSG00000107789 0.687 0.000814941244
bmi ENSG00000185482 0.208 0.000816508788
bmi ENSG00000169683 0.0735 0.000816962448
bmi ENSG00000128590 0.599 0.00081703862
bmi ENSG00000120738 0.0337 0.000818390774
bmi ENSG00000110723 0.38 0.000818954904
bmi ENSG00000141985 0.972 0.000824340142
bmi ENSG00000188321 0.22 0.000825910433
bmi ENSG00000100266 0.707 0.000827057982
bmi ENSG00000099956 0.4 0.000831857574
bmi ENSG00000168610 0.375 0.000836745065
bmi ENSG00000149809 0.572 0.000837279195
bmi ENSG00000105655 0.311 0.000840935303
bmi ENSG00000159023 0.526 0.000840976769
bmi ENSG00000160867 0.865 0.000841348828
bmi ENSG00000119596 0.0863 0.000845171323
bmi ENSG00000259606 0.446 0.000845171323
bmi ENSG00000198948 0.0433 0.000849491284
bmi ENSG00000127884 0.327 0.000850651353
bmi ENSG00000138297 0.72 0.000853282438
bmi ENSG00000183137 0.215 0.000853592251
bmi ENSG00000175467 0.398 0.000854731957
bmi ENSG00000085998 0.879 0.000854959843
bmi ENSG00000104218 0.113 0.000856496188
bmi ENSG00000128298 0.987 0.000856953814
bmi ENSG00000205784 0.944 0.000858163386
bmi ENSG00000205981 0.715 0.000858816294
bmi ENSG00000204287 0.257 0.000861507903
bmi ENSG00000146676 0.489 0.000862277593
bmi ENSG00000184227 0.315 0.000863236055
bmi ENSG00000135452 0.39 0.000863532848
bmi ENSG00000090863 0.0675 0.000865165078
bmi ENSG00000071967 0.889 0.000866698955
bmi ENSG00000100225 0.917 0.000868208737
bmi ENSG00000101216 0.649 0.00086889901
bmi ENSG00000104723 0.797 0.000871905394
bmi ENSG00000111602 0.896 0.000873157809
bmi ENSG00000135446 0.902 0.000873717653
bmi ENSG00000184381 0.823 0.000878467953
bmi ENSG00000081760 0.72 0.000879419068
bmi ENSG00000146776 0.864 0.000880061916
bmi ENSG00000182196 0.103 0.000887388688
bmi ENSG00000138111 0.489 0.000887435049
bmi ENSG00000138442 0.686 0.000888139159
bmi ENSG00000010318 0.63 0.000888474405
bmi ENSG00000107897 0.00185 0.000892516287
bmi ENSG00000089094 0.636 0.000893459463
bmi ENSG00000100429 0.757 0.000894203269
bmi ENSG00000123154 0.347 0.000896158947
bmi ENSG00000106261 0.915 0.000896256631
bmi ENSG00000150760 0.168 0.000896935358
bmi ENSG00000185862 0.395 0.000896941984
bmi ENSG00000023892 0.561 0.000901568123
bmi ENSG00000204528 0.269 0.000901698282
bmi ENSG00000250722 0.595 0.000904508841
bmi ENSG00000176170 0.0721 0.000912014764
bmi ENSG00000166526 0.931 0.000914204779
bmi ENSG00000161955 0.841 0.000914631076
bmi ENSG00000139990 0.218 0.00091669586
bmi ENSG00000136250 0.144 0.000917557541
bmi ENSG00000085415 0.141 0.000918285212
bmi ENSG00000136982 0.253 0.000918519601
bmi ENSG00000163755 0.768 0.000918863875
bmi ENSG00000168497 0.128 0.000919435913
bmi ENSG00000101096 0.592 0.000923570852
bmi ENSG00000119321 0.417 0.000925533331
bmi ENSG00000138621 0.327 0.000926264572
bmi ENSG00000105583 0.381 0.000927211901
bmi ENSG00000184271 0.646 0.000928310546
bmi ENSG00000168116 0.861 0.000928574334
bmi ENSG00000111325 0.623 0.000929979521
bmi ENSG00000103199 0.831 0.000930865097
bmi ENSG00000132952 0.468 0.000933982378
bmi ENSG00000088448 0.281 0.000934052583
bmi ENSG00000116983 0.191 0.00093639291
bmi ENSG00000159899 0.303 0.000937165984
bmi ENSG00000104774 0.369 0.000938269831
bmi ENSG00000095139 0.341 0.000939026758
bmi ENSG00000205155 0.845 0.0009410781
bmi ENSG00000115590 0.35 0.000942246899
bmi ENSG00000250479 0.113 0.000944114811
bmi ENSG00000160201 0.539 0.000944916278
bmi ENSG00000171798 0.36 0.000946106918
bmi ENSG00000207547 0.573 0.000952759612
bmi ENSG00000207757 0.542 0.000952759612
bmi ENSG00000208036 0.551 0.000952759612
bmi ENSG00000078043 0.191 0.000954031246
bmi ENSG00000167595 0.369 0.000956106165
bmi ENSG00000186104 0.166 0.000960489722
bmi ENSG00000010322 0.669 0.000960716383
bmi ENSG00000189129 0.944 0.000962113554
bmi ENSG00000157933 0.0886 0.00096459026
bmi ENSG00000234336 0.586 0.000967244587
bmi ENSG00000127415 0.84 0.000967489445
bmi ENSG00000140682 0.0769 0.000970600647
bmi ENSG00000204623 0.371 0.000970729581
bmi ENSG00000145214 0.861 0.000971518661
bmi ENSG00000177990 0.389 0.000972416215
bmi ENSG00000175787 0.563 0.000974819868
bmi ENSG00000177125 0.956 0.000975885818
bmi ENSG00000114302 0.781 0.000976163645
bmi ENSG00000169026 0.888 0.00097691213
bmi ENSG00000176563 0.477 0.000977252258
bmi ENSG00000152894 0.541 0.000977475299
bmi ENSG00000168758 0.405 0.000977761974
bmi ENSG00000183597 0.817 0.000978789175
bmi ENSG00000060558 0.276 0.000978856863
bmi ENSG00000168090 0.0912 0.000979661986
bmi ENSG00000149177 0.923 0.000981963654
bmi ENSG00000212658 0.648 0.000987448632
bmi ENSG00000112167 0.849 0.000987632605
bmi ENSG00000214655 0.773 0.000989581651
bmi ENSG00000196326 0.505 0.000991034234
bmi ENSG00000108010 0.208 0.000992860863
bmi ENSG00000124275 0.836 0.000994322873
bmi ENSG00000139793 0.655 0.000996764031
bmi ENSG00000105426 0.388 0.000998955299
bmi ENSG00000124225 0.237 0.00100049887
bmi ENSG00000109667 0.0216 0.00100200669
bmi ENSG00000186130 0.351 0.00100383317
bmi ENSG00000155980 0.212 0.00100448436
bmi ENSG00000198399 0.916 0.00100633147
bmi ENSG00000076662 0.189 0.001007955
bmi ENSG00000004777 0.215 0.00100807452
bmi ENSG00000100629 0.451 0.00101388496
bmi ENSG00000197746 0.872 0.00101388505
bmi ENSG00000167671 0.0217 0.00101572802
bmi ENSG00000119707 0.698 0.00101771057
bmi ENSG00000175206 0.0556 0.00101842825
bmi ENSG00000096654 0.224 0.00102432533
bmi ENSG00000245910 0.716 0.00102460773
bmi ENSG00000177045 0.85 0.00102860704
bmi ENSG00000142235 0.322 0.00103110191
bmi ENSG00000158019 0.954 0.0010325503
bmi ENSG00000116138 0.197 0.00103666241
bmi ENSG00000197697 0.747 0.00103709654
bmi ENSG00000204388 0.83 0.00103891297
bmi ENSG00000128346 0.821 0.00104140148
bmi ENSG00000099860 0.88 0.0010441905
bmi ENSG00000069966 0.638 0.00104497383
bmi ENSG00000148219 0.186 0.00104625468
bmi ENSG00000125538 0.0949 0.00105000553
bmi ENSG00000143870 0.612 0.00105119651
bmi ENSG00000106992 0.549 0.00105174202
bmi ENSG00000196914 0.559 0.00105248481
bmi ENSG00000138614 0.215 0.0010574968
bmi ENSG00000111231 0.844 0.00106464374
bmi ENSG00000132004 0.585 0.00106999558
bmi ENSG00000213780 0.693 0.0010714495
bmi ENSG00000268895 0.665 0.00107146278
bmi ENSG00000196305 0.0932 0.0010719399
bmi ENSG00000108387 0.56 0.00107196289
bmi ENSG00000132405 0.444 0.00107281144
bmi ENSG00000175445 0.0724 0.00107360777
bmi ENSG00000112305 0.139 0.00107464064
bmi ENSG00000152128 0.578 0.00107671375
bmi ENSG00000166529 0.501 0.00107703683
bmi ENSG00000143093 0.885 0.00108015493
bmi ENSG00000173258 0.151 0.00108047857
bmi ENSG00000100142 0.831 0.00108118121
bmi ENSG00000133818 0.465 0.00108969667
bmi ENSG00000123892 0.0602 0.00109062018
bmi ENSG00000133624 0.292 0.00109165005
bmi ENSG00000168792 0.914 0.00109193358
bmi ENSG00000149639 0.171 0.00109210945
bmi ENSG00000167257 0.0739 0.00109285316
bmi ENSG00000166189 0.839 0.00109365744
bmi ENSG00000175471 0.918 0.00109444295
bmi ENSG00000162994 0.342 0.00109690188
bmi ENSG00000076706 0.473 0.00109988081
bmi ENSG00000127419 0.786 0.0011024754
bmi ENSG00000214688 0.489 0.00110528696
bmi ENSG00000087258 0.764 0.00110679819
bmi ENSG00000213918 0.45 0.00110696945
bmi ENSG00000105576 0.946 0.00111140174
bmi ENSG00000164120 0.543 0.0011114691
bmi ENSG00000140030 0.626 0.00111796379
bmi ENSG00000212588 0.0908 0.00112102098
bmi ENSG00000226950 0.733 0.00112102098
bmi ENSG00000154813 0.358 0.00112113685
bmi ENSG00000206503 0.739 0.00112723502
bmi ENSG00000182272 0.578 0.00112881278
bmi ENSG00000171448 0.784 0.00113777067
bmi ENSG00000101079 0.418 0.00113779948
bmi ENSG00000139921 0.797 0.00113821564
bmi ENSG00000109534 0.0841 0.00113847599
bmi ENSG00000165630 0.0938 0.0011428407
bmi ENSG00000242349 0.773 0.0011431325
bmi ENSG00000204352 0.207 0.00115180966
bmi ENSG00000215533 0.489 0.00115599392
bmi ENSG00000101082 0.449 0.00115641948
bmi ENSG00000099958 0.84 0.00115740531
bmi ENSG00000114416 0.968 0.00115821055
bmi ENSG00000245680 0.271 0.00115841108
bmi ENSG00000173875 0.265 0.00116260673
bmi ENSG00000105443 0.722 0.00116327996
bmi ENSG00000125821 0.344 0.00116353632
bmi ENSG00000169314 0.00415 0.00116468063
bmi ENSG00000111229 0.658 0.00116672554
bmi ENSG00000141141 0.0298 0.00116795207
bmi ENSG00000186615 0.913 0.00117044819
bmi ENSG00000170390 0.551 0.00117371183
bmi ENSG00000198690 0.556 0.00117679185
bmi ENSG00000068912 0.151 0.00118022466
bmi ENSG00000204789 0.44 0.001180269
bmi ENSG00000198604 0.12 0.00118267674
bmi ENSG00000054219 0.811 0.00118372352
bmi ENSG00000054116 0.936 0.00118562344
bmi ENSG00000163811 0.499 0.0011899982
bmi ENSG00000137098 0.384 0.00119046981
bmi ENSG00000080815 0.508 0.00119419457
bmi ENSG00000196510 0.0428 0.00119692115
bmi ENSG00000177479 0.489 0.00119708118
bmi ENSG00000185633 0.21 0.00119814733
bmi ENSG00000104228 0.401 0.00119831614
bmi ENSG00000131378 0.464 0.00120051152
bmi ENSG00000108175 0.212 0.00120067974
bmi ENSG00000102780 0.047 0.0012032254
bmi ENSG00000060642 0.0742 0.0012054949
bmi ENSG00000133895 0.931 0.00120592697
bmi ENSG00000170485 0.843 0.0012096646
bmi ENSG00000169689 0.624 0.00121240918
bmi ENSG00000174652 0.733 0.00121426857
bmi ENSG00000134014 0.894 0.00121485828
bmi ENSG00000114686 0.152 0.00121515655
bmi ENSG00000151062 0.537 0.001216759
bmi ENSG00000164631 0.0717 0.00121705783
bmi ENSG00000121022 0.573 0.00122198034
bmi ENSG00000137133 0.113 0.00123058273
bmi ENSG00000185187 0.232 0.00123821519
bmi ENSG00000139269 0.434 0.00123885155
bmi ENSG00000165322 0.948 0.0012474524
bmi ENSG00000198610 0.284 0.0012502854
bmi ENSG00000099330 0.0141 0.00125380097
bmi ENSG00000144712 0.282 0.00125481806
bmi ENSG00000231991 0.641 0.00125592001
bmi ENSG00000184897 0.0945 0.00125734087
bmi ENSG00000136010 0.121 0.00125824442
bmi ENSG00000196284 0.367 0.00125842621
bmi ENSG00000146250 0.284 0.0012588897
bmi ENSG00000005486 0.341 0.00125973464
bmi ENSG00000048740 0.329 0.00126440117
bmi ENSG00000093183 0.042 0.00126564865
bmi ENSG00000066379 0.0335 0.00126587203
bmi ENSG00000196535 0.0805 0.00127026418
bmi ENSG00000174123 0.431 0.00127116611
bmi ENSG00000056586 0.00199 0.00127140763
bmi ENSG00000181220 0.176 0.00127517545
bmi ENSG00000198380 0.79 0.0012768646
bmi ENSG00000213337 0.423 0.00127794626
bmi ENSG00000113845 0.543 0.00127915482
bmi ENSG00000137727 0.703 0.00128397547
bmi ENSG00000146830 0.912 0.00128447415
bmi ENSG00000034063 0.563 0.00128477974
bmi ENSG00000183066 0.682 0.00128613969
bmi ENSG00000204219 0.798 0.00129004098
bmi ENSG00000118137 0.993 0.00129088237
bmi ENSG00000147408 0.694 0.00129532291
bmi ENSG00000108828 0.173 0.00129677091
bmi ENSG00000177272 0.0777 0.00129796969
bmi ENSG00000109956 0.0887 0.00129964568
bmi ENSG00000174564 0.977 0.00130510737
bmi ENSG00000112159 0.0502 0.00130651175
bmi ENSG00000175792 0.537 0.00130723851
bmi ENSG00000149212 0.704 0.00131248219
bmi ENSG00000074696 0.319 0.00131379224
bmi ENSG00000182318 0.472 0.00131420987
bmi ENSG00000163904 0.0715 0.00131444591
bmi ENSG00000100156 0.756 0.00131602122
bmi ENSG00000178741 0.177 0.0013174939
bmi ENSG00000171174 0.654 0.00131842718
bmi ENSG00000124813 0.222 0.00131862066
bmi ENSG00000227825 0.65 0.00132129063
bmi ENSG00000177683 0.819 0.00132300462
bmi ENSG00000109944 0.196 0.00132504296
bmi ENSG00000116871 0.44 0.00132505163
bmi ENSG00000221995 0.0223 0.00132873764
bmi ENSG00000134152 0.349 0.00132938864
bmi ENSG00000152620 0.401 0.00132943232
bmi ENSG00000234616 0.0259 0.00133537246
bmi ENSG00000083168 0.127 0.00133659513
bmi ENSG00000142864 0.543 0.00134289466
bmi ENSG00000106004 0.941 0.00134524808
bmi ENSG00000053501 0.687 0.00134578422
bmi ENSG00000011454 0.978 0.0013468434
bmi ENSG00000146701 0.0085 0.00135472329
bmi ENSG00000100151 0.388 0.00136099143
bmi ENSG00000136709 0.663 0.00136330815
bmi ENSG00000164332 0.652 0.00136638073
bmi ENSG00000099889 0.785 0.00136927499
bmi ENSG00000148840 0.836 0.00137096511
bmi ENSG00000189280 0.201 0.00137101649
bmi ENSG00000015520 0.294 0.0013711597
bmi ENSG00000066739 0.546 0.00137774982
bmi ENSG00000008282 0.794 0.00137791206
bmi ENSG00000125484 0.928 0.00138016833
bmi ENSG00000178927 0.171 0.00138058993
bmi ENSG00000048052 0.317 0.00138203379
bmi ENSG00000233452 0.984 0.00138433026
bmi ENSG00000168067 0.105 0.00138665185
bmi ENSG00000126581 0.466 0.00138703559
bmi ENSG00000206417 0.829 0.00138753429
bmi ENSG00000196421 0.588 0.00138968489
bmi ENSG00000137877 0.817 0.00139053684
bmi ENSG00000112208 0.837 0.00139258703
bmi ENSG00000125843 0.567 0.00139584831
bmi ENSG00000180914 0.546 0.00139942639
bmi ENSG00000132436 0.889 0.00140008627
bmi ENSG00000237738 0.975 0.00140169433
bmi ENSG00000169554 0.255 0.00140252572
bmi ENSG00000136868 0.193 0.00140681393
bmi ENSG00000160218 0.547 0.00140736432
bmi ENSG00000119725 0.775 0.0014084878
bmi ENSG00000126861 0.0512 0.00140936978
bmi ENSG00000137331 0.72 0.00141147207
bmi ENSG00000158186 0.385 0.00141717134
bmi ENSG00000196967 0.632 0.00141843574
bmi ENSG00000118707 0.933 0.0014191468
bmi ENSG00000111087 0.865 0.00142007425
bmi ENSG00000109501 0.168 0.001420697
bmi ENSG00000177301 0.367 0.00142152873
bmi ENSG00000219481 0.269 0.00142182348
bmi ENSG00000215717 0.0222 0.00142842447
bmi ENSG00000166912 0.269 0.00143346635
bmi ENSG00000204632 0.45 0.00143524648
bmi ENSG00000206341 0.0714 0.00143524648
bmi ENSG00000095059 0.382 0.00143843767
bmi ENSG00000088826 0.201 0.00143988991
bmi ENSG00000087338 0.299 0.00144367203
bmi ENSG00000099341 0.325 0.00144757995
bmi ENSG00000124205 0.973 0.00144776449
bmi ENSG00000107954 0.289 0.00145006062
bmi ENSG00000154556 0.507 0.00145109507
bmi ENSG00000147592 0.557 0.00145520532
bmi ENSG00000150433 0.0277 0.00145608492
bmi ENSG00000214548 0.333 0.00145703029
bmi ENSG00000145244 0.1 0.00146304619
bmi ENSG00000007372 0.274 0.00146308152
bmi ENSG00000131773 0.719 0.0014676479
bmi ENSG00000182253 0.196 0.00147152576
bmi ENSG00000164626 0.428 0.0014716826
bmi ENSG00000170185 0.476 0.00147274098
bmi ENSG00000151914 0.267 0.00147406147
bmi ENSG00000196110 0.263 0.00147438773
bmi ENSG00000112320 0.473 0.00147463004
bmi ENSG00000162614 0.525 0.00147870972
bmi ENSG00000204625 0.376 0.00147894234
bmi ENSG00000183049 0.967 0.00147998546
bmi ENSG00000127022 0.525 0.0014897956
bmi ENSG00000089902 0.626 0.00149151071
bmi ENSG00000141524 0.864 0.0014923977
bmi ENSG00000187775 0.717 0.0014941449
bmi ENSG00000104853 0.573 0.00149602861
bmi ENSG00000149806 0.711 0.0014970644
bmi ENSG00000101210 0.863 0.00149743802
bmi ENSG00000166582 0.405 0.00150020818
bmi ENSG00000160113 0.758 0.00150456696
bmi ENSG00000140043 0.247 0.001506261
bmi ENSG00000204851 0.78 0.00150777916
bmi ENSG00000101346 0.861 0.00151336849
bmi ENSG00000196850 0.674 0.00151562455
bmi ENSG00000124469 0.304 0.00151853143
bmi ENSG00000142751 0.207 0.00152157483
bmi ENSG00000158806 0.375 0.00152204987
bmi ENSG00000100764 0.461 0.00152257821
bmi ENSG00000112200 0.609 0.00152383442
bmi ENSG00000174276 0.558 0.00152682458
bmi ENSG00000169714 0.585 0.0015270915
bmi ENSG00000146426 0.0301 0.00152826858
bmi ENSG00000123144 0.891 0.0015287543
bmi ENSG00000066697 0.706 0.00152933482
bmi ENSG00000080947 0.454 0.00152935705
bmi ENSG00000180011 0.313 0.00153190639
bmi ENSG00000187953 0.35 0.00154404536
bmi ENSG00000153093 0.723 0.0015454698
bmi ENSG00000124613 0.944 0.00154588163
bmi ENSG00000132139 0.246 0.00155492138
bmi ENSG00000171084 0.887 0.00155606303
bmi ENSG00000145217 0.412 0.00156286658
bmi ENSG00000076067 0.509 0.00156474868
bmi ENSG00000204852 0.703 0.0015652291
bmi ENSG00000089154 0.439 0.0015660472
bmi ENSG00000001167 0.494 0.00156667839
bmi ENSG00000258441 0.448 0.00156730306
bmi ENSG00000064607 0.495 0.00156897802
bmi ENSG00000160199 0.729 0.00156956672
bmi ENSG00000134884 0.405 0.00157005525
bmi ENSG00000163071 0.921 0.00157135896
bmi ENSG00000166783 0.341 0.00157414014
bmi ENSG00000197548 0.0565 0.00157537824
bmi ENSG00000119723 0.572 0.00157647928
bmi ENSG00000172575 0.464 0.0015784106
bmi ENSG00000184363 0.322 0.00158186728
bmi ENSG00000182870 0.73 0.00158305419
bmi ENSG00000188987 0.0478 0.00158455863
bmi ENSG00000105676 0.578 0.001584688
bmi ENSG00000117000 0.0968 0.00158709514
bmi ENSG00000151148 0.651 0.00158747095
bmi ENSG00000100744 0.511 0.0015907204
bmi ENSG00000182013 0.476 0.00160018031
bmi ENSG00000136828 0.806 0.00160033105
bmi ENSG00000122986 0.494 0.00160100889
bmi ENSG00000174718 0.482 0.00161134101
bmi ENSG00000172985 0.0134 0.00161471803
bmi ENSG00000166797 0.54 0.00161845161
bmi ENSG00000204930 0.478 0.00161894539
bmi ENSG00000103035 0.721 0.00162108705
bmi ENSG00000131686 0.703 0.00162193144
bmi ENSG00000100380 0.612 0.00162324608
bmi ENSG00000158604 0.421 0.0016311272
bmi ENSG00000197170 0.351 0.00163145271
bmi ENSG00000182324 0.146 0.00163298479
bmi ENSG00000180626 0.814 0.00163531413
bmi ENSG00000166197 0.343 0.00163957505
bmi ENSG00000245848 0.916 0.0016461378
bmi ENSG00000205707 0.952 0.00164851295
bmi ENSG00000008324 0.737 0.0016556618
bmi ENSG00000116299 0.837 0.00165859507
bmi ENSG00000008382 0.772 0.00166188279
bmi ENSG00000151164 0.727 0.00166627522
bmi ENSG00000108510 0.638 0.00166750059
bmi ENSG00000197912 0.227 0.00166752299
bmi ENSG00000133195 0.927 0.00167079032
bmi ENSG00000106624 0.332 0.00167333998
bmi ENSG00000179943 0.158 0.00167337095
bmi ENSG00000197782 0.215 0.00167636658
bmi ENSG00000165209 0.891 0.00168116088
bmi ENSG00000050730 0.589 0.00169105037
bmi ENSG00000128159 0.235 0.00169532672
bmi ENSG00000147485 0.637 0.00169951156
bmi ENSG00000105447 0.39 0.00169965324
bmi ENSG00000198467 0.672 0.00170005982
bmi ENSG00000111249 0.201 0.00170376313
bmi ENSG00000141380 0.699 0.00170657214
bmi ENSG00000249915 0.815 0.00170807004
bmi ENSG00000163902 0.868 0.00170888267
bmi ENSG00000133800 0.334 0.00171201207
bmi ENSG00000175305 0.564 0.00171831168
bmi ENSG00000127870 0.066 0.00172025836
bmi ENSG00000100027 0.37 0.00172558685
bmi ENSG00000214900 0.656 0.00172645916
bmi ENSG00000187037 0.469 0.00172704741
bmi ENSG00000002726 0.127 0.00172711536
bmi ENSG00000122678 0.496 0.00173586749
bmi ENSG00000013275 0.598 0.00173875258
bmi ENSG00000167123 0.235 0.00174020919
bmi ENSG00000182199 0.879 0.0017404791
bmi ENSG00000174586 0.288 0.00174711139
bmi ENSG00000199133 0.643 0.00174919635
bmi ENSG00000168038 0.272 0.00175003531
bmi ENSG00000088832 0.008 0.00175431687
bmi ENSG00000131759 0.89 0.00176396418
bmi ENSG00000073578 0.543 0.00176544681
bmi ENSG00000174697 0.0808 0.00176788209
bmi ENSG00000156050 0.612 0.00176922002
bmi ENSG00000136051 0.957 0.00176933671
bmi ENSG00000123636 0.811 0.00176952137
bmi ENSG00000104689 0.012 0.0017724696
bmi ENSG00000079785 0.25 0.00177272198
bmi ENSG00000196517 0.547 0.00178048181
bmi ENSG00000121410 0.976 0.0017844752
bmi ENSG00000179761 0.1 0.00178724716
bmi ENSG00000188130 0.747 0.00179625018
bmi ENSG00000101445 0.417 0.00180168236
bmi ENSG00000106397 0.797 0.00180559257
bmi ENSG00000123975 0.821 0.00180600867
bmi ENSG00000111237 0.87 0.00180690556
bmi ENSG00000164054 0.974 0.00180701711
bmi ENSG00000146005 0.392 0.00180975022
bmi ENSG00000146197 0.335 0.00181039793
bmi ENSG00000257167 0.0524 0.00181230306
bmi ENSG00000103064 0.247 0.00181340793
bmi ENSG00000007944 0.000545 0.00181791237
bmi ENSG00000141384 0.936 0.00181839356
bmi ENSG00000241127 0.565 0.00181969737
bmi ENSG00000158747 0.198 0.00182202493
bmi ENSG00000069399 0.366 0.00182254955
bmi ENSG00000137474 0.615 0.00182366746
bmi ENSG00000077254 0.99 0.00182397403
bmi ENSG00000103042 0.633 0.00182711851
bmi ENSG00000170191 0.469 0.00182729832
bmi ENSG00000165806 0.766 0.00182925209
bmi ENSG00000187866 0.622 0.00183157367
bmi ENSG00000139625 0.415 0.00183477635
bmi ENSG00000124151 0.728 0.00183809865
bmi ENSG00000164366 0.0501 0.00184101672
bmi ENSG00000165879 0.25 0.0018424313
bmi ENSG00000227184 0.559 0.00184444806
bmi ENSG00000100023 0.919 0.00185291747
bmi ENSG00000099953 0.974 0.00185930104
bmi ENSG00000139266 0.304 0.00186470067
bmi ENSG00000165985 0.75 0.00186696892
bmi ENSG00000165912 0.0644 0.00187021186
bmi ENSG00000070718 0.0544 0.0018741078
bmi ENSG00000233122 0.433 0.00187505107
bmi ENSG00000033050 0.274 0.00187969915
bmi ENSG00000241945 0.361 0.00188135347
bmi ENSG00000172175 0.303 0.00188165718
bmi ENSG00000162510 0.656 0.00188256897
bmi ENSG00000078804 8.97e-06 0.0018827618
bmi ENSG00000204856 0.194 0.00188581194
bmi ENSG00000178297 0.0263 0.00189760827
bmi ENSG00000136044 0.086 0.00189957689
bmi ENSG00000163602 0.669 0.00190164799
bmi ENSG00000178974 0.693 0.00190440837
bmi ENSG00000008441 0.308 0.00190630127
bmi ENSG00000197457 0.775 0.00190707838
bmi ENSG00000167895 0.415 0.00191510591
bmi ENSG00000236901 0.028 0.00191717505
bmi ENSG00000171132 0.268 0.0019185991
bmi ENSG00000174744 0.389 0.00191979204
bmi ENSG00000172977 0.507 0.00193366993
bmi ENSG00000181619 0.897 0.00194086064
bmi ENSG00000171159 0.102 0.00194123385
bmi ENSG00000167522 0.123 0.00194268796
bmi ENSG00000164976 0.337 0.00194387614
bmi ENSG00000218891 0.0854 0.00194558857
bmi ENSG00000179902 0.988 0.0019469486
bmi ENSG00000101161 0.0222 0.0019531227
bmi ENSG00000156030 0.473 0.00195380733
bmi ENSG00000167173 0.212 0.00195651086
bmi ENSG00000011021 0.207 0.00195800791
bmi ENSG00000235821 0.207 0.00195823893
bmi ENSG00000139163 0.614 0.00196046407
bmi ENSG00000204531 0.712 0.00196304522
bmi ENSG00000135899 0.56 0.00196654318
bmi ENSG00000174788 0.867 0.00197191694
bmi ENSG00000075914 0.3 0.00197391993
bmi ENSG00000132964 0.521 0.00197601181
bmi ENSG00000188997 0.443 0.0019768165
bmi ENSG00000160221 0.753 0.00198255234
bmi ENSG00000149636 0.757 0.00198438661
bmi ENSG00000168062 0.229 0.00199073077
bmi ENSG00000213071 0.0648 0.00199362557
bmi ENSG00000079385 0.169 0.00199770773
bmi ENSG00000043093 0.844 0.00200648897
bmi ENSG00000204622 0.605 0.00200696163
bmi ENSG00000197050 0.502 0.00201968038
bmi ENSG00000116791 0.211 0.00202411255
bmi ENSG00000146955 0.202 0.00202696592
bmi ENSG00000166986 0.0829 0.00202898854
bmi ENSG00000136271 0.368 0.00203331439
bmi ENSG00000196670 0.249 0.00203414249
bmi ENSG00000234684 0.365 0.00203544581
bmi ENSG00000005381 0.96 0.00203856424
bmi ENSG00000172922 0.598 0.00205565897
bmi ENSG00000162241 0.332 0.00206600629
bmi ENSG00000108830 0.903 0.00206654908
bmi ENSG00000225921 0.0277 0.00207577031
bmi ENSG00000105997 0.443 0.00207697974
bmi ENSG00000116771 0.464 0.00207957274
bmi ENSG00000074755 0.229 0.00208035455
bmi ENSG00000198648 0.271 0.00208052354
bmi ENSG00000120802 0.131 0.002080868
bmi ENSG00000100749 0.12 0.00208724515
bmi ENSG00000196712 0.981 0.00209172791
bmi ENSG00000183978 0.515 0.00209232866
bmi ENSG00000156261 0.785 0.002094788
bmi ENSG00000134824 0.602 0.0020997252
bmi ENSG00000067225 0.338 0.00210990622
bmi ENSG00000230457 0.518 0.0021101969
bmi ENSG00000138107 0.472 0.00211085303
bmi ENSG00000174792 0.635 0.00211156775
bmi ENSG00000144959 0.35 0.00211772817
bmi ENSG00000229833 0.917 0.00211862519
bmi ENSG00000172795 0.478 0.00212452557
bmi ENSG00000186532 0.539 0.0021252445
bmi ENSG00000106266 0.242 0.00212579456
bmi ENSG00000168066 0.65 0.00212710961
bmi ENSG00000124226 0.877 0.00213109623
bmi ENSG00000136279 0.663 0.00213189004
bmi ENSG00000010282 0.0179 0.00213331763
bmi ENSG00000033122 0.472 0.00214679389
bmi ENSG00000073792 0.627 0.00214832004
bmi ENSG00000183283 0.0597 0.00214953694
bmi ENSG00000187097 0.912 0.00215377559
bmi ENSG00000244462 0.182 0.00215636148
bmi ENSG00000177112 0.477 0.00215679507
bmi ENSG00000105963 0.949 0.00215701102
bmi ENSG00000137070 0.172 0.0021601209
bmi ENSG00000091592 0.184 0.00216157026
bmi ENSG00000065413 0.927 0.00216637285
bmi ENSG00000108622 0.814 0.00216738181
bmi ENSG00000173868 0.831 0.00216816578
bmi ENSG00000145335 0.771 0.00218343556
bmi ENSG00000109323 0.113 0.00218743239
bmi ENSG00000066185 0.896 0.00219042057
bmi ENSG00000149328 0.514 0.00219314281
bmi ENSG00000189114 0.867 0.00220166694
bmi ENSG00000168785 0.431 0.0022020031
bmi ENSG00000088888 0.227 0.00221364598
bmi ENSG00000084072 0.442 0.00222112694
bmi ENSG00000147679 0.107 0.0022374847
bmi ENSG00000133703 0.0669 0.00224053216
bmi ENSG00000138411 0.271 0.00224442706
bmi ENSG00000134046 0.798 0.00225340401
bmi ENSG00000165526 0.66 0.00225355593
bmi ENSG00000172292 0.513 0.00225431439
bmi ENSG00000069943 0.0747 0.00225940554
bmi ENSG00000185818 0.831 0.00226395282
bmi ENSG00000127125 0.97 0.00226422355
bmi ENSG00000137502 0.682 0.00227192984
bmi ENSG00000048471 0.588 0.00227242598
bmi ENSG00000116729 0.732 0.0022728012
bmi ENSG00000196700 0.129 0.00228777298
bmi ENSG00000157954 0.119 0.00228782102
bmi ENSG00000136002 0.167 0.00229029081
bmi ENSG00000186409 0.204 0.00229497717
bmi ENSG00000137817 0.762 0.00230179706
bmi ENSG00000109103 0.887 0.00230358965
bmi ENSG00000215417 0.0251 0.00230516886
bmi ENSG00000135144 0.911 0.00231135814
bmi ENSG00000169660 0.454 0.00231195397
bmi ENSG00000127561 0.0665 0.00231437419
bmi ENSG00000169258 0.432 0.00231477141
bmi ENSG00000247077 0.698 0.0023165165
bmi ENSG00000134308 0.272 0.0023167994
bmi ENSG00000166507 0.42 0.00232911287
bmi ENSG00000104879 0.191 0.00233068354
bmi ENSG00000105270 0.323 0.00233546983
bmi ENSG00000125944 0.74 0.00233850564
bmi ENSG00000117115 0.823 0.00234532217
bmi ENSG00000007255 0.823 0.00235754638
bmi ENSG00000106554 0.476 0.00235764433
bmi ENSG00000123329 0.757 0.00236337093
bmi ENSG00000171443 0.187 0.00236957359
bmi ENSG00000119608 0.463 0.00237098904
bmi ENSG00000183426 0.423 0.00238896949
bmi ENSG00000154114 0.686 0.00240529925
bmi ENSG00000186056 0.995 0.0024060314
bmi ENSG00000129245 0.0364 0.00240850115
bmi ENSG00000145075 0.735 0.00240862503
bmi ENSG00000261652 0.651 0.00240867723
bmi ENSG00000124743 0.0976 0.00240889606
bmi ENSG00000149792 0.031 0.00241159358
bmi ENSG00000181481 0.638 0.00241694907
bmi ENSG00000122779 0.87 0.00241923604
bmi ENSG00000171428 0.645 0.0024218212
bmi ENSG00000100083 0.908 0.00242405786
bmi ENSG00000221883 0.602 0.00242660544
bmi ENSG00000074370 0.854 0.002426619
bmi ENSG00000187446 0.633 0.00242944075
bmi ENSG00000174125 0.074 0.00243123471
bmi ENSG00000156017 0.161 0.00243313398
bmi ENSG00000221866 0.959 0.00243602682
bmi ENSG00000163508 0.256 0.00245187271
bmi ENSG00000176386 0.133 0.00245684348
bmi ENSG00000230262 0.8 0.00245765133
bmi ENSG00000126003 0.178 0.00245834585
bmi ENSG00000187609 0.447 0.0024641153
bmi ENSG00000173805 0.626 0.00246537743
bmi ENSG00000064313 0.113 0.00247216145
bmi ENSG00000003249 0.0504 0.00247715916
bmi ENSG00000053108 0.116 0.00248440512
bmi ENSG00000129450 0.641 0.00249377645
bmi ENSG00000100146 0.28 0.00249792852
bmi ENSG00000188186 0.669 0.00249916261
bmi ENSG00000264743 0.188 0.00249971237
bmi ENSG00000164112 0.673 0.00249976105
bmi ENSG00000251474 0.113 0.00249991458
bmi ENSG00000259703 0.122 0.00251662218
bmi ENSG00000213930 0.452 0.00251765121
bmi ENSG00000081985 0.242 0.00251999774
bmi ENSG00000141858 0.944 0.00252032409
bmi ENSG00000089327 0.622 0.00252494185
bmi ENSG00000145882 0.857 0.00252506686
bmi ENSG00000077616 0.649 0.00253206943
bmi ENSG00000165238 0.526 0.00253485061
bmi ENSG00000108506 0.866 0.00253595895
bmi ENSG00000143126 0.327 0.00254330277
bmi ENSG00000092096 0.00385 0.00254385827
bmi ENSG00000214944 0.406 0.00254805317
bmi ENSG00000067167 0.524 0.00254927575
bmi ENSG00000150907 0.0928 0.00254975844
bmi ENSG00000173567 0.372 0.00255294205
bmi ENSG00000072062 0.701 0.00255413956
bmi ENSG00000162407 0.722 0.00255523301
bmi ENSG00000178460 0.42 0.00255579903
bmi ENSG00000075702 0.508 0.00257103875
bmi ENSG00000161265 0.513 0.00257116496
bmi ENSG00000136875 0.567 0.00257257994
bmi ENSG00000088833 0.735 0.00257546515
bmi ENSG00000156787 0.631 0.0025782486
bmi ENSG00000197122 0.287 0.00257846326
bmi ENSG00000156831 0.208 0.00257891506
bmi ENSG00000100147 0.135 0.00258122627
bmi ENSG00000105928 0.0917 0.00258891345
bmi ENSG00000157152 0.015 0.00258991647
bmi ENSG00000198746 0.387 0.00259261401
bmi ENSG00000125995 0.601 0.00259567657
bmi ENSG00000007314 0.735 0.00259641456
bmi ENSG00000121933 0.0662 0.00260956262
bmi ENSG00000204574 0.796 0.00261298046
bmi ENSG00000148090 0.272 0.00262276408
bmi ENSG00000205639 0.973 0.00262752327
bmi ENSG00000110711 0.712 0.00262811773
bmi ENSG00000163874 0.153 0.00263908764
bmi ENSG00000223959 0.185 0.00264078322
bmi ENSG00000205339 0.23 0.00264364044
bmi ENSG00000169045 0.33 0.00265358227
bmi ENSG00000170634 0.566 0.00265509133
bmi ENSG00000267100 0.37 0.00265676549
bmi ENSG00000049249 0.305 0.00266057198
bmi ENSG00000228903 0.22 0.00266764028
bmi ENSG00000171960 0.293 0.00266895087
bmi ENSG00000145723 0.382 0.0026702894
bmi ENSG00000138399 0.559 0.0026741372
bmi ENSG00000111052 0.234 0.0026791457
bmi ENSG00000198961 0.379 0.00268031732
bmi ENSG00000018699 0.689 0.00268728897
bmi ENSG00000153485 0.807 0.00268978467
bmi ENSG00000169567 0.0857 0.00269678188
bmi ENSG00000250565 0.406 0.00269729645
bmi ENSG00000058063 0.555 0.00270022866
bmi ENSG00000144642 0.527 0.00271773744
bmi ENSG00000110660 0.0532 0.00271937764
bmi ENSG00000157191 0.175 0.00271962271
bmi ENSG00000182606 0.615 0.00272308306
bmi ENSG00000161021 0.158 0.00272480323
bmi ENSG00000163083 0.386 0.00272946986
bmi ENSG00000185101 0.737 0.00273387339
bmi ENSG00000078687 0.856 0.00273655211
bmi ENSG00000177721 0.413 0.00273904929
bmi ENSG00000179242 0.214 0.00273987208
bmi ENSG00000230445 0.354 0.0027488733
bmi ENSG00000156398 0.31 0.0027492379
bmi ENSG00000056097 0.718 0.00275171221
bmi ENSG00000128594 0.892 0.00275186491
bmi ENSG00000105011 0.586 0.00275243581
bmi ENSG00000128463 0.269 0.00275588319
bmi ENSG00000204599 0.139 0.00275659222
bmi ENSG00000013573 0.909 0.0027612353
bmi ENSG00000156239 0.0418 0.00277150514
bmi ENSG00000163599 0.0113 0.00277381795
bmi ENSG00000006114 0.806 0.00278196012
bmi ENSG00000135587 0.924 0.0027834615
bmi ENSG00000137449 0.247 0.00279337778
bmi ENSG00000107147 0.825 0.00279658181
bmi ENSG00000087111 0.884 0.00279682654
bmi ENSG00000105278 0.522 0.00279851203
bmi ENSG00000132294 0.165 0.00279925676
bmi ENSG00000173214 0.211 0.00280900565
bmi ENSG00000140459 0.0272 0.00282304644
bmi ENSG00000103222 0.93 0.00282368201
bmi ENSG00000179912 0.669 0.00282754035
bmi ENSG00000071051 0.553 0.00282882237
bmi ENSG00000138623 0.389 0.00283217161
bmi ENSG00000129673 0.494 0.00283454874
bmi ENSG00000065029 0.026 0.00283517917
bmi ENSG00000178607 0.657 0.00283529002
bmi ENSG00000147955 0.921 0.00283906503
bmi ENSG00000142453 0.121 0.00284199014
bmi ENSG00000106628 0.986 0.0028426947
bmi ENSG00000134825 0.662 0.00284562297
bmi ENSG00000156642 0.00486 0.00285114417
bmi ENSG00000141562 0.207 0.00285216689
bmi ENSG00000126775 0.702 0.00285995523
bmi ENSG00000140474 0.275 0.0028820769
bmi ENSG00000146828 0.233 0.00288212715
bmi ENSG00000227124 0.754 0.00288949135
bmi ENSG00000144791 0.273 0.00289103624
bmi ENSG00000102678 0.0672 0.00289970113
bmi ENSG00000173421 0.203 0.00292611007
bmi ENSG00000050165 0.248 0.00293604454
bmi ENSG00000170004 0.466 0.00293747827
bmi ENSG00000118307 0.719 0.00294248668
bmi ENSG00000104714 0.156 0.0029473677
bmi ENSG00000156011 0.521 0.0029547898
bmi ENSG00000055813 0.797 0.00295502533
bmi ENSG00000112182 0.239 0.00295529938
bmi ENSG00000235217 0.392 0.00296108306
bmi ENSG00000126246 0.573 0.00296473781
bmi ENSG00000171219 0.689 0.00296533115
bmi ENSG00000167711 0.436 0.00296820122
bmi ENSG00000173653 0.316 0.00296940616
bmi ENSG00000164037 0.864 0.00296957804
bmi ENSG00000179271 0.0473 0.00297170846
bmi ENSG00000079432 0.198 0.00298527961
bmi ENSG00000138311 0.991 0.00298591067
bmi ENSG00000106733 0.199 0.00299322776
bmi ENSG00000059804 0.0743 0.00299723206
bmi ENSG00000244005 0.801 0.00300464764
bmi ENSG00000026025 0.789 0.00300875491
bmi ENSG00000167874 0.521 0.00301463237
bmi ENSG00000164815 0.611 0.00301535718
bmi ENSG00000140350 0.799 0.00301649989
bmi ENSG00000189366 0.744 0.00301672757
bmi ENSG00000135960 0.331 0.00302337652
bmi ENSG00000158079 0.212 0.0030248376
bmi ENSG00000115295 0.905 0.0030283185
bmi ENSG00000215375 0.625 0.00304144023
bmi ENSG00000172663 0.0325 0.00304548522
bmi ENSG00000087495 0.0725 0.00304854622
bmi ENSG00000214212 0.25 0.00305683611
bmi ENSG00000106443 0.0638 0.00306324429
bmi ENSG00000145725 0.343 0.00306452027
bmi ENSG00000150316 0.732 0.00306516951
bmi ENSG00000166987 0.587 0.00306531108
bmi ENSG00000166295 0.787 0.00307414238
bmi ENSG00000135596 0.169 0.00308366487
bmi ENSG00000099904 0.785 0.00308914403
bmi ENSG00000130713 0.934 0.00308931959
bmi ENSG00000183011 0.936 0.00309371041
bmi ENSG00000077097 0.345 0.00309457257
bmi ENSG00000137200 0.229 0.00309831441
bmi ENSG00000011275 0.436 0.00309939294
bmi ENSG00000168876 0.548 0.00310150738
bmi ENSG00000171109 1 0.00310177301
bmi ENSG00000173482 0.687 0.00310239589
bmi ENSG00000185386 0.363 0.00310344495
bmi ENSG00000131043 0.675 0.00310752029
bmi ENSG00000116985 0.64 0.00310835979
bmi ENSG00000171865 0.807 0.00311096801
bmi ENSG00000168734 0.0874 0.0031161211
bmi ENSG00000182224 0.346 0.00311627377
bmi ENSG00000006327 0.0662 0.00311852554
bmi ENSG00000124523 0.982 0.00311876627
bmi ENSG00000123545 0.324 0.00313046827
bmi ENSG00000156475 0.391 0.00314684064
bmi ENSG00000134644 0.186 0.00315018597
bmi ENSG00000157087 0.338 0.00315782352
bmi ENSG00000196792 0.737 0.0031603741
bmi ENSG00000137100 0.00166 0.00316179743
bmi ENSG00000157540 0.155 0.00316753513
bmi ENSG00000114346 0.41 0.00316925183
bmi ENSG00000168924 0.391 0.00317126092
bmi ENSG00000126562 0.797 0.00317656067
bmi ENSG00000256618 0.149 0.00317968681
bmi ENSG00000152785 0.137 0.00318158911
bmi ENSG00000164941 0.956 0.00318308298
bmi ENSG00000101040 0.487 0.00318545473
bmi ENSG00000104907 0.899 0.00318831045
bmi ENSG00000140497 0.0782 0.00318947189
bmi ENSG00000135049 0.00356 0.00319237254
bmi ENSG00000182379 0.261 0.00319907059
bmi ENSG00000198728 0.753 0.00320435754
bmi ENSG00000162976 0.803 0.00320878262
bmi ENSG00000076944 0.00613 0.00320940088
bmi ENSG00000238197 0.293 0.00321160373
bmi ENSG00000140675 0.533 0.00321331448
bmi ENSG00000236790 0.235 0.0032257186
bmi ENSG00000174574 0.552 0.00323515023
bmi ENSG00000170633 0.804 0.00324170127
bmi ENSG00000137411 0.494 0.00324711012
bmi ENSG00000184967 0.406 0.00324887277
bmi ENSG00000049656 0.705 0.00324897297
bmi ENSG00000151376 0.629 0.00324935591
bmi ENSG00000103528 0.221 0.00325242248
bmi ENSG00000074276 0.906 0.00325827339
bmi ENSG00000071909 0.493 0.00326156619
bmi ENSG00000141295 0.894 0.00326252695
bmi ENSG00000067596 0.52 0.003264608
bmi ENSG00000214597 0.774 0.00327016587
bmi ENSG00000163995 0.18 0.00327607401
bmi ENSG00000149534 0.946 0.00327664349
bmi ENSG00000155545 0.424 0.00328033941
bmi ENSG00000188938 0.457 0.00328164682
bmi ENSG00000100403 0.279 0.00328920418
bmi ENSG00000151746 0.363 0.00330668707
bmi ENSG00000166192 0.298 0.0033067549
bmi ENSG00000188191 0.858 0.00330819468
bmi ENSG00000107614 0.0311 0.00330862514
bmi ENSG00000100346 0.716 0.00331325864
bmi ENSG00000120899 0.0283 0.00331608137
bmi ENSG00000065882 0.254 0.0033193169
bmi ENSG00000129167 0.917 0.00332248982
bmi ENSG00000181852 0.903 0.0033256043
bmi ENSG00000172301 0.612 0.00333067405
bmi ENSG00000131051 0.429 0.00333949948
bmi ENSG00000223508 0.375 0.00334137198
bmi ENSG00000164930 0.43 0.00334905891
bmi ENSG00000168393 0.971 0.00335232135
bmi ENSG00000182747 0.8 0.00335895882
bmi ENSG00000131467 0.523 0.00336337666
bmi ENSG00000168496 0.328 0.00336416578
bmi ENSG00000111012 0.0632 0.00336883985
bmi ENSG00000164967 0.222 0.00337395333
bmi ENSG00000221947 0.866 0.00337450614
bmi ENSG00000110077 0.166 0.00337552668
bmi ENSG00000255974 0.168 0.00337627314
bmi ENSG00000186918 0.434 0.00337910275
bmi ENSG00000092140 0.848 0.003382775
bmi ENSG00000197409 0.825 0.00338984818
bmi ENSG00000173208 0.145 0.00339121939
bmi ENSG00000137413 0.24 0.00339227357
bmi ENSG00000138160 0.673 0.00339957277
bmi ENSG00000074842 0.276 0.00340527584
bmi ENSG00000131979 0.427 0.00341044762
bmi ENSG00000099284 0.639 0.00341301909
bmi ENSG00000166246 0.354 0.00341848549
bmi ENSG00000214160 0.297 0.00343756861
bmi ENSG00000204634 0.169 0.00344148346
bmi ENSG00000095585 0.0743 0.00345491547
bmi ENSG00000119673 0.875 0.00345508568
bmi ENSG00000197057 0.452 0.0034573803
bmi ENSG00000124357 0.386 0.00346129528
bmi ENSG00000184178 0.69 0.00346394658
bmi ENSG00000072818 0.0526 0.00346526943
bmi ENSG00000119720 0.458 0.00347513777
bmi ENSG00000179262 0.0858 0.00347593399
bmi ENSG00000146856 0.668 0.00348520154
bmi ENSG00000179935 0.915 0.00348535612
bmi ENSG00000175203 0.178 0.00348649489
bmi ENSG00000179981 0.398 0.00348798195
bmi ENSG00000152404 0.485 0.00349068418
bmi ENSG00000100347 0.76 0.00349187271
bmi ENSG00000173801 0.194 0.0034929061
bmi ENSG00000133101 0.773 0.00349982325
bmi ENSG00000160200 0.0313 0.00350058881
bmi ENSG00000138639 0.892 0.00350823036
bmi ENSG00000124788 0.392 0.00351352424
bmi ENSG00000113369 0.329 0.00351502246
bmi ENSG00000101224 0.000172 0.00351581889
bmi ENSG00000173762 0.0597 0.00351790142
bmi ENSG00000100351 0.526 0.0035206796
bmi ENSG00000160888 0.566 0.00352205388
bmi ENSG00000197846 0.138 0.00352669843
bmi ENSG00000103145 0.611 0.00352687294
bmi ENSG00000181274 0.245 0.00353372591
bmi ENSG00000129084 0.418 0.00353883943
bmi ENSG00000245614 0.433 0.00355081595
bmi ENSG00000136111 0.332 0.00355110418
bmi ENSG00000131652 0.753 0.00355194086
bmi ENSG00000164610 0.906 0.00355521079
bmi ENSG00000196975 0.0173 0.00355749111
bmi ENSG00000138758 0.297 0.00355894306
bmi ENSG00000101447 0.847 0.00356169003
bmi ENSG00000179818 0.517 0.00356398513
bmi ENSG00000173715 0.443 0.00357401993
bmi ENSG00000131475 0.0775 0.00357884406
bmi ENSG00000115935 0.613 0.00357983158
bmi ENSG00000105996 0.724 0.00358091927
bmi ENSG00000155640 0.222 0.00358188747
bmi ENSG00000198954 0.169 0.0035843411
bmi ENSG00000115155 0.183 0.00358450018
bmi ENSG00000175514 0.157 0.00358561737
bmi ENSG00000087077 0.0607 0.00358573509
bmi ENSG00000196411 0.611 0.0035883154
bmi ENSG00000184903 0.0427 0.00359782599
bmi ENSG00000137270 0.0832 0.00359835065
bmi ENSG00000101460 0.845 0.00360232445
bmi ENSG00000145416 0.759 0.00360285302
bmi ENSG00000171714 0.131 0.00360377149
bmi ENSG00000171135 0.362 0.00361566036
bmi ENSG00000138018 0.253 0.00362049146
bmi ENSG00000108384 0.924 0.00362246916
bmi ENSG00000101336 0.187 0.00362359926
bmi ENSG00000176387 0.362 0.00362386376
bmi ENSG00000173825 0.708 0.00362471423
bmi ENSG00000159720 0.967 0.00362832564
bmi ENSG00000175197 0.424 0.00363062231
bmi ENSG00000182325 0.768 0.00363616443
bmi ENSG00000117013 0.194 0.00363751006
bmi ENSG00000118412 0.505 0.00364115912
bmi ENSG00000037897 0.225 0.00364163554
bmi ENSG00000113580 0.193 0.00364364541
bmi ENSG00000105258 0.587 0.00364977522
bmi ENSG00000132510 0.147 0.00365782343
bmi ENSG00000137936 0.483 0.00365909509
bmi ENSG00000185215 0.309 0.00366377337
bmi ENSG00000144031 0.175 0.00367559871
bmi ENSG00000063438 0.0442 0.00367756429
bmi ENSG00000204136 0.371 0.00368120289
bmi ENSG00000110063 0.0549 0.00368693323
bmi ENSG00000092199 0.174 0.00369348476
bmi ENSG00000178761 0.451 0.00369534816
bmi ENSG00000173947 0.567 0.00369673143
bmi ENSG00000175544 0.109 0.00369834112
bmi ENSG00000162599 0.18 0.0037050286
bmi ENSG00000012223 0.8 0.00370692908
bmi ENSG00000115919 0.0482 0.00371438543
bmi ENSG00000103257 0.843 0.00371908439
bmi ENSG00000179922 0.501 0.00371994384
bmi ENSG00000131165 0.931 0.00372319611
bmi ENSG00000162298 0.318 0.00372411395
bmi ENSG00000233429 0.328 0.00372462718
bmi ENSG00000160683 0.000696 0.00373383083
bmi ENSG00000198453 0.963 0.0037341061
bmi ENSG00000099901 0.261 0.00373547638
bmi ENSG00000111445 0.868 0.00374115513
bmi ENSG00000158486 0.63 0.00374257685
bmi ENSG00000076604 0.174 0.00374357458
bmi ENSG00000214078 0.176 0.00374713203
bmi ENSG00000075711 0.949 0.00374713518
bmi ENSG00000173812 0.556 0.00374808837
bmi ENSG00000108798 0.0757 0.00375261588
bmi ENSG00000157911 0.306 0.00375452737
bmi ENSG00000101363 0.597 0.00375684521
bmi ENSG00000165219 0.404 0.00376723289
bmi ENSG00000101350 0.00106 0.00377337602
bmi ENSG00000151952 0.919 0.00377468987
bmi ENSG00000020922 0.767 0.00377959042
bmi ENSG00000155827 0.121 0.00378011355
bmi ENSG00000141150 0.211 0.00378614019
bmi ENSG00000085365 0.815 0.0037894041
bmi ENSG00000110697 0.517 0.00379292982
bmi ENSG00000112365 0.0236 0.0038048532
bmi ENSG00000048828 0.831 0.00380504804
bmi ENSG00000087250 0.964 0.00380912467
bmi ENSG00000059378 0.924 0.00381807099
bmi ENSG00000197629 0.0926 0.00382265023
bmi ENSG00000112972 0.863 0.00382778403
bmi ENSG00000163882 0.616 0.00382976706
bmi ENSG00000141294 0.908 0.00383312636
bmi ENSG00000121964 0.2 0.00383565424
bmi ENSG00000090447 0.975 0.00384493282
bmi ENSG00000119669 0.836 0.00384578671
bmi ENSG00000104613 0.0929 0.00385151527
bmi ENSG00000174796 0.435 0.00385531935
bmi ENSG00000185803 0.227 0.00386565261
bmi ENSG00000044574 0.448 0.0038689836
bmi ENSG00000159086 0.691 0.00386942922
bmi ENSG00000261221 0.422 0.00387289343
bmi ENSG00000163812 0.996 0.0038751073
bmi ENSG00000172232 0.618 0.00387947802
bmi ENSG00000128567 0.513 0.00388284255
bmi ENSG00000162613 0.053 0.00388561358
bmi ENSG00000136560 0.636 0.00388865469
bmi ENSG00000172354 0.216 0.00389220486
bmi ENSG00000178802 0.826 0.00389595941
bmi ENSG00000239382 0.653 0.0039013914
bmi ENSG00000027001 0.396 0.00390275252
bmi ENSG00000133424 0.0518 0.00390711278
bmi ENSG00000141574 0.295 0.00391792053
bmi ENSG00000145715 0.4 0.00392619062
bmi ENSG00000077063 0.775 0.00392847214
bmi ENSG00000048405 0.221 0.00393343789
bmi ENSG00000101347 0.662 0.00393345635
bmi ENSG00000154451 0.691 0.00393502634
bmi ENSG00000123427 0.669 0.00393921975
bmi ENSG00000186174 0.681 0.00394299252
bmi ENSG00000157429 0.97 0.00395249161
bmi ENSG00000065548 0.37 0.00395648534
bmi ENSG00000112394 0.862 0.0039569388
bmi ENSG00000104635 0.883 0.00397733953
bmi ENSG00000010030 0.801 0.00398077257
bmi ENSG00000134318 0.505 0.00398478722
bmi ENSG00000132846 0.000226 0.00398779902
bmi ENSG00000163633 0.931 0.0039987119
bmi ENSG00000145354 0.789 0.00400285745
bmi ENSG00000076924 0.263 0.00400719612
bmi ENSG00000066933 0.0481 0.00400906341
bmi ENSG00000023041 0.247 0.00401022235
bmi ENSG00000156471 0.604 0.00402716508
bmi ENSG00000173065 0.268 0.00403031671
bmi ENSG00000136732 0.058 0.00403630779
bmi ENSG00000101452 0.478 0.00403863305
bmi ENSG00000068784 0.0338 0.00403935729
bmi ENSG00000125249 0.978 0.00404448846
bmi ENSG00000198846 0.72 0.00404851612
bmi ENSG00000177868 0.634 0.00405050079
bmi ENSG00000197471 0.00222 0.00405143516
bmi ENSG00000125817 0.15 0.00405520464
bmi ENSG00000134996 0.43 0.00406692145
bmi ENSG00000133606 0.991 0.00407109649
bmi ENSG00000197013 0.536 0.00407161832
bmi ENSG00000137776 0.236 0.00407855485
bmi ENSG00000162408 0.857 0.00408653825
bmi ENSG00000100478 0.851 0.00408921873
bmi ENSG00000136146 0.882 0.00409362427
bmi ENSG00000129270 0.752 0.00409728452
bmi ENSG00000127922 0.353 0.0041043164
bmi ENSG00000198435 0.0715 0.00410925
bmi ENSG00000155876 0.329 0.00411060246
bmi ENSG00000100601 0.089 0.00411165171
bmi ENSG00000143119 0.058 0.00412043416
bmi ENSG00000170989 0.177 0.0041206365
bmi ENSG00000143942 0.952 0.00412979534
bmi ENSG00000161277 0.0393 0.00413753347
bmi ENSG00000139132 0.568 0.00414047314
bmi ENSG00000104964 0.00596 0.00414385721
bmi ENSG00000197798 0.918 0.00415208738
bmi ENSG00000125485 0.964 0.00415945194
bmi ENSG00000189350 0.713 0.00415984715
bmi ENSG00000172602 0.921 0.00416476084
bmi ENSG00000145990 0.724 0.00417147161
bmi ENSG00000105327 0.268 0.00417557364
bmi ENSG00000112164 0.783 0.00417586503
bmi ENSG00000171425 0.112 0.004180559
bmi ENSG00000196839 0.0748 0.00418255211
bmi ENSG00000109332 0.882 0.00420039465
bmi ENSG00000156411 0.0101 0.00420118642
bmi ENSG00000179218 0.971 0.00420906766
bmi ENSG00000169372 0.128 0.00421085086
bmi ENSG00000099875 0.123 0.00421429436
bmi ENSG00000143013 0.0582 0.00421993644
bmi ENSG00000112715 0.0383 0.00422134342
bmi ENSG00000038274 0.0146 0.00423226633
bmi ENSG00000008283 0.237 0.00423324078
bmi ENSG00000179846 0.856 0.00423662461
bmi ENSG00000247774 0.183 0.00423700173
bmi ENSG00000110315 0.899 0.00424046936
bmi ENSG00000126790 0.102 0.00425612348
bmi ENSG00000127743 0.79 0.0042562979
bmi ENSG00000122359 0.581 0.00426251239
bmi ENSG00000104835 0.981 0.00426789811
bmi ENSG00000153575 0.29 0.00426861889
bmi ENSG00000008517 0.114 0.00428275832
bmi ENSG00000127527 0.105 0.00429103882
bmi ENSG00000252835 0.954 0.00429258372
bmi ENSG00000163235 0.737 0.00430506779
bmi ENSG00000117682 0.459 0.00431030123
bmi ENSG00000140470 0.627 0.00431374775
bmi ENSG00000160877 0.979 0.00431970666
bmi ENSG00000148057 0.738 0.00432511865
bmi ENSG00000205302 0.521 0.00432804361
bmi ENSG00000186280 0.768 0.00433465864
bmi ENSG00000147457 0.354 0.00433555661
bmi ENSG00000128228 0.158 0.00433594353
bmi ENSG00000141934 0.367 0.00433956084
bmi ENSG00000104979 0.322 0.00434725842
bmi ENSG00000165309 0.755 0.00434969004
bmi ENSG00000137876 0.307 0.00435165911
bmi ENSG00000105991 0.0856 0.00435762026
bmi ENSG00000132950 0.805 0.00436097736
bmi ENSG00000100983 0.485 0.00436142095
bmi ENSG00000133678 0.943 0.00436371118
bmi ENSG00000063761 0.362 0.00436526256
bmi ENSG00000104915 0.699 0.00438243429
bmi ENSG00000187556 0.736 0.00439780711
bmi ENSG00000144043 0.596 0.00440479959
bmi ENSG00000165140 0.0348 0.00441314256
bmi ENSG00000262359 0.78 0.00442191
bmi ENSG00000048462 0.91 0.00442874715
bmi ENSG00000167716 0.243 0.0044315441
bmi ENSG00000101109 0.555 0.00444200248
bmi ENSG00000171469 0.382 0.0044449614
bmi ENSG00000079263 0.00519 0.00444529139
bmi ENSG00000143036 0.347 0.00445884297
bmi ENSG00000184384 0.125 0.00446751054
bmi ENSG00000106066 0.0895 0.00446754144
bmi ENSG00000135127 0.931 0.00447091153
bmi ENSG00000125966 0.54 0.00447286286
bmi ENSG00000167083 0.01 0.00447483231
bmi ENSG00000161013 0.756 0.0044757366
bmi ENSG00000173838 0.69 0.00447824064
bmi ENSG00000057704 0.679 0.00447945643
bmi ENSG00000134864 0.559 0.004481902
bmi ENSG00000169607 0.0929 0.00448914456
bmi ENSG00000008516 0.811 0.00449184962
bmi ENSG00000123607 0.658 0.00449217547
bmi ENSG00000225492 0.385 0.00449398809
bmi ENSG00000101596 0.347 0.0044943418
bmi ENSG00000129667 0.0936 0.00450577001
bmi ENSG00000241560 0.935 0.0045119706
bmi ENSG00000053918 0.43 0.0045137882
bmi ENSG00000198754 0.741 0.00451824494
bmi ENSG00000105556 0.285 0.00453481326
bmi ENSG00000151623 0.211 0.00453566345
bmi ENSG00000146826 0.209 0.00454207054
bmi ENSG00000181392 0.288 0.0045508107
bmi ENSG00000144909 0.405 0.00455637856
bmi ENSG00000119927 0.399 0.00456110033
bmi ENSG00000137968 0.246 0.00456677108
bmi ENSG00000177465 0.913 0.00456864256
bmi ENSG00000123989 0.84 0.00456878873
bmi ENSG00000185250 0.639 0.00457107852
bmi ENSG00000023516 0.0929 0.00457446209
bmi ENSG00000167740 0.822 0.00458115184
bmi ENSG00000165264 0.217 0.00458496715
bmi ENSG00000178409 0.546 0.0045867964
bmi ENSG00000121101 0.454 0.00458877064
bmi ENSG00000113273 0.272 0.00458959082
bmi ENSG00000185361 0.212 0.00459814022
bmi ENSG00000092931 0.862 0.00460326566
bmi ENSG00000019485 0.708 0.00460456936
bmi ENSG00000127540 0.741 0.00460793974
bmi ENSG00000267059 0.286 0.00460793974
bmi ENSG00000101464 0.365 0.00461487717
bmi ENSG00000181778 0.968 0.00461558899
bmi ENSG00000100934 0.893 0.00461800276
bmi ENSG00000172725 0.71 0.00463132768
bmi ENSG00000090273 0.952 0.00463159326
bmi ENSG00000080839 0.29 0.00463464815
bmi ENSG00000169994 0.813 0.00463508128
bmi ENSG00000135314 0.941 0.00463611958
bmi ENSG00000163393 0.0579 0.00463664983
bmi ENSG00000213937 0.745 0.00467993897
bmi ENSG00000010319 0.42 0.00468086577
bmi ENSG00000165943 0.232 0.00468414039
bmi ENSG00000126583 0.799 0.00468511774
bmi ENSG00000198518 0.961 0.00469691202
bmi ENSG00000108823 0.136 0.00469789842
bmi ENSG00000105254 0.186 0.0047057828
bmi ENSG00000138398 0.548 0.00470783554
bmi ENSG00000112561 0.151 0.00471843323
bmi ENSG00000153902 0.55 0.00472008047
bmi ENSG00000137103 0.322 0.00472231187
bmi ENSG00000167967 0.873 0.00472525194
bmi ENSG00000159111 0.593 0.00473161829
bmi ENSG00000204590 0.17 0.00473362334
bmi ENSG00000152804 0.49 0.00473430038
bmi ENSG00000174672 0.424 0.0047531357
bmi ENSG00000112210 0.508 0.00475569004
bmi ENSG00000075234 0.766 0.00475702945
bmi ENSG00000078900 0.862 0.00475803489
bmi ENSG00000164938 0.669 0.00475839831
bmi ENSG00000103184 0.604 0.0047610551
bmi ENSG00000146243 0.814 0.00476605623
bmi ENSG00000087116 0.914 0.00479489303
bmi ENSG00000073282 0.47 0.00479659616
bmi ENSG00000146247 0.895 0.00479822745
bmi ENSG00000130935 0.991 0.00479855898
bmi ENSG00000160602 0.974 0.00480989197
bmi ENSG00000269893 0.314 0.00481615973
bmi ENSG00000172493 0.457 0.00482040673
bmi ENSG00000138101 0.932 0.00483205643
bmi ENSG00000215475 0.639 0.00483778614
bmi ENSG00000176595 0.0402 0.00484705336
bmi ENSG00000123297 0.215 0.00484870435
bmi ENSG00000159723 0.776 0.0048799848
bmi ENSG00000106991 0.865 0.00488261296
bmi ENSG00000186638 0.892 0.00488674878
bmi ENSG00000079462 0.0752 0.00488926792
bmi ENSG00000113312 0.415 0.00490374828
bmi ENSG00000040608 0.289 0.00490929112
bmi ENSG00000115073 0.171 0.00491413808
bmi ENSG00000165490 0.0129 0.00495311975
bmi ENSG00000128218 0.665 0.00495526567
bmi ENSG00000075218 0.376 0.00495895559
bmi ENSG00000147677 0.562 0.00496328368
bmi ENSG00000231672 0.804 0.00497233054
bmi ENSG00000166578 0.00394 0.0049791187
bmi ENSG00000112787 0.316 0.00498304867
bmi ENSG00000089009 0.241 0.00499466176
bmi ENSG00000168397 0.669 0.00499494139
bmi ENSG00000139405 0.643 0.00499939175
bmi ENSG00000132570 0.0846 0.0050189023
bmi ENSG00000167674 0.0546 0.00503050126
bmi ENSG00000117713 0.183 0.00503051541
bmi ENSG00000167419 0.832 0.00503194603
bmi ENSG00000102445 0.95 0.00503306531
bmi ENSG00000148841 0.674 0.00503876196
bmi ENSG00000221946 0.119 0.00504171275
bmi ENSG00000011260 0.463 0.00504864679
bmi ENSG00000173226 0.276 0.00505815209
bmi ENSG00000143882 0.316 0.00506330659
bmi ENSG00000105219 0.459 0.00506988316
bmi ENSG00000101442 0.203 0.0050704663
bmi ENSG00000186635 0.0875 0.00507763557
bmi ENSG00000112855 0.743 0.00507922662
bmi ENSG00000177853 0.918 0.00507924142
bmi ENSG00000167968 0.26 0.0050820188
bmi ENSG00000162069 0.393 0.00508236002
bmi ENSG00000167797 0.228 0.00510359957
bmi ENSG00000103429 0.943 0.00510937821
bmi ENSG00000145781 0.734 0.00511640595
bmi ENSG00000136869 0.00876 0.00511855848
bmi ENSG00000092108 0.197 0.00512653341
bmi ENSG00000197958 0.748 0.0051279048
bmi ENSG00000146918 0.279 0.00513929799
bmi ENSG00000117408 0.927 0.0051466874
bmi ENSG00000151474 0.48 0.00515111231
bmi ENSG00000014164 0.438 0.00515382162
bmi ENSG00000125971 0.474 0.00516246417
bmi ENSG00000266124 0.657 0.00517260865
bmi ENSG00000213402 0.113 0.00517273686
bmi ENSG00000130560 0.572 0.00517682702
bmi ENSG00000235106 0.322 0.00519301396
bmi ENSG00000113761 0.328 0.00519778265
bmi ENSG00000049245 0.0514 0.00519874919
bmi ENSG00000127554 0.632 0.00520087367
bmi ENSG00000240972 0.586 0.00520140915
bmi ENSG00000172081 0.649 0.00520568204
bmi ENSG00000129951 0.645 0.00520675052
bmi ENSG00000089847 0.5 0.00520705166
bmi ENSG00000132386 0.137 0.00521402909
bmi ENSG00000133985 0.53 0.0052194874
bmi ENSG00000095380 0.834 0.00522557877
bmi ENSG00000130943 0.741 0.00522665023
bmi ENSG00000140299 0.117 0.0052341458
bmi ENSG00000201302 0.404 0.00525835647
bmi ENSG00000163412 0.385 0.00526401749
bmi ENSG00000235194 0.608 0.00526606372
bmi ENSG00000067334 0.157 0.00526888597
bmi ENSG00000172748 0.512 0.00527478249
bmi ENSG00000196460 0.762 0.00527833573
bmi ENSG00000182841 0.313 0.00528442138
bmi ENSG00000082898 0.289 0.0052888341
bmi ENSG00000213626 0.71 0.00528928597
bmi ENSG00000176490 0.468 0.00529883035
bmi ENSG00000128191 0.46 0.00530011826
bmi ENSG00000170445 0.142 0.00530396974
bmi ENSG00000161638 0.646 0.00531044548
bmi ENSG00000119616 0.567 0.00531475052
bmi ENSG00000135269 0.568 0.00532077423
bmi ENSG00000121390 0.225 0.00532648003
bmi ENSG00000157456 0.715 0.00535255724
bmi ENSG00000238227 0.325 0.0053577171
bmi ENSG00000198498 0.707 0.00536558631
bmi ENSG00000159214 0.893 0.0053672136
bmi ENSG00000083842 0.473 0.00537009254
bmi ENSG00000165671 0.946 0.00537865032
bmi ENSG00000165821 0.44 0.00538419761
bmi ENSG00000188315 0.784 0.00538426843
bmi ENSG00000140307 0.768 0.00538844338
bmi ENSG00000185950 0.00267 0.00540506272
bmi ENSG00000176783 0.442 0.00541196999
bmi ENSG00000123700 0.15 0.00541517812
bmi ENSG00000109911 0.698 0.00541710841
bmi ENSG00000146007 0.701 0.00542638566
bmi ENSG00000170345 0.407 0.0054294704
bmi ENSG00000142444 0.967 0.0054361664
bmi ENSG00000168356 0.318 0.00544687832
bmi ENSG00000105364 0.446 0.00545149895
bmi ENSG00000104859 0.12 0.00545530926
bmi ENSG00000184207 0.583 0.005471642
bmi ENSG00000084234 0.693 0.00547276755
bmi ENSG00000177383 0.274 0.0054824167
bmi ENSG00000184792 0.689 0.00548598364
bmi ENSG00000170049 0.461 0.00548900108
bmi ENSG00000099338 0.612 0.00549872017
bmi ENSG00000128185 0.611 0.00550193736
bmi ENSG00000174348 0.0415 0.00550702944
bmi ENSG00000197496 0.7 0.00550870304
bmi ENSG00000180992 0.104 0.00552452226
bmi ENSG00000188042 0.767 0.00552605643
bmi ENSG00000167995 0.98 0.00553112975
bmi ENSG00000109320 0.406 0.00555052772
bmi ENSG00000133997 0.683 0.00555930057
bmi ENSG00000146205 0.287 0.00557705747
bmi ENSG00000132591 0.504 0.00559608788
bmi ENSG00000136811 0.817 0.0055978715
bmi ENSG00000159714 0.0444 0.00560408104
bmi ENSG00000114405 0.834 0.0056123234
bmi ENSG00000175634 0.66 0.00561273943
bmi ENSG00000165732 0.827 0.00563261344
bmi ENSG00000167965 0.678 0.00563490344
bmi ENSG00000122783 0.304 0.00563712446
bmi ENSG00000196199 0.553 0.00563743095
bmi ENSG00000214954 0.731 0.00564506935
bmi ENSG00000115112 0.879 0.00565154564
bmi ENSG00000176894 0.351 0.00565748853
bmi ENSG00000070950 0.429 0.00566611527
bmi ENSG00000168291 0.882 0.00567710235
bmi ENSG00000164953 0.614 0.00567730358
bmi ENSG00000153767 0.46 0.00568523741
bmi ENSG00000166546 0.953 0.00568833105
bmi ENSG00000197859 0.285 0.005691878
bmi ENSG00000145675 0.0167 0.00569643344
bmi ENSG00000196152 0.0203 0.00569758765
bmi ENSG00000168653 0.548 0.00569924785
bmi ENSG00000145920 0.648 0.0057108313
bmi ENSG00000110700 0.995 0.00572097267
bmi ENSG00000090097 0.463 0.00573725158
bmi ENSG00000065717 0.79 0.00574050716
bmi ENSG00000145779 0.472 0.00574671434
bmi ENSG00000183569 0.578 0.00576087894
bmi ENSG00000141577 0.399 0.00576748205
bmi ENSG00000198087 0.473 0.00578654324
bmi ENSG00000147874 0.0784 0.00579045594
bmi ENSG00000100505 0.913 0.00579906777
bmi ENSG00000143933 0.548 0.0058018576
bmi ENSG00000132965 0.377 0.00580544723
bmi ENSG00000177000 0.234 0.00581226161
bmi ENSG00000182685 0.407 0.00581433589
bmi ENSG00000112195 0.179 0.00581968108
bmi ENSG00000114854 0.0334 0.00582348993
bmi ENSG00000238083 0.537 0.00583314588
bmi ENSG00000183347 0.894 0.00584177197
bmi ENSG00000139116 0.624 0.00585330028
bmi ENSG00000114742 0.58 0.00585823037
bmi ENSG00000081665 0.776 0.00586139443
bmi ENSG00000174684 0.987 0.0058636149
bmi ENSG00000123983 0.442 0.00588534161
bmi ENSG00000196498 0.928 0.00588658842
bmi ENSG00000100311 0.89 0.00588819309
bmi ENSG00000164109 0.246 0.00589034697
bmi ENSG00000015676 0.644 0.00589485248
bmi ENSG00000196586 0.201 0.00589545831
bmi ENSG00000123737 0.806 0.00589664699
bmi ENSG00000111886 0.945 0.00589735104
bmi ENSG00000120314 0.88 0.00590650852
bmi ENSG00000186529 0.84 0.0059227797
bmi ENSG00000152409 0.268 0.00592361072
bmi ENSG00000002745 0.955 0.00592692497
bmi ENSG00000119705 0.149 0.00596012437
bmi ENSG00000121797 0.661 0.00596436688
bmi ENSG00000167881 0.425 0.00598265177
bmi ENSG00000135407 0.497 0.00599558438
bmi ENSG00000128585 0.654 0.00601476787
bmi ENSG00000240694 0.744 0.00601477197
bmi ENSG00000136206 0.756 0.00601914842
bmi ENSG00000101337 0.995 0.00602028592
bmi ENSG00000133805 0.81 0.00602236911
bmi ENSG00000117054 0.24 0.00603088488
bmi ENSG00000186166 0.955 0.00603356166
bmi ENSG00000221890 0.941 0.00603701919
bmi ENSG00000167523 0.949 0.00604015032
bmi ENSG00000152503 0.87 0.00604431489
bmi ENSG00000167550 0.423 0.00604524774
bmi ENSG00000151090 0.787 0.00604829789
bmi ENSG00000118308 0.673 0.00605393716
bmi ENSG00000165355 0.433 0.00605861515
bmi ENSG00000101190 0.848 0.00606517522
bmi ENSG00000228252 0.439 0.00606880748
bmi ENSG00000117410 0.0445 0.00607189204
bmi ENSG00000007264 0.419 0.00608008462
bmi ENSG00000121067 0.356 0.00608160834
bmi ENSG00000175832 0.0696 0.00608895164
bmi ENSG00000198937 0.0729 0.00609236196
bmi ENSG00000239265 0.966 0.00609525319
bmi ENSG00000071564 0.000284 0.00609593411
bmi ENSG00000103326 0.855 0.00610330275
bmi ENSG00000148950 0.403 0.00610376876
bmi ENSG00000173230 0.273 0.00611208616
bmi ENSG00000177084 0.121 0.00611691917
bmi ENSG00000170322 0.798 0.00612033526
bmi ENSG00000148356 0.31 0.00612903787
bmi ENSG00000178078 0.372 0.00613506278
bmi ENSG00000117411 0.807 0.00613914961
bmi ENSG00000113719 0.458 0.00620002414
bmi ENSG00000170667 0.439 0.00620236358
bmi ENSG00000100603 0.409 0.00620546521
bmi ENSG00000168395 0.923 0.00620921488
bmi ENSG00000174775 0.0997 0.00622805742
bmi ENSG00000173137 0.746 0.00624230577
bmi ENSG00000158106 0.442 0.00624927941
bmi ENSG00000104918 0.741 0.00625034808
bmi ENSG00000095970 0.65 0.0062563949
bmi ENSG00000099899 0.57 0.00625869071
bmi ENSG00000162692 0.745 0.00627250736
bmi ENSG00000137135 0.596 0.00627621155
bmi ENSG00000185640 0.135 0.00627960546
bmi ENSG00000158560 0.281 0.00627980602
bmi ENSG00000075426 0.324 0.00628018551
bmi ENSG00000215114 0.0704 0.00629345903
bmi ENSG00000130733 0.407 0.00630639922
bmi ENSG00000149573 0.823 0.00630873955
bmi ENSG00000093010 0.707 0.00631040408
bmi ENSG00000152475 0.886 0.00633124623
bmi ENSG00000175215 0.0898 0.00634570781
bmi ENSG00000184106 0.83 0.00635150368
bmi ENSG00000072756 0.728 0.00636188237
bmi ENSG00000107738 0.477 0.00637157871
bmi ENSG00000123064 0.0677 0.00637676967
bmi ENSG00000215148 0.836 0.00638118385
bmi ENSG00000113389 0.196 0.00640664489
bmi ENSG00000139433 0.394 0.00640690539
bmi ENSG00000120910 0.258 0.00641231476
bmi ENSG00000087095 0.772 0.00642639061
bmi ENSG00000136689 0.181 0.00643370302
bmi ENSG00000141349 0.146 0.00643610487
bmi ENSG00000160408 0.349 0.00645251569
bmi ENSG00000266405 0.932 0.00645435033
bmi ENSG00000118482 0.124 0.00646224689
bmi ENSG00000204583 0.774 0.00646291711
bmi ENSG00000129255 0.972 0.00646832988
bmi ENSG00000198851 0.976 0.00647597792
bmi ENSG00000145246 0.564 0.00648258987
bmi ENSG00000152969 0.483 0.00649071034
bmi ENSG00000149485 0.0209 0.006490861
bmi ENSG00000147421 0.262 0.00649235892
bmi ENSG00000120029 0.0313 0.00649435076
bmi ENSG00000145198 0.433 0.00650342307
bmi ENSG00000105072 0.0336 0.00651534383
bmi ENSG00000135052 0.97 0.0065182642
bmi ENSG00000093217 0.758 0.0065242752
bmi ENSG00000205643 0.0467 0.00652519342
bmi ENSG00000133884 0.434 0.00653034757
bmi ENSG00000118762 0.454 0.00653493053
bmi ENSG00000158985 0.227 0.00653739366
bmi ENSG00000185115 0.509 0.0065378515
bmi ENSG00000173210 0.37 0.00654354823
bmi ENSG00000100644 0.442 0.00654777662
bmi ENSG00000169136 0.0328 0.00655040043
bmi ENSG00000106268 0.455 0.00655964065
bmi ENSG00000198796 0.379 0.00656070551
bmi ENSG00000235453 0.318 0.0065617815
bmi ENSG00000130958 0.523 0.00656179036
bmi ENSG00000105926 0.855 0.00656506245
bmi ENSG00000160606 0.0988 0.00658332504
bmi ENSG00000164284 0.811 0.0065843734
bmi ENSG00000164117 0.643 0.00661234868
bmi ENSG00000186687 0.529 0.00661568738
bmi ENSG00000069974 0.963 0.00662720714
bmi ENSG00000119661 0.738 0.00662741125
bmi ENSG00000146535 0.954 0.00663179112
bmi ENSG00000087087 0.179 0.00663451828
bmi ENSG00000135740 0.575 0.00664784434
bmi ENSG00000171466 0.501 0.00666424787
bmi ENSG00000146872 0.901 0.00667155437
bmi ENSG00000006016 0.595 0.00667565897
bmi ENSG00000112531 0.373 0.00667888849
bmi ENSG00000158805 0.346 0.00669118048
bmi ENSG00000075399 0.124 0.00670046166
bmi ENSG00000072422 0.59 0.00672175351
bmi ENSG00000127080 0.272 0.00672205871
bmi ENSG00000108405 0.631 0.00673890293
bmi ENSG00000186815 0.491 0.00675181626
bmi ENSG00000159713 0.785 0.00675617098
bmi ENSG00000011028 0.305 0.00676277249
bmi ENSG00000132768 0.858 0.00677427365
bmi ENSG00000213988 0.331 0.00678230866
bmi ENSG00000078747 0.193 0.0068052614
bmi ENSG00000162543 0.802 0.00682329334
bmi ENSG00000081386 0.716 0.00683226841
bmi ENSG00000099817 0.49 0.00683281715
bmi ENSG00000186204 0.419 0.00685396901
bmi ENSG00000129654 0.119 0.00685397733
bmi ENSG00000196605 0.0915 0.0068640371
bmi ENSG00000150527 0.531 0.00686476151
bmi ENSG00000151490 0.0724 0.00686938028
bmi ENSG00000049323 0.00298 0.00689199919
bmi ENSG00000166265 0.996 0.00689896533
bmi ENSG00000105889 0.768 0.00689918763
bmi ENSG00000196659 0.717 0.00691039788
bmi ENSG00000196116 0.294 0.0069157516
bmi ENSG00000158748 0.298 0.00691714512
bmi ENSG00000028528 0.956 0.00693162938
bmi ENSG00000148346 0.165 0.00693170312
bmi ENSG00000167468 0.591 0.00698469491
bmi ENSG00000188368 0.607 0.00701913784
bmi ENSG00000064652 0.263 0.00702538044
bmi ENSG00000129932 0.566 0.00703161706
bmi ENSG00000204628 0.655 0.00703204626
bmi ENSG00000172508 0.192 0.00703615804
bmi ENSG00000130758 0.641 0.00704125024
bmi ENSG00000102543 0.283 0.00704517506
bmi ENSG00000174173 0.92 0.00704843231
bmi ENSG00000140153 0.853 0.00705428545
bmi ENSG00000065978 0.632 0.00706155585
bmi ENSG00000198242 0.101 0.00706810572
bmi ENSG00000092208 0.945 0.00707846666
bmi ENSG00000161328 0.149 0.00708765142
bmi ENSG00000175455 0.925 0.00709213134
bmi ENSG00000179051 0.0343 0.00710490808
bmi ENSG00000160256 0.142 0.00711716308
bmi ENSG00000068024 0.246 0.00712223458
bmi ENSG00000110042 0.275 0.00712621472
bmi ENSG00000127951 0.483 0.00712702795
bmi ENSG00000164010 0.044 0.00712973075
bmi ENSG00000170946 0.911 0.00712996946
bmi ENSG00000069764 0.509 0.00713156323
bmi ENSG00000197579 0.935 0.00713316354
bmi ENSG00000075618 0.836 0.00713375934
bmi ENSG00000138293 0.974 0.00713544257
bmi ENSG00000164347 0.304 0.00713561789
bmi ENSG00000147697 0.732 0.00714754877
bmi ENSG00000139350 0.508 0.00714887917
bmi ENSG00000259845 0.534 0.00716667855
bmi ENSG00000174233 0.965 0.0071814423
bmi ENSG00000171471 0.332 0.00718947232
bmi ENSG00000113851 0.0494 0.00720018498
bmi ENSG00000197312 0.325 0.00720837774
bmi ENSG00000170043 0.16 0.00721346426
bmi ENSG00000037757 0.752 0.00721522943
bmi ENSG00000125551 0.47 0.00723238938
bmi ENSG00000112902 0.717 0.00723311135
bmi ENSG00000148925 0.543 0.00723332479
bmi ENSG00000151715 0.179 0.00724021216
bmi ENSG00000168297 0.384 0.00724330039
bmi ENSG00000179820 0.438 0.00724757226
bmi ENSG00000122687 0.455 0.00726296704
bmi ENSG00000250802 0.754 0.00726385968
bmi ENSG00000262152 0.905 0.00726858755
bmi ENSG00000138434 0.68 0.00727058541
bmi ENSG00000178202 0.0389 0.00729595315
bmi ENSG00000160588 0.395 0.00729691202
bmi ENSG00000213024 0.899 0.00730068654
bmi ENSG00000100258 0.127 0.00730272745
bmi ENSG00000100416 0.466 0.0073031094
bmi ENSG00000198780 0.378 0.00730992608
bmi ENSG00000237647 0.698 0.00731273919
bmi ENSG00000113141 0.126 0.00731397104
bmi ENSG00000161912 0.965 0.00732033534
bmi ENSG00000167632 0.543 0.00734917393
bmi ENSG00000144048 0.5 0.00735329182
bmi ENSG00000170074 0.361 0.00735766072
bmi ENSG00000188056 0.0759 0.00737617865
bmi ENSG00000125166 0.855 0.00737645169
bmi ENSG00000171503 0.912 0.00738133587
bmi ENSG00000142544 0.844 0.00738574673
bmi ENSG00000149488 0.45 0.00739833323
bmi ENSG00000147852 0.83 0.0073998138
bmi ENSG00000103653 0.377 0.00741728419
bmi ENSG00000168421 0.484 0.0074216956
bmi ENSG00000169992 0.44 0.00742465296
bmi ENSG00000173546 0.401 0.00744190309
bmi ENSG00000180509 0.333 0.0074426726
bmi ENSG00000140199 0.952 0.00744839596
bmi ENSG00000100253 0.92 0.00744927654
bmi ENSG00000142973 0.696 0.00745352058
bmi ENSG00000139154 0.452 0.0074565797
bmi ENSG00000116793 0.2 0.00748107205
bmi ENSG00000156453 0.711 0.00748356476
bmi ENSG00000186298 0.695 0.00749245092
bmi ENSG00000158987 0.35 0.00751686309
bmi ENSG00000124356 0.606 0.00751992006
bmi ENSG00000116761 0.622 0.00752257183
bmi ENSG00000162511 0.123 0.00752753757
bmi ENSG00000167286 0.246 0.0075304576
bmi ENSG00000103942 0.962 0.007534833
bmi ENSG00000005075 0.292 0.00753483759
bmi ENSG00000188649 0.113 0.00753795115
bmi ENSG00000204463 0.919 0.00754409039
bmi ENSG00000253309 0.646 0.00754703569
bmi ENSG00000148019 0.37 0.00755555791
bmi ENSG00000138669 0.947 0.00755784162
bmi ENSG00000187792 0.0606 0.0075621414
bmi ENSG00000104903 0.845 0.00756582706
bmi ENSG00000134028 0.766 0.0075669283
bmi ENSG00000100532 0.207 0.00759998696
bmi ENSG00000206530 0.335 0.00760634346
bmi ENSG00000152705 0.11 0.0076070056
bmi ENSG00000131196 0.298 0.00761466012
bmi ENSG00000198162 0.271 0.00761545428
bmi ENSG00000167978 0.797 0.00762486441
bmi ENSG00000213015 0.675 0.00762563222
bmi ENSG00000180611 0.227 0.00763239597
bmi ENSG00000161036 0.111 0.00764452396
bmi ENSG00000237575 0.28 0.00766104077
bmi ENSG00000147533 0.0287 0.00766823482
bmi ENSG00000178053 0.451 0.00767752043
bmi ENSG00000187741 0.497 0.00768806649
bmi ENSG00000164978 0.869 0.00769180195
bmi ENSG00000137177 0.602 0.00770106102
bmi ENSG00000066136 0.28 0.00770506926
bmi ENSG00000103363 0.898 0.00772005725
bmi ENSG00000125910 0.874 0.00772898003
bmi ENSG00000163629 0.0563 0.00775779019
bmi ENSG00000018510 0.325 0.00776593753
bmi ENSG00000154229 0.573 0.00776699635
bmi ENSG00000164715 0.897 0.00778910317
bmi ENSG00000075340 0.786 0.0078128662
bmi ENSG00000107443 0.604 0.00781416194
bmi ENSG00000172159 0.00642 0.00781675134
bmi ENSG00000186564 0.551 0.0078177004
bmi ENSG00000172954 0.0484 0.00782742472
bmi ENSG00000136933 0.868 0.00783566469
bmi ENSG00000185477 0.47 0.00783866348
bmi ENSG00000122679 0.469 0.00784728688
bmi ENSG00000198612 0.562 0.00785158301
bmi ENSG00000181790 0.316 0.00785901436
bmi ENSG00000139083 0.915 0.00787469379
bmi ENSG00000269858 0.878 0.00788905329
bmi ENSG00000154269 0.862 0.0078950247
bmi ENSG00000175084 0.562 0.00789566213
bmi ENSG00000146083 0.378 0.00790069224
bmi ENSG00000104866 0.737 0.00791396485
bmi ENSG00000217128 0.892 0.00791446008
bmi ENSG00000088882 0.518 0.00792259716
bmi ENSG00000168274 0.0419 0.00795382655
bmi ENSG00000169964 0.371 0.00795670853
bmi ENSG00000260941 0.393 0.00796151823
bmi ENSG00000147689 0.695 0.00797270407
bmi ENSG00000255823 0.377 0.0080159572
bmi ENSG00000072571 0.392 0.00802549491
bmi ENSG00000135318 0.269 0.00803026518
bmi ENSG00000240682 0.98 0.00803145226
bmi ENSG00000115170 0.481 0.00803413072
bmi ENSG00000049247 0.856 0.00804291922
bmi ENSG00000006831 0.62 0.00806133618
bmi ENSG00000163009 0.182 0.00807474718
bmi ENSG00000204580 0.685 0.00807807526
bmi ENSG00000111271 0.761 0.00807906643
bmi ENSG00000172197 0.122 0.00808506798
bmi ENSG00000005339 0.586 0.00808993467
bmi ENSG00000197536 0.271 0.00809103732
bmi ENSG00000130717 0.635 0.00809317012
bmi ENSG00000100227 0.643 0.00811627758
bmi ENSG00000072952 0.984 0.00812616917
bmi ENSG00000169519 0.568 0.0081282867
bmi ENSG00000135940 0.495 0.00813521364
bmi ENSG00000169439 0.106 0.0081398913
bmi ENSG00000111344 0.502 0.00814076479
bmi ENSG00000140688 0.552 0.00814729697
bmi ENSG00000157578 0.0846 0.00815692519
bmi ENSG00000076826 0.586 0.00816715367
bmi ENSG00000169129 0.719 0.00818341439
bmi ENSG00000183473 0.642 0.00820374883
bmi ENSG00000065328 0.709 0.0082158296
bmi ENSG00000187627 0.181 0.0082184196
bmi ENSG00000172594 0.378 0.00821871085
bmi ENSG00000120279 0.416 0.00824397055
bmi ENSG00000088367 0.592 0.00825136891
bmi ENSG00000263327 0.509 0.00827706442
bmi ENSG00000182400 0.459 0.00827852935
bmi ENSG00000162623 0.614 0.008294896
bmi ENSG00000011304 0.312 0.00829682134
bmi ENSG00000093144 0.0433 0.00829870627
bmi ENSG00000187990 0.294 0.00831185267
bmi ENSG00000205913 0.207 0.00833860134
bmi ENSG00000023909 0.968 0.00834249995
bmi ENSG00000164346 0.209 0.00835095593
bmi ENSG00000124191 0.858 0.00835450508
bmi ENSG00000198324 0.417 0.00836657661
bmi ENSG00000152784 0.862 0.00836684498
bmi ENSG00000067798 0.112 0.00838273635
bmi ENSG00000112304 0.152 0.00839232716
bmi ENSG00000185721 0.451 0.00840347133
bmi ENSG00000163743 0.903 0.00843160779
bmi ENSG00000109819 0.183 0.00844032637
bmi ENSG00000089234 0.0787 0.00846874013
bmi ENSG00000144468 0.309 0.00846938943
bmi ENSG00000151079 0.597 0.00848853147
bmi ENSG00000172531 0.105 0.00849731614
bmi ENSG00000113971 0.159 0.00850448406
bmi ENSG00000148803 0.706 0.00851155423
bmi ENSG00000112977 0.959 0.00852237148
bmi ENSG00000196405 0.994 0.00853273618
bmi ENSG00000186710 0.0275 0.00853829762
bmi ENSG00000161640 0.361 0.00854722931
bmi ENSG00000198729 0.84 0.00855800443
bmi ENSG00000138768 0.123 0.00856073007
bmi ENSG00000145860 0.391 0.00858018164
bmi ENSG00000141655 0.83 0.00858150307
bmi ENSG00000156639 0.429 0.00858370537
bmi ENSG00000185442 0.355 0.00858664568
bmi ENSG00000144741 0.87 0.00860280446
bmi ENSG00000182405 0.835 0.00861427241
bmi ENSG00000116016 0.286 0.00863962955
bmi ENSG00000151532 0.74 0.00865017444
bmi ENSG00000163126 0.154 0.00867008674
bmi ENSG00000113532 0.635 0.00867310603
bmi ENSG00000198830 0.819 0.00868159698
bmi ENSG00000180535 0.663 0.00869339105
bmi ENSG00000162441 0.228 0.00871275541
bmi ENSG00000164404 0.773 0.00871652133
bmi ENSG00000088356 0.349 0.00871764929
bmi ENSG00000160654 0.969 0.00873000758
bmi ENSG00000176428 0.098 0.00873114117
bmi ENSG00000104951 0.801 0.00873646109
bmi ENSG00000125347 0.821 0.00873975298
bmi ENSG00000054967 0.649 0.00874370782
bmi ENSG00000169020 0.532 0.00874952068
bmi ENSG00000166402 0.753 0.00876818497
bmi ENSG00000213160 0.185 0.00877082603
bmi ENSG00000085382 0.734 0.00877466408
bmi ENSG00000160993 0.415 0.00877994384
bmi ENSG00000168995 0.565 0.00878367575
bmi ENSG00000185522 0.967 0.00878681708
bmi ENSG00000230489 0.552 0.00878841823
bmi ENSG00000100324 0.713 0.00879405578
bmi ENSG00000136867 0.286 0.0088154291
bmi ENSG00000170545 0.752 0.00882303889
bmi ENSG00000104205 0.864 0.00882500871
bmi ENSG00000188283 0.752 0.00882621188
bmi ENSG00000146833 0.731 0.00884555583
bmi ENSG00000162433 0.49 0.00884696022
bmi ENSG00000225828 0.603 0.00885328796
bmi ENSG00000186628 0.491 0.00885511279
bmi ENSG00000180448 0.779 0.00886209186
bmi ENSG00000123119 0.503 0.00886918722
bmi ENSG00000169925 0.778 0.0088769371
bmi ENSG00000168502 0.523 0.00888181646
bmi ENSG00000211455 0.88 0.00888728371
bmi ENSG00000121594 0.141 0.00889609381
bmi ENSG00000025770 0.84 0.00889765948
bmi ENSG00000164406 0.368 0.00890184776
bmi ENSG00000089177 0.192 0.0089149898
bmi ENSG00000183718 0.786 0.00891644676
bmi ENSG00000169228 0.181 0.0089243635
bmi ENSG00000136153 0.851 0.00892745649
bmi ENSG00000111863 0.397 0.00894821501
bmi ENSG00000164045 0.896 0.0089626786
bmi ENSG00000169507 0.00602 0.00896350645
bmi ENSG00000023608 0.725 0.00896530341
bmi ENSG00000183019 0.0862 0.00896782046
bmi ENSG00000137216 0.00453 0.00897518287
bmi ENSG00000184983 0.0955 0.00899108127
bmi ENSG00000100941 0.0664 0.00899830603
bmi ENSG00000100632 0.861 0.00900195284
bmi ENSG00000185722 0.477 0.00900732774
bmi ENSG00000166888 0.217 0.0090635966
bmi ENSG00000197780 0.777 0.00906921526
bmi ENSG00000231607 0.498 0.00909776917
bmi ENSG00000116171 0.0217 0.0090989038
bmi ENSG00000164405 0.0925 0.00911001888
bmi ENSG00000146859 0.0294 0.00912586953
bmi ENSG00000181830 0.762 0.00912740072
bmi ENSG00000103351 0.19 0.00912950932
bmi ENSG00000108679 0.515 0.00913180367
bmi ENSG00000140367 0.889 0.00914534124
bmi ENSG00000151882 0.614 0.00914720708
bmi ENSG00000132016 0.837 0.00914927113
bmi ENSG00000141837 0.759 0.00915754967
bmi ENSG00000050130 0.982 0.00916393062
bmi ENSG00000142252 0.196 0.00916882339
bmi ENSG00000158792 0.451 0.0091948613
bmi ENSG00000130182 0.97 0.00920347253
bmi ENSG00000006451 0.821 0.00921497102
bmi ENSG00000110713 0.206 0.00921671331
bmi ENSG00000130312 0.992 0.00923586284
bmi ENSG00000130244 0.418 0.00924968865
bmi ENSG00000083635 0.527 0.00925184731
bmi ENSG00000135643 0.507 0.00925285826
bmi ENSG00000164611 0.336 0.00925500215
bmi ENSG00000118518 0.0993 0.00925811589
bmi ENSG00000230539 0.779 0.0092644611
bmi ENSG00000107951 0.431 0.00928611122
bmi ENSG00000109654 0.936 0.00929563822
bmi ENSG00000144455 0.0877 0.00930564152
bmi ENSG00000170037 0.482 0.0093060127
bmi ENSG00000204252 0.824 0.00932028069
bmi ENSG00000198951 0.304 0.00932125602
bmi ENSG00000025293 0.416 0.00932385939
bmi ENSG00000081052 0.131 0.0093275808
bmi ENSG00000113520 0.925 0.00933813302
bmi ENSG00000243449 0.403 0.00933982595
bmi ENSG00000095932 0.973 0.00934811921
bmi ENSG00000161180 0.909 0.0093503022
bmi ENSG00000072864 0.188 0.00937375438
bmi ENSG00000106123 0.146 0.00937883096
bmi ENSG00000138468 0.768 0.00938867167
bmi ENSG00000169181 0.793 0.00939441688
bmi ENSG00000151458 0.456 0.00939782956
bmi ENSG00000136542 0.996 0.00942481019
bmi ENSG00000101321 0.644 0.00945143039
bmi ENSG00000177106 0.717 0.00945298242
bmi ENSG00000130714 0.928 0.00945980409
bmi ENSG00000026297 0.529 0.00946283726
bmi ENSG00000197872 0.87 0.00947163078
bmi ENSG00000132589 0.0436 0.0094722273
bmi ENSG00000118997 0.759 0.00948558473
bmi ENSG00000151923 0.19 0.00950102366
bmi ENSG00000061656 0.275 0.00950556027
bmi ENSG00000197568 0.162 0.00951974895
bmi ENSG00000249700 0.474 0.00953388503
bmi ENSG00000162869 0.84 0.00954001184
bmi ENSG00000171596 0.869 0.00954590408
bmi ENSG00000119912 0.685 0.00955564713
bmi ENSG00000008311 0.337 0.00957189833
bmi ENSG00000103187 0.754 0.00957704298
bmi ENSG00000108433 0.167 0.0095780865
bmi ENSG00000139211 0.961 0.0095815365
bmi ENSG00000196950 0.672 0.00958563813
bmi ENSG00000154124 0.643 0.00960617055
bmi ENSG00000079435 0.0789 0.00963495038
bmi ENSG00000102755 0.142 0.00963799761
bmi ENSG00000117450 0.398 0.00964650625
bmi ENSG00000163517 0.993 0.00965276934
bmi ENSG00000116675 0.927 0.00965533794
bmi ENSG00000196083 0.527 0.00968141948
bmi ENSG00000205138 0.811 0.00968824475
bmi ENSG00000116990 0.578 0.00969428688
bmi ENSG00000089091 0.818 0.00969571536
bmi ENSG00000119042 0.266 0.00971745371
bmi ENSG00000266852 0.726 0.00972424408
bmi ENSG00000047365 0.167 0.00973152583
bmi ENSG00000077549 0.939 0.00974658073
bmi ENSG00000106785 0.737 0.00975287372
bmi ENSG00000146063 0.803 0.00976468794
bmi ENSG00000065970 0.153 0.00977950048
bmi ENSG00000204991 0.631 0.00980438214
bmi ENSG00000163171 0.0819 0.0098152717
bmi ENSG00000073921 0.589 0.00981845038
bmi ENSG00000133256 0.689 0.00982117864
bmi ENSG00000101220 0.00143 0.00982329062
bmi ENSG00000105409 0.972 0.00983429673
bmi ENSG00000090975 0.123 0.00986027548
bmi ENSG00000179954 0.206 0.00986726497
bmi ENSG00000150873 0.0936 0.00987250193
bmi ENSG00000185324 0.235 0.00987585097
bmi ENSG00000130307 0.332 0.00988371487
bmi ENSG00000184708 0.183 0.00988824686
bmi ENSG00000130489 0.422 0.00988931484
bmi ENSG00000104957 0.948 0.00988990003
bmi ENSG00000136014 0.115 0.0098916466
bmi ENSG00000203801 0.709 0.00989763973
bmi ENSG00000204882 0.415 0.00990688359
bmi ENSG00000105393 0.882 0.00992055837
bmi ENSG00000238151 0.758 0.00992821627
bmi ENSG00000129353 0.425 0.00995654274
bmi ENSG00000169299 0.242 0.00997549252
bmi ENSG00000256262 0.579 0.0099913735
bmi ENSG00000129173 0.229 0.0100213848
bmi ENSG00000157734 0.34 0.0100310148
bmi ENSG00000011638 0.491 0.0100367303
bmi ENSG00000162598 0.162 0.010049309
bmi ENSG00000169926 0.491 0.0100605243
bmi ENSG00000167969 0.686 0.0100616785
bmi ENSG00000187997 0.687 0.0100635687
bmi ENSG00000121743 0.629 0.0100889569
bmi ENSG00000155792 0.0302 0.0100989813
bmi ENSG00000074319 0.186 0.0101450002
bmi ENSG00000081320 0.0202 0.0101609535
bmi ENSG00000186567 0.67 0.0101758578
bmi ENSG00000132821 0.738 0.0101772905
bmi ENSG00000254389 0.412 0.0101843261
bmi ENSG00000176624 0.0358 0.0101907134
bmi ENSG00000124370 0.568 0.0101952518
bmi ENSG00000167208 0.859 0.0102010033
bmi ENSG00000171222 0.721 0.0102051593
bmi ENSG00000156299 0.143 0.0102106862
bmi ENSG00000205078 0.39 0.010215663
bmi ENSG00000148985 0.915 0.0102290161
bmi ENSG00000265874 0.608 0.0102325326
bmi ENSG00000076513 0.929 0.0102371657
bmi ENSG00000170234 0.492 0.0102470018
bmi ENSG00000001461 0.0796 0.0102514943
bmi ENSG00000175463 0.0282 0.0102538472
bmi ENSG00000135723 0.0222 0.0102739881
bmi ENSG00000167996 0.0938 0.0102887142
bmi ENSG00000160336 0.67 0.0102973141
bmi ENSG00000128908 0.111 0.0103441124
bmi ENSG00000109113 0.433 0.010353401
bmi ENSG00000156232 0.5 0.010355069
bmi ENSG00000043591 0.911 0.0103783665
bmi ENSG00000085872 0.803 0.0103846842
bmi ENSG00000264056 0.475 0.0103946715
bmi ENSG00000164118 0.745 0.0104172397
bmi ENSG00000133477 0.00746 0.0104280868
bmi ENSG00000112941 0.464 0.0104316674
bmi ENSG00000131495 0.16 0.0104452569
bmi ENSG00000119392 0.102 0.0104538711
bmi ENSG00000136159 0.566 0.0104547007
bmi ENSG00000153404 0.0761 0.0104548998
bmi ENSG00000137225 0.77 0.0104606902
bmi ENSG00000133466 0.0651 0.0104757789
bmi ENSG00000164403 0.679 0.0105063607
bmi ENSG00000043514 0.928 0.0105279503
bmi ENSG00000103355 0.997 0.0105401195
bmi ENSG00000230091 0.907 0.0105492811
bmi ENSG00000166794 0.377 0.0105522603
bmi ENSG00000159708 0.42 0.0105548475
bmi ENSG00000144567 0.917 0.0105584946
bmi ENSG00000126005 0.199 0.0105901004
bmi ENSG00000071894 0.827 0.0105914871
bmi ENSG00000169230 0.435 0.0105958804
bmi ENSG00000113643 0.688 0.0105996747
bmi ENSG00000113303 0.329 0.010605745
bmi ENSG00000145386 0.921 0.0106154065
bmi ENSG00000165521 0.861 0.0106449573
bmi ENSG00000187980 0.767 0.0106612851
bmi ENSG00000157014 0.345 0.0106842357
bmi ENSG00000172673 0.995 0.0106910527
bmi ENSG00000136856 0.00119 0.0107251827
bmi ENSG00000029364 0.453 0.0107270569
bmi ENSG00000242372 0.959 0.0107375317
bmi ENSG00000135604 0.799 0.0107793907
bmi ENSG00000136940 0.224 0.0107978527
bmi ENSG00000205927 0.699 0.0108080647
bmi ENSG00000107036 0.687 0.0108097954
bmi ENSG00000067955 0.604 0.0108272413
bmi ENSG00000169696 0.143 0.0108289765
bmi ENSG00000033178 0.328 0.0108626944
bmi ENSG00000086506 0.156 0.0108889931
bmi ENSG00000109265 0.828 0.0108922392
bmi ENSG00000112624 0.909 0.0108957361
bmi ENSG00000163106 0.363 0.010898523
bmi ENSG00000099250 0.221 0.0109095877
bmi ENSG00000099337 0.719 0.0109351242
bmi ENSG00000168906 0.814 0.0109359499
bmi ENSG00000130227 0.514 0.0109376353
bmi ENSG00000118640 0.605 0.0109415687
bmi ENSG00000161011 0.66 0.0109485344
bmi ENSG00000122482 0.268 0.0109577459
bmi ENSG00000079308 0.0402 0.0109598372
bmi ENSG00000012660 0.864 0.0109659396
bmi ENSG00000170684 0.399 0.0109702205
bmi ENSG00000170231 0.854 0.0109836798
bmi ENSG00000231528 0.171 0.0110083671
bmi ENSG00000189337 0.645 0.0110102723
bmi ENSG00000167645 0.869 0.0110127986
bmi ENSG00000117385 0.155 0.0110200925
bmi ENSG00000132518 0.431 0.0110211345
bmi ENSG00000134153 0.0202 0.0110252379
bmi ENSG00000224383 0.257 0.0110288356
bmi ENSG00000122507 0.451 0.0110583649
bmi ENSG00000102921 0.909 0.0110609393
bmi ENSG00000004864 0.983 0.0110629924
bmi ENSG00000204256 0.182 0.0110640967
bmi ENSG00000197702 0.526 0.0110726645
bmi ENSG00000074416 0.765 0.0110936037
bmi ENSG00000153561 0.725 0.0111146318
bmi ENSG00000168685 0.44 0.011136172
bmi ENSG00000186951 0.369 0.0111374642
bmi ENSG00000112759 0.822 0.0111427426
bmi ENSG00000140332 0.694 0.0111524134
bmi ENSG00000170921 0.975 0.0111535057
bmi ENSG00000106638 0.689 0.0111734152
bmi ENSG00000178814 0.331 0.0111836776
bmi ENSG00000160058 0.565 0.0111869594
bmi ENSG00000163528 0.42 0.0112016765
bmi ENSG00000131480 0.17 0.0112117824
bmi ENSG00000127220 0.624 0.0112159237
bmi ENSG00000168710 0.282 0.0112229626
bmi ENSG00000145332 0.34 0.0112255776
bmi ENSG00000079215 0.137 0.0112398841
bmi ENSG00000152953 0.501 0.0112877815
bmi ENSG00000264773 0.899 0.0112976675
bmi ENSG00000130856 0.0663 0.0113200163
bmi ENSG00000174669 0.391 0.01132335
bmi ENSG00000025708 0.937 0.011339616
bmi ENSG00000110318 0.248 0.0113453577
bmi ENSG00000081154 0.399 0.011356723
bmi ENSG00000141664 0.788 0.0113770828
bmi ENSG00000175841 0.676 0.0113800425
bmi ENSG00000111275 0.72 0.0113832821
bmi ENSG00000163687 0.742 0.0113926892
bmi ENSG00000167272 0.783 0.0114041755
bmi ENSG00000103111 0.377 0.0114200638
bmi ENSG00000159884 0.284 0.0114389104
bmi ENSG00000153551 0.549 0.0114413509
bmi ENSG00000160991 0.18 0.0114421638
bmi ENSG00000166046 0.509 0.011462949
bmi ENSG00000130193 0.381 0.0114630166
bmi ENSG00000169504 0.228 0.0114729574
bmi ENSG00000188573 0.456 0.011477742
bmi ENSG00000169976 0.171 0.0114834205
bmi ENSG00000129083 0.533 0.0115341556
bmi ENSG00000166135 0.302 0.0115483982
bmi ENSG00000100614 0.535 0.0115534628
bmi ENSG00000113119 0.781 0.0115600507
bmi ENSG00000197142 0.643 0.0115835999
bmi ENSG00000102786 0.127 0.011591201
bmi ENSG00000062194 0.171 0.011616342
bmi ENSG00000168389 0.784 0.0116330885
bmi ENSG00000177946 0.905 0.0116379669
bmi ENSG00000213139 0.134 0.0116989815
bmi ENSG00000163611 0.681 0.0117043699
bmi ENSG00000184305 0.656 0.0117215859
bmi ENSG00000164609 0.259 0.0117370194
bmi ENSG00000154240 0.22 0.0117509153
bmi ENSG00000155099 0.711 0.0117516058
bmi ENSG00000114933 0.456 0.0117554241
bmi ENSG00000115486 0.476 0.011762667
bmi ENSG00000214140 0.514 0.0117745906
bmi ENSG00000213347 0.181 0.0117913424
bmi ENSG00000163898 0.875 0.0117914583
bmi ENSG00000086300 0.328 0.0117990029
bmi ENSG00000119314 0.437 0.0118049292
bmi ENSG00000105325 0.281 0.0118273803
bmi ENSG00000106069 0.963 0.011846304
bmi ENSG00000142634 0.22 0.0118474827
bmi ENSG00000267365 0.708 0.0118488423
bmi ENSG00000100196 0.0763 0.0118564674
bmi ENSG00000100246 0.183 0.0118602234
bmi ENSG00000138798 0.751 0.0118678904
bmi ENSG00000236333 0.865 0.011880273
bmi ENSG00000196139 0.331 0.0118879948
bmi ENSG00000013503 0.877 0.0119165254
bmi ENSG00000177989 0.675 0.0119706717
bmi ENSG00000115705 0.704 0.0120056241
bmi ENSG00000105464 0.175 0.0120067955
bmi ENSG00000142197 0.254 0.0120089033
bmi ENSG00000137106 0.329 0.0120097767
bmi ENSG00000128165 0.208 0.0120105621
bmi ENSG00000178537 0.0347 0.0120127723
bmi ENSG00000138942 0.127 0.0120189725
bmi ENSG00000150625 0.367 0.0120272807
bmi ENSG00000173706 0.775 0.0120385253
bmi ENSG00000182628 0.137 0.0120436214
bmi ENSG00000106258 0.651 0.0120516233
bmi ENSG00000127483 0.529 0.0120540055
bmi ENSG00000170315 0.125 0.0120666416
bmi ENSG00000112357 0.555 0.0120688127
bmi ENSG00000105656 0.763 0.0120795967
bmi ENSG00000007038 0.251 0.0121106422
bmi ENSG00000135045 0.0199 0.0121125895
bmi ENSG00000001460 0.366 0.0121239795
bmi ENSG00000166405 0.285 0.012158481
bmi ENSG00000185104 0.325 0.0121610132
bmi ENSG00000171051 0.0383 0.012164177
bmi ENSG00000171456 0.0741 0.0121811911
bmi ENSG00000130311 0.679 0.0121816647
bmi ENSG00000114631 0.164 0.0121828935
bmi ENSG00000167984 0.251 0.0121867684
bmi ENSG00000184811 0.0487 0.0121944594
bmi ENSG00000171860 0.751 0.0122115389
bmi ENSG00000136068 0.244 0.0122138633
bmi ENSG00000178026 0.491 0.0122295474
bmi ENSG00000072310 0.194 0.0122377071
bmi ENSG00000163600 0.0294 0.0122410531
bmi ENSG00000047188 0.85 0.0122537334
bmi ENSG00000073712 0.967 0.0122566561
bmi ENSG00000215483 0.891 0.0122824977
bmi ENSG00000135018 0.266 0.0122941246
bmi ENSG00000167525 0.813 0.0123269156
bmi ENSG00000110237 0.193 0.0123539934
bmi ENSG00000111199 0.964 0.0123580954
bmi ENSG00000167642 0.669 0.0123721187
bmi ENSG00000168899 0.366 0.012383024
bmi ENSG00000128563 0.402 0.0123921762
bmi ENSG00000127838 0.123 0.0123948805
bmi ENSG00000158122 0.988 0.0124143304
bmi ENSG00000170312 0.787 0.0124190906
bmi ENSG00000103154 0.569 0.0124409192
bmi ENSG00000151778 0.563 0.0124420877
bmi ENSG00000149547 0.474 0.0124498622
bmi ENSG00000179588 0.629 0.012478152
bmi ENSG00000206172 0.911 0.0125024022
bmi ENSG00000196663 0.127 0.0125179293
bmi ENSG00000100242 0.0619 0.0125193171
bmi ENSG00000174013 0.245 0.0125487351
bmi ENSG00000173581 0.676 0.012550667
bmi ENSG00000054690 0.365 0.0125927832
bmi ENSG00000235162 0.891 0.0126077255
bmi ENSG00000085491 0.654 0.0126279008
bmi ENSG00000159200 0.522 0.0126463303
bmi ENSG00000096070 0.836 0.0126584853
bmi ENSG00000115267 0.3 0.0126637031
bmi ENSG00000158483 0.643 0.0126962096
bmi ENSG00000130508 0.344 0.0127021064
bmi ENSG00000137571 0.0874 0.0127052027
bmi ENSG00000244607 0.743 0.0127199785
bmi ENSG00000111058 0.981 0.012724302
bmi ENSG00000188760 0.314 0.0127319666
bmi ENSG00000165731 0.883 0.0127320658
bmi ENSG00000213585 0.774 0.0127355115
bmi ENSG00000227372 0.325 0.012740288
bmi ENSG00000198791 0.662 0.012749223
bmi ENSG00000049246 0.439 0.012762741
bmi ENSG00000065621 0.767 0.012768868
bmi ENSG00000267128 0.75 0.0127810218
bmi ENSG00000105877 0.311 0.0127829289
bmi ENSG00000100526 0.871 0.0127847164
bmi ENSG00000077327 0.151 0.0128062878
bmi ENSG00000140022 0.636 0.0128492684
bmi ENSG00000164463 0.844 0.0128666847
bmi ENSG00000142173 0.601 0.0128674803
bmi ENSG00000148429 0.848 0.0128739628
bmi ENSG00000170876 0.544 0.0128818181
bmi ENSG00000154822 0.67 0.0128821654
bmi ENSG00000185798 0.231 0.012883131
bmi ENSG00000022567 0.675 0.0128868646
bmi ENSG00000171101 0.972 0.0129099658
bmi ENSG00000106714 0.871 0.0129155341
bmi ENSG00000110400 0.599 0.0129160614
bmi ENSG00000163870 0.235 0.0129237863
bmi ENSG00000105131 0.664 0.0129243919
bmi ENSG00000140961 0.186 0.0129606398
bmi ENSG00000256049 0.572 0.0129607443
bmi ENSG00000206013 0.984 0.0129786286
bmi ENSG00000134480 0.235 0.0129790921
bmi ENSG00000131187 0.191 0.0129796353
bmi ENSG00000152127 0.28 0.0129943303
bmi ENSG00000161681 0.122 0.0130288761
bmi ENSG00000109684 0.529 0.0130368353
bmi ENSG00000197635 0.79 0.0130405897
bmi ENSG00000185963 0.155 0.0130473284
bmi ENSG00000083937 0.0554 0.0130511446
bmi ENSG00000072121 0.779 0.0130782158
bmi ENSG00000245060 0.233 0.0130976471
bmi ENSG00000154839 0.143 0.0130993648
bmi ENSG00000149182 0.399 0.0131188642
bmi ENSG00000159399 0.315 0.0131198459
bmi ENSG00000125247 0.176 0.0131662507
bmi ENSG00000006744 0.16 0.0131665175
bmi ENSG00000121864 0.963 0.0131781826
bmi ENSG00000188536 0.434 0.0132230795
bmi ENSG00000150477 0.663 0.0132249155
bmi ENSG00000269956 0.761 0.0132331394
bmi ENSG00000196937 0.552 0.0132626492
bmi ENSG00000186642 0.0382 0.0132786471
bmi ENSG00000099849 0.0854 0.0132800387
bmi ENSG00000088280 0.138 0.0133157563
bmi ENSG00000091129 0.154 0.0133448378
bmi ENSG00000081148 0.79 0.0133565169
bmi ENSG00000139629 0.317 0.0133648053
bmi ENSG00000113649 0.667 0.0133697028
bmi ENSG00000196581 0.948 0.0133853127
bmi ENSG00000162526 0.237 0.0134130234
bmi ENSG00000112414 0.217 0.0134197018
bmi ENSG00000081019 0.274 0.013445251
bmi ENSG00000121741 0.697 0.0134581674
bmi ENSG00000073008 0.905 0.0134938392
bmi ENSG00000073111 0.676 0.0135144486
bmi ENSG00000167536 0.00754 0.0135153706
bmi ENSG00000114745 0.408 0.0135313389
bmi ENSG00000072364 0.45 0.013536136
bmi ENSG00000085999 0.425 0.0135395745
bmi ENSG00000120705 0.0505 0.0135589121
bmi ENSG00000165669 0.135 0.0135723326
bmi ENSG00000134333 0.236 0.0136116701
bmi ENSG00000175600 0.246 0.0136130869
bmi ENSG00000204711 0.667 0.0136131837
bmi ENSG00000085760 0.298 0.0136406618
bmi ENSG00000257365 0.311 0.0136476711
bmi ENSG00000141905 0.277 0.0136997485
bmi ENSG00000125629 0.325 0.013700102
bmi ENSG00000137955 0.108 0.0137175523
bmi ENSG00000197093 0.431 0.0137185052
bmi ENSG00000101439 0.00786 0.0137601135
bmi ENSG00000157554 0.138 0.0138231434
bmi ENSG00000164398 0.00107 0.0138321894
bmi ENSG00000214783 0.348 0.0138332593
bmi ENSG00000118515 0.0589 0.0138354327
bmi ENSG00000224660 0.933 0.0138501863
bmi ENSG00000117983 0.395 0.0138668165
bmi ENSG00000159082 1 0.0138738209
bmi ENSG00000124383 0.253 0.013884004
bmi ENSG00000138190 0.72 0.0138895424
bmi ENSG00000138688 0.843 0.0138959108
bmi ENSG00000146574 0.65 0.0139041146
bmi ENSG00000160282 0.214 0.0139141211
bmi ENSG00000001084 0.173 0.0139253343
bmi ENSG00000186073 0.0732 0.013926849
bmi ENSG00000150627 0.341 0.013944062
bmi ENSG00000188827 0.988 0.0139905256
bmi ENSG00000124731 0.776 0.0139961726
bmi ENSG00000230701 0.165 0.0140112412
bmi ENSG00000139998 0.15 0.0140424653
bmi ENSG00000136872 0.568 0.0140468346
bmi ENSG00000145936 0.456 0.0140856653
bmi ENSG00000012048 0.894 0.0141129144
bmi ENSG00000164011 0.133 0.0141178677
bmi ENSG00000232973 0.301 0.0141550547
bmi ENSG00000133104 0.504 0.0141574737
bmi ENSG00000140995 0.311 0.0141636149
bmi ENSG00000109381 0.389 0.0141916518
bmi ENSG00000196155 0.289 0.0142079749
bmi ENSG00000071082 0.838 0.014212589
bmi ENSG00000104894 0.439 0.0142270535
bmi ENSG00000108298 0.919 0.0142417008
bmi ENSG00000100263 0.134 0.0142454484
bmi ENSG00000164924 0.132 0.0142574919
bmi ENSG00000106609 0.398 0.014257778
bmi ENSG00000132329 0.979 0.0143092665
bmi ENSG00000107679 0.0372 0.0143097043
bmi ENSG00000196268 0.351 0.0143327062
bmi ENSG00000250506 0.123 0.0143400863
bmi ENSG00000073417 0.524 0.0143503422
bmi ENSG00000141424 0.54 0.0143890815
bmi ENSG00000146555 0.891 0.0144140369
bmi ENSG00000237172 0.872 0.0144260044
bmi ENSG00000170458 0.194 0.0144315617
bmi ENSG00000166925 0.27 0.0144340791
bmi ENSG00000164308 0.898 0.0144368675
bmi ENSG00000232388 0.803 0.0144551736
bmi ENSG00000182534 0.579 0.0144639058
bmi ENSG00000196141 0.0488 0.0145010606
bmi ENSG00000125633 0.94 0.0145068055
bmi ENSG00000115677 0.158 0.0145133494
bmi ENSG00000169220 0.355 0.0145417596
bmi ENSG00000214530 0.637 0.0145436694
bmi ENSG00000206177 0.102 0.0145597968
bmi ENSG00000153012 0.536 0.0145681437
bmi ENSG00000139146 0.372 0.0145901628
bmi ENSG00000196576 0.207 0.0146281804
bmi ENSG00000106524 0.0575 0.0146382675
bmi ENSG00000169223 0.365 0.0146645832
bmi ENSG00000141497 0.407 0.0146681205
bmi ENSG00000176903 0.213 0.0146685778
bmi ENSG00000163848 0.386 0.0146718359
bmi ENSG00000006015 0.966 0.0146724055
bmi ENSG00000173456 0.602 0.0146783339
bmi ENSG00000148834 0.574 0.0146811286
bmi ENSG00000103657 0.564 0.0146897555
bmi ENSG00000161544 0.995 0.0146909025
bmi ENSG00000169499 0.664 0.014702778
bmi ENSG00000168310 0.146 0.0147280542
bmi ENSG00000137996 0.434 0.0147329007
bmi ENSG00000063244 0.581 0.0147380433
bmi ENSG00000134668 0.922 0.0147484712
bmi ENSG00000169914 0.0726 0.0147578015
bmi ENSG00000136986 0.136 0.0147706143
bmi ENSG00000127418 0.652 0.014814398
bmi ENSG00000166924 0.0185 0.0148436425
bmi ENSG00000064102 0.773 0.0148557327
bmi ENSG00000196367 0.0713 0.0148950862
bmi ENSG00000081307 0.069 0.0149088389
bmi ENSG00000185666 0.818 0.0149371801
bmi ENSG00000162585 0.0876 0.0149539115
bmi ENSG00000144034 0.392 0.0149559891
bmi ENSG00000147804 0.302 0.0149647847
bmi ENSG00000186260 0.406 0.0149809985
bmi ENSG00000120215 0.98 0.0149880558
bmi ENSG00000102871 0.441 0.0149998427
bmi ENSG00000166548 0.182 0.015014735
bmi ENSG00000138448 0.373 0.0150199971
bmi ENSG00000196313 0.0751 0.0150421217
bmi ENSG00000136286 0.0228 0.0150446149
bmi ENSG00000259207 0.991 0.015051163
bmi ENSG00000214300 0.482 0.0150524972
bmi ENSG00000182909 0.0707 0.0150606141
bmi ENSG00000238121 0.691 0.0150744118
bmi ENSG00000108946 0.0542 0.0150844457
bmi ENSG00000185163 0.99 0.0150881024
bmi ENSG00000232956 0.25 0.0151453821
bmi ENSG00000069188 0.694 0.0151456354
bmi ENSG00000188676 0.936 0.0151872247
bmi ENSG00000100410 0.6 0.0151911835
bmi ENSG00000185955 0.246 0.0152160413
bmi ENSG00000122481 0.974 0.0152218424
bmi ENSG00000023191 0.601 0.0152278525
bmi ENSG00000186919 0.739 0.0152419921
bmi ENSG00000166136 0.527 0.0152466979
bmi ENSG00000154175 0.215 0.0152592519
bmi ENSG00000141873 0.739 0.0152743662
bmi ENSG00000063241 0.916 0.0152985102
bmi ENSG00000135722 0.808 0.0153092717
bmi ENSG00000162949 0.454 0.0153150727
bmi ENSG00000143947 0.69 0.015315535
bmi ENSG00000078319 0.891 0.0153419331
bmi ENSG00000186998 0.838 0.015357134
bmi ENSG00000171612 0.815 0.0153690117
bmi ENSG00000104412 0.398 0.0153691866
bmi ENSG00000095209 0.612 0.0154089571
bmi ENSG00000121716 0.296 0.0154109138
bmi ENSG00000204525 0.588 0.0154202261
bmi ENSG00000156463 0.855 0.0154312318
bmi ENSG00000164244 0.566 0.015447609
bmi ENSG00000012124 0.0172 0.0154746432
bmi ENSG00000196236 0.414 0.0154936925
bmi ENSG00000176153 0.0463 0.0154996484
bmi ENSG00000072682 0.084 0.0155177979
bmi ENSG00000124374 0.384 0.0155219792
bmi ENSG00000179941 0.974 0.0155222761
bmi ENSG00000103485 0.597 0.0155225439
bmi ENSG00000198833 0.013 0.0155260254
bmi ENSG00000102878 0.424 0.0155524485
bmi ENSG00000104946 0.561 0.0155543422
bmi ENSG00000197822 0.629 0.0155591417
bmi ENSG00000119397 0.151 0.0155878991
bmi ENSG00000178896 0.953 0.0156087346
bmi ENSG00000197442 0.598 0.0156219077
bmi ENSG00000091181 0.237 0.0156384739
bmi ENSG00000125149 0.0179 0.0156384952
bmi ENSG00000123353 0.271 0.0156688184
bmi ENSG00000177096 0.483 0.0156699822
bmi ENSG00000089159 0.273 0.0157061763
bmi ENSG00000211584 0.909 0.0157087613
bmi ENSG00000176108 0.379 0.015722377
bmi ENSG00000196428 0.72 0.015734901
bmi ENSG00000110906 0.0358 0.0157568434
bmi ENSG00000164008 0.801 0.0157609192
bmi ENSG00000128340 0.0537 0.0157617179
bmi ENSG00000197858 0.418 0.0157657322
bmi ENSG00000135390 0.925 0.0157991556
bmi ENSG00000087460 0.939 0.0158020289
bmi ENSG00000011405 0.289 0.0158201741
bmi ENSG00000008513 0.453 0.0158358827
bmi ENSG00000163016 0.844 0.0158425925
bmi ENSG00000003509 0.0245 0.0158625749
bmi ENSG00000100105 0.312 0.0158677059
bmi ENSG00000081059 0.466 0.0158724658
bmi ENSG00000042753 0.351 0.0158865949
bmi ENSG00000234608 0.356 0.0158947074
bmi ENSG00000100028 0.00494 0.015908637
bmi ENSG00000116157 0.272 0.0159217202
bmi ENSG00000061273 0.205 0.0159307625
bmi ENSG00000057294 0.184 0.0159483805
bmi ENSG00000124780 0.539 0.0159502979
bmi ENSG00000138640 0.38 0.0159625392
bmi ENSG00000140939 0.62 0.015965226
bmi ENSG00000198553 0.303 0.0159685697
bmi ENSG00000100095 0.375 0.0160288665
bmi ENSG00000015153 0.819 0.0160410365
bmi ENSG00000108953 0.497 0.0160569067
bmi ENSG00000131183 0.564 0.0160668536
bmi ENSG00000154856 0.0615 0.0160849226
bmi ENSG00000172794 0.276 0.0160918556
bmi ENSG00000120903 0.356 0.0161015258
bmi ENSG00000196417 0.77 0.0161071466
bmi ENSG00000158050 0.382 0.0161100295
bmi ENSG00000106948 0.767 0.0161332864
bmi ENSG00000134265 0.894 0.0161371353
bmi ENSG00000196177 0.48 0.0161609805
bmi ENSG00000145220 0.262 0.0161633101
bmi ENSG00000181929 0.0682 0.0161650058
bmi ENSG00000148700 0.86 0.0161817108
bmi ENSG00000180694 0.253 0.0162034809
bmi ENSG00000178921 0.25 0.0162038563
bmi ENSG00000166016 0.636 0.0162108714
bmi ENSG00000108821 0.38 0.0162206078
bmi ENSG00000145428 0.332 0.0162266742
bmi ENSG00000112378 0.976 0.0162282242
bmi ENSG00000179869 0.394 0.0162340932
bmi ENSG00000114491 0.063 0.0162441835
bmi ENSG00000174130 0.834 0.0162683137
bmi ENSG00000138629 0.839 0.016273159
bmi ENSG00000160214 0.854 0.016281943
bmi ENSG00000162419 0.505 0.0163004149
bmi ENSG00000068697 0.135 0.0163477218
bmi ENSG00000179632 0.812 0.0163630724
bmi ENSG00000148229 0.516 0.0163812984
bmi ENSG00000171115 0.543 0.016392676
bmi ENSG00000148110 0.282 0.0164013808
bmi ENSG00000179091 0.908 0.016405269
bmi ENSG00000196123 0.64 0.0164246563
bmi ENSG00000179526 0.354 0.0164354931
bmi ENSG00000113732 0.119 0.0164369634
bmi ENSG00000139546 0.386 0.0164528314
bmi ENSG00000179698 0.688 0.0164531621
bmi ENSG00000188305 0.331 0.0164702584
bmi ENSG00000086288 0.0344 0.0164773607
bmi ENSG00000113231 0.732 0.0164802284
bmi ENSG00000181322 0.832 0.0164898653
bmi ENSG00000205250 0.752 0.0164941083
bmi ENSG00000138642 0.63 0.0165031063
bmi ENSG00000144504 0.676 0.0165049002
bmi ENSG00000120137 0.793 0.0165061996
bmi ENSG00000138867 0.761 0.0165191206
bmi ENSG00000157653 0.991 0.0165194962
bmi ENSG00000216588 0.103 0.0165397339
bmi ENSG00000148225 0.396 0.0165577492
bmi ENSG00000246705 0.895 0.016573095
bmi ENSG00000173530 0.18 0.0165895281
bmi ENSG00000006025 0.366 0.016607942
bmi ENSG00000237424 0.183 0.0166406182
bmi ENSG00000124256 0.656 0.0166544935
bmi ENSG00000110047 0.636 0.0166637789
bmi ENSG00000137312 0.527 0.0166638738
bmi ENSG00000196230 0.668 0.0166638738
bmi ENSG00000179044 0.481 0.0166738482
bmi ENSG00000119689 0.363 0.0167087435
bmi ENSG00000115760 0.451 0.0167318278
bmi ENSG00000151729 0.497 0.016733481
bmi ENSG00000111790 0.4 0.0167454772
bmi ENSG00000183734 0.232 0.0167454782
bmi ENSG00000163808 0.0499 0.0167492194
bmi ENSG00000177674 0.886 0.0167530033
bmi ENSG00000143797 0.5 0.0167558825
bmi ENSG00000182010 0.353 0.0167647202
bmi ENSG00000150712 0.538 0.0167823561
bmi ENSG00000082781 0.816 0.0167867123
bmi ENSG00000116031 0.601 0.0168119617
bmi ENSG00000187109 0.995 0.0168264764
bmi ENSG00000180537 0.725 0.0168366788
bmi ENSG00000148660 0.217 0.0168407432
bmi ENSG00000129657 0.837 0.0168453698
bmi ENSG00000172554 0.56 0.0168465003
bmi ENSG00000251247 0.739 0.016886844
bmi ENSG00000235173 0.544 0.0168902286
bmi ENSG00000085276 0.0714 0.0168976431
bmi ENSG00000110344 0.967 0.0169384823
bmi ENSG00000161326 0.043 0.0169972572
bmi ENSG00000105085 0.406 0.0170127909
bmi ENSG00000170325 0.32 0.0170133141
bmi ENSG00000170525 0.718 0.0170147718
bmi ENSG00000145191 0.53 0.0170413846
bmi ENSG00000101391 0.983 0.0170570237
bmi ENSG00000116691 0.618 0.0170634603
bmi ENSG00000236830 0.933 0.0170765428
bmi ENSG00000213859 0.826 0.0171005164
bmi ENSG00000136929 0.0385 0.0171259384
bmi ENSG00000126337 0.759 0.0171458591
bmi ENSG00000113758 0.127 0.017149289
bmi ENSG00000197935 0.402 0.0171578464
bmi ENSG00000149403 0.544 0.0171697358
bmi ENSG00000022840 0.772 0.0171721373
bmi ENSG00000154727 0.533 0.0172003429
bmi ENSG00000115271 0.202 0.0172225717
bmi ENSG00000185000 0.812 0.0172374906
bmi ENSG00000147854 0.684 0.0172403934
bmi ENSG00000162383 0.94 0.0173296396
bmi ENSG00000129437 0.0434 0.0173377525
bmi ENSG00000143878 0.212 0.0173702651
bmi ENSG00000115816 0.979 0.0173707609
bmi ENSG00000172057 0.648 0.0174414268
bmi ENSG00000168676 0.298 0.0174426135
bmi ENSG00000101361 0.13 0.0174565186
bmi ENSG00000197601 0.815 0.017498364
bmi ENSG00000152689 0.572 0.017506184
bmi ENSG00000179832 0.696 0.017510643
bmi ENSG00000166123 0.74 0.0175193824
bmi ENSG00000125384 0.0167 0.0175263848
bmi ENSG00000128285 0.265 0.0175362068
bmi ENSG00000176125 0.197 0.0175406471
bmi ENSG00000198015 0.311 0.0175526973
bmi ENSG00000167615 0.877 0.0175632034
bmi ENSG00000070814 0.775 0.0175839098
bmi ENSG00000132763 0.879 0.0175845009
bmi ENSG00000135114 0.999 0.0175930504
bmi ENSG00000020426 0.512 0.0176127708
bmi ENSG00000141002 0.836 0.0176137454
bmi ENSG00000107625 0.0568 0.0176174356
bmi ENSG00000085514 0.0754 0.0176191042
bmi ENSG00000163686 0.967 0.0176729357
bmi ENSG00000151240 0.467 0.017682779
bmi ENSG00000068489 0.393 0.0176902043
bmi ENSG00000019582 0.043 0.0176929084
bmi ENSG00000161888 0.32 0.0177119127
bmi ENSG00000146376 0.203 0.0177287443
bmi ENSG00000160948 0.105 0.0177417551
bmi ENSG00000182983 0.496 0.0177431842
bmi ENSG00000100271 0.4 0.0177580092
bmi ENSG00000168894 0.404 0.0177592984
bmi ENSG00000130590 0.771 0.0177724362
bmi ENSG00000051596 0.386 0.0177730437
bmi ENSG00000168405 0.854 0.0177758173
bmi ENSG00000078237 0.465 0.0177860596
bmi ENSG00000173261 0.21 0.0178167154
bmi ENSG00000066827 0.704 0.0178314366
bmi ENSG00000171621 0.332 0.0178668651
bmi ENSG00000136536 0.874 0.0178733111
bmi ENSG00000165125 0.18 0.0178880079
bmi ENSG00000101365 0.141 0.0178949201
bmi ENSG00000169762 0.717 0.0178986596
bmi ENSG00000065802 0.0556 0.0179158106
bmi ENSG00000215271 0.398 0.0179375141
bmi ENSG00000162385 0.915 0.0179486586
bmi ENSG00000172572 0.761 0.0179502085
bmi ENSG00000116809 0.279 0.0179579134
bmi ENSG00000177932 0.715 0.0179953075
bmi ENSG00000100433 0.484 0.0180000755
bmi ENSG00000161643 0.096 0.0180111305
bmi ENSG00000175221 0.0244 0.0180220183
bmi ENSG00000172845 0.984 0.0180525991
bmi ENSG00000161179 0.19 0.018080935
bmi ENSG00000181444 0.345 0.0180950806
bmi ENSG00000204977 0.159 0.0181117928
bmi ENSG00000161547 0.53 0.0181384528
bmi ENSG00000196415 0.215 0.0181593506
bmi ENSG00000136404 0.679 0.018166062
bmi ENSG00000111859 0.885 0.0181715414
bmi ENSG00000101310 0.391 0.0182092436
bmi ENSG00000144674 0.389 0.0182218671
bmi ENSG00000172315 0.74 0.0182289968
bmi ENSG00000100985 0.938 0.0182421284
bmi ENSG00000162426 0.259 0.0182439897
bmi ENSG00000117602 0.262 0.0182444864
bmi ENSG00000139579 0.0983 0.0182588522
bmi ENSG00000100109 0.975 0.018269931
bmi ENSG00000142192 0.248 0.0182990893
bmi ENSG00000183864 0.766 0.0183491208
bmi ENSG00000090432 0.902 0.0183719504
bmi ENSG00000162129 0.119 0.0183775425
bmi ENSG00000167302 0.104 0.0183881765
bmi ENSG00000108395 0.63 0.0183912514
bmi ENSG00000182473 0.0901 0.0184022237
bmi ENSG00000125434 0.133 0.0184068318
bmi ENSG00000142961 0.996 0.0184221072
bmi ENSG00000159307 0.569 0.0184396153
bmi ENSG00000160117 0.981 0.0184565372
bmi ENSG00000163519 0.255 0.0184571895
bmi ENSG00000261097 0.929 0.0184659498
bmi ENSG00000198898 0.423 0.0184789749
bmi ENSG00000102547 0.709 0.0184801776
bmi ENSG00000172613 0.498 0.0185180378
bmi ENSG00000138686 0.403 0.0185261129
bmi ENSG00000163536 0.216 0.0185770187
bmi ENSG00000136231 0.103 0.0185865654
bmi ENSG00000086967 0.33 0.018600852
bmi ENSG00000145012 0.271 0.0186126893
bmi ENSG00000169495 0.118 0.0186179889
bmi ENSG00000074219 0.662 0.018627415
bmi ENSG00000185869 0.378 0.0186355555
bmi ENSG00000169564 0.595 0.0186369802
bmi ENSG00000053254 0.996 0.018640899
bmi ENSG00000125898 0.754 0.018666897
bmi ENSG00000104728 0.955 0.0187102473
bmi ENSG00000153982 0.949 0.0187155407
bmi ENSG00000137393 0.0227 0.0187160059
bmi ENSG00000118564 0.497 0.018742545
bmi ENSG00000165458 0.244 0.0187460004
bmi ENSG00000075275 0.192 0.018754037
bmi ENSG00000189182 0.176 0.018762015
bmi ENSG00000112232 0.863 0.0187709932
bmi ENSG00000176171 0.502 0.018772549
bmi ENSG00000063176 0.284 0.0187768303
bmi ENSG00000099840 0.482 0.0187852675
bmi ENSG00000108819 0.00521 0.0187884646
bmi ENSG00000100290 0.512 0.0187974764
bmi ENSG00000103194 0.0859 0.0187992209
bmi ENSG00000162512 0.107 0.0188103104
bmi ENSG00000124615 0.365 0.0188167703
bmi ENSG00000116455 0.712 0.0188176234
bmi ENSG00000182541 0.167 0.0188306999
bmi ENSG00000196966 0.764 0.0188893059
bmi ENSG00000244291 0.732 0.018894859
bmi ENSG00000183397 0.762 0.0189295452
bmi ENSG00000159231 0.973 0.0189688179
bmi ENSG00000224177 0.0438 0.0189715332
bmi ENSG00000196739 0.732 0.0190192467
bmi ENSG00000117868 0.946 0.0190344167
bmi ENSG00000225690 0.823 0.0190454197
bmi ENSG00000134444 0.558 0.0190463632
bmi ENSG00000136141 0.613 0.0190711533
bmi ENSG00000132388 0.871 0.0190802013
bmi ENSG00000213516 0.546 0.0190836224
bmi ENSG00000178445 0.577 0.0190942618
bmi ENSG00000052749 0.0356 0.0190945379
bmi ENSG00000121621 0.0784 0.0190998121
bmi ENSG00000131507 0.0225 0.0191264289
bmi ENSG00000171843 0.957 0.0191339349
bmi ENSG00000124574 0.0807 0.019142135
bmi ENSG00000101294 0.582 0.0191603134
bmi ENSG00000095574 0.188 0.0191667696
bmi ENSG00000178971 0.864 0.0191737999
bmi ENSG00000113734 0.582 0.0192265486
bmi ENSG00000168701 0.762 0.0192351456
bmi ENSG00000140563 0.118 0.0192431216
bmi ENSG00000168016 0.59 0.0192442769
bmi ENSG00000049192 0.944 0.0192447414
bmi ENSG00000170509 0.846 0.0192591411
bmi ENSG00000115685 0.17 0.0192905204
bmi ENSG00000249859 0.0556 0.019290911
bmi ENSG00000074855 0.647 0.0192940524
bmi ENSG00000181031 0.274 0.0193098212
bmi ENSG00000198133 0.617 0.0193502426
bmi ENSG00000035664 0.0884 0.0193744868
bmi ENSG00000150782 0.268 0.019375196
bmi ENSG00000078487 0.128 0.019391835
bmi ENSG00000100731 0.732 0.0193920905
bmi ENSG00000088451 0.396 0.019419739
bmi ENSG00000214226 0.506 0.0194199554
bmi ENSG00000198089 0.0165 0.0194251192
bmi ENSG00000169877 0.0257 0.0194468917
bmi ENSG00000160791 0.651 0.0194896609
bmi ENSG00000111596 0.037 0.0195010594
bmi ENSG00000084463 0.334 0.0195012284
bmi ENSG00000133706 0.655 0.0195247827
bmi ENSG00000198053 0.921 0.0195437199
bmi ENSG00000224032 0.6 0.0195539436
bmi ENSG00000087085 0.695 0.0195856499
bmi ENSG00000137078 0.184 0.0196022143
bmi ENSG00000156650 0.168 0.0196385679
bmi ENSG00000164362 0.374 0.019682448
bmi ENSG00000123454 0.398 0.0196881557
bmi ENSG00000128294 0.518 0.0196942722
bmi ENSG00000089060 0.774 0.0196995229
bmi ENSG00000171680 0.0266 0.0197588468
bmi ENSG00000171631 0.598 0.0197658649
bmi ENSG00000183751 0.337 0.0197709302
bmi ENSG00000132141 0.616 0.0197710737
bmi ENSG00000264386 0.528 0.0197781352
bmi ENSG00000162545 0.00377 0.0197961393
bmi ENSG00000150867 0.942 0.0198115965
bmi ENSG00000140262 0.652 0.0198169221
bmi ENSG00000152778 0.274 0.0198441499
bmi ENSG00000257923 0.797 0.01984783
bmi ENSG00000115825 0.28 0.0198514929
bmi ENSG00000198055 0.0534 0.0198626749
bmi ENSG00000157637 0.808 0.019871627
bmi ENSG00000156206 0.178 0.0198747262
bmi ENSG00000176410 0.366 0.0198896583
bmi ENSG00000224470 0.873 0.0198962771
bmi ENSG00000003056 0.476 0.0199254878
bmi ENSG00000124535 0.438 0.0199655276
bmi ENSG00000247095 0.799 0.0199866589
bmi ENSG00000158545 0.565 0.0199921388
bmi ENSG00000197299 0.164 0.0200205945
bmi ENSG00000197943 0.163 0.0200313987
bmi ENSG00000186583 0.991 0.0200374651
bmi ENSG00000068793 0.00923 0.0200559213
bmi ENSG00000123106 0.964 0.0200587752
bmi ENSG00000165300 0.312 0.0200801751
bmi ENSG00000006125 0.288 0.0201041486
bmi ENSG00000175470 0.719 0.0201066266
bmi ENSG00000017797 0.781 0.0201162119
bmi ENSG00000121350 0.667 0.020126751
bmi ENSG00000166831 0.997 0.0201886683
bmi ENSG00000154723 0.793 0.0201977255
bmi ENSG00000173614 0.509 0.0202153907
bmi ENSG00000160213 0.775 0.0202156208
bmi ENSG00000128039 0.327 0.0202235371
bmi ENSG00000124203 0.678 0.0202359279
bmi ENSG00000140694 0.869 0.0202464567
bmi ENSG00000198858 0.696 0.0202687423
bmi ENSG00000175130 0.118 0.0202818126
bmi ENSG00000155729 0.876 0.0202966148
bmi ENSG00000011258 0.0237 0.0203066012
bmi ENSG00000169490 0.934 0.0203175603
bmi ENSG00000095397 0.673 0.0203345548
bmi ENSG00000004700 0.147 0.0203618328
bmi ENSG00000117676 0.593 0.0203632317
bmi ENSG00000128626 0.391 0.0203710599
bmi ENSG00000105255 0.181 0.0203915591
bmi ENSG00000240970 0.555 0.0203953634
bmi ENSG00000079156 0.719 0.0204075232
bmi ENSG00000160949 0.728 0.0204076903
bmi ENSG00000104953 0.75 0.0204131241
bmi ENSG00000196628 0.98 0.0204137759
bmi ENSG00000100030 0.44 0.0204204164
bmi ENSG00000103342 0.994 0.0204338587
bmi ENSG00000183354 0.245 0.0204351974
bmi ENSG00000240288 0.287 0.0204360432
bmi ENSG00000155330 0.375 0.0204399208
bmi ENSG00000170180 0.846 0.0204468321
bmi ENSG00000131016 0.855 0.0204572863
bmi ENSG00000075826 0.786 0.020473426
bmi ENSG00000170759 0.555 0.0204800518
bmi ENSG00000124164 0.68 0.0204905763
bmi ENSG00000162437 0.496 0.0205027686
bmi ENSG00000197045 0.648 0.0205234379
bmi ENSG00000119487 0.64 0.0205250901
bmi ENSG00000136052 0.589 0.0205588196
bmi ENSG00000164252 0.304 0.0205603099
bmi ENSG00000164879 0.813 0.0206091447
bmi ENSG00000139540 0.853 0.0206092214
bmi ENSG00000089157 0.168 0.0206347107
bmi ENSG00000182871 0.264 0.0207023525
bmi ENSG00000089022 0.199 0.0207069667
bmi ENSG00000118454 0.534 0.0207189236
bmi ENSG00000167641 0.964 0.0207236378
bmi ENSG00000137947 0.21 0.0207802696
bmi ENSG00000108423 0.352 0.0208134724
bmi ENSG00000054965 0.977 0.0208268062
bmi ENSG00000197256 0.662 0.0208304401
bmi ENSG00000109118 0.121 0.0208342505
bmi ENSG00000146834 0.618 0.0208437939
bmi ENSG00000129226 0.251 0.0208551631
bmi ENSG00000169629 0.797 0.0208611436
bmi ENSG00000149179 0.0458 0.0208683338
bmi ENSG00000125844 0.0545 0.0208888313
bmi ENSG00000115085 0.676 0.0208964278
bmi ENSG00000068650 0.501 0.0209037151
bmi ENSG00000108961 0.277 0.0209090596
bmi ENSG00000125122 0.55 0.0209224079
bmi ENSG00000181038 0.888 0.020953494
bmi ENSG00000140807 0.92 0.0209597161
bmi ENSG00000237149 0.369 0.0209837356
bmi ENSG00000185122 0.833 0.021029343
bmi ENSG00000162434 0.36 0.0210523344
bmi ENSG00000164031 0.293 0.0211078901
bmi ENSG00000158195 0.682 0.0211107389
bmi ENSG00000167447 0.924 0.021118853
bmi ENSG00000031698 0.00749 0.0211202092
bmi ENSG00000188763 0.809 0.0211225389
bmi ENSG00000062822 0.875 0.0211242931
bmi ENSG00000231177 0.337 0.021174926
bmi ENSG00000161911 0.546 0.0211830394
bmi ENSG00000092067 0.84 0.0211859064
bmi ENSG00000169193 0.554 0.0211862307
bmi ENSG00000100285 0.935 0.0212029372
bmi ENSG00000047457 0.259 0.0212215588
bmi ENSG00000088970 0.941 0.0212297596
bmi ENSG00000178977 0.501 0.0212617511
bmi ENSG00000185483 0.966 0.0212702209
bmi ENSG00000152256 0.532 0.0213005852
bmi ENSG00000163597 0.848 0.0213294386
bmi ENSG00000157916 0.562 0.0213479572
bmi ENSG00000103852 0.712 0.0213541091
bmi ENSG00000166800 0.0273 0.0213547969
bmi ENSG00000166260 0.146 0.0213581531
bmi ENSG00000064042 0.804 0.0213802615
bmi ENSG00000105429 0.225 0.0214000481
bmi ENSG00000154767 0.0434 0.0214114644
bmi ENSG00000168672 0.0303 0.0214360811
bmi ENSG00000257218 0.733 0.0214483318
bmi ENSG00000121058 0.889 0.0214775488
bmi ENSG00000136720 0.937 0.0215002786
bmi ENSG00000151116 0.938 0.0215201737
bmi ENSG00000170473 0.378 0.0215326351
bmi ENSG00000105204 0.0609 0.0215331908
bmi ENSG00000163631 0.614 0.0216026928
bmi ENSG00000131188 0.707 0.0216039431
bmi ENSG00000139187 0.585 0.0216444927
bmi ENSG00000138835 0.661 0.0216623542
bmi ENSG00000166503 5.5e-05 0.0216693634
bmi ENSG00000111775 0.515 0.0216734916
bmi ENSG00000088986 0.401 0.0216818677
bmi ENSG00000064961 0.564 0.0216871999
bmi ENSG00000130723 0.114 0.0217196726
bmi ENSG00000091009 0.467 0.0217221644
bmi ENSG00000168890 0.0214 0.0217373346
bmi ENSG00000160813 0.967 0.021756443
bmi ENSG00000127954 0.731 0.0217651037
bmi ENSG00000164002 0.778 0.0218001038
bmi ENSG00000168887 0.328 0.021843936
bmi ENSG00000123612 0.372 0.0218513936
bmi ENSG00000111752 0.91 0.021863636
bmi ENSG00000139977 0.524 0.0218714651
bmi ENSG00000074706 0.0695 0.0219235529
bmi ENSG00000116127 0.258 0.021928263
bmi ENSG00000197561 0.97 0.0219297242
bmi ENSG00000162542 0.165 0.0219647464
bmi ENSG00000090920 0.574 0.0220170929
bmi ENSG00000174915 0.781 0.0220552999
bmi ENSG00000149260 0.773 0.0220574483
bmi ENSG00000134250 0.195 0.0220625178
bmi ENSG00000197971 0.156 0.02207712
bmi ENSG00000106635 0.455 0.0221102129
bmi ENSG00000069849 0.815 0.0221408665
bmi ENSG00000181982 0.573 0.0221682882
bmi ENSG00000197766 0.393 0.0221914973
bmi ENSG00000150455 0.468 0.0222294768
bmi ENSG00000156049 0.544 0.022244814
bmi ENSG00000131115 0.36 0.0222735522
bmi ENSG00000129194 0.483 0.0222904617
bmi ENSG00000073584 0.974 0.0222917444
bmi ENSG00000088002 0.889 0.0223303082
bmi ENSG00000178999 0.459 0.0223998721
bmi ENSG00000019144 0.265 0.022412798
bmi ENSG00000103150 0.527 0.0224244096
bmi ENSG00000127564 0.485 0.022546249
bmi ENSG00000105875 0.108 0.0225665865
bmi ENSG00000197077 0.479 0.0225815588
bmi ENSG00000126247 0.959 0.0226169929
bmi ENSG00000171863 0.698 0.0226171527
bmi ENSG00000084090 0.676 0.0226656057
bmi ENSG00000105063 0.594 0.0226923839
bmi ENSG00000160284 0.364 0.0226929871
bmi ENSG00000205544 0.509 0.022737346
bmi ENSG00000163803 0.372 0.0227541075
bmi ENSG00000182902 0.746 0.0228230984
bmi ENSG00000188886 0.576 0.0228385562
bmi ENSG00000124160 0.183 0.0228755556
bmi ENSG00000181773 0.998 0.0228822168
bmi ENSG00000153071 0.946 0.022901095
bmi ENSG00000166886 0.396 0.0229204379
bmi ENSG00000205356 0.0936 0.0229304591
bmi ENSG00000130766 0.0277 0.0229315615
bmi ENSG00000136261 0.535 0.0229419277
bmi ENSG00000175040 0.215 0.0229459041
bmi ENSG00000103089 0.391 0.0229510004
bmi ENSG00000124772 0.911 0.0229539955
bmi ENSG00000104883 0.595 0.0229625556
bmi ENSG00000134291 0.302 0.0229632597
bmi ENSG00000173960 0.716 0.0229893505
bmi ENSG00000107020 0.7 0.0230061226
bmi ENSG00000196814 0.56 0.0230063142
bmi ENSG00000129595 0.29 0.0230198571
bmi ENSG00000131044 0.317 0.0230446885
bmi ENSG00000234617 0.22 0.0230461442
bmi ENSG00000143067 0.867 0.0230567985
bmi ENSG00000188677 0.755 0.0230662692
bmi ENSG00000110074 0.106 0.0231094322
bmi ENSG00000224877 0.695 0.0231176602
bmi ENSG00000177613 0.823 0.0231765607
bmi ENSG00000173039 0.612 0.0231766621
bmi ENSG00000004660 0.239 0.0231914334
bmi ENSG00000111786 0.624 0.0231925917
bmi ENSG00000111110 0.437 0.0231926681
bmi ENSG00000205726 0.915 0.023238701
bmi ENSG00000153291 0.873 0.0232528454
bmi ENSG00000105053 0.936 0.0232679046
bmi ENSG00000172771 0.237 0.0232759237
bmi ENSG00000121073 0.709 0.0232787402
bmi ENSG00000108443 0.803 0.0232860215
bmi ENSG00000079337 0.162 0.0232903138
bmi ENSG00000047056 0.39 0.0233036096
bmi ENSG00000104388 0.834 0.0233360883
bmi ENSG00000113838 0.515 0.0233470083
bmi ENSG00000126883 0.156 0.0233887614
bmi ENSG00000087589 0.351 0.0234226608
bmi ENSG00000198586 0.535 0.023505623
bmi ENSG00000100100 0.0943 0.0235315087
bmi ENSG00000134508 0.463 0.0235735861
bmi ENSG00000041880 0.622 0.0235743114
bmi ENSG00000196584 0.833 0.0236000789
bmi ENSG00000168229 0.493 0.023618703
bmi ENSG00000155380 0.686 0.0236372967
bmi ENSG00000175354 0.455 0.0236556232
bmi ENSG00000134759 0.351 0.0236748701
bmi ENSG00000105700 0.665 0.0236957588
bmi ENSG00000110871 0.47 0.0237223489
bmi ENSG00000162997 0.843 0.0237323961
bmi ENSG00000102890 0.581 0.0237328262
bmi ENSG00000168826 0.641 0.0237345884
bmi ENSG00000171282 0.492 0.0237718605
bmi ENSG00000138029 0.284 0.0237730281
bmi ENSG00000154914 0.567 0.0237886615
bmi ENSG00000155100 0.149 0.0237904999
bmi ENSG00000182934 0.217 0.0237957886
bmi ENSG00000099800 0.807 0.0238209296
bmi ENSG00000167077 0.128 0.0238476243
bmi ENSG00000100243 0.378 0.02385632
bmi ENSG00000187049 0.239 0.0238610203
bmi ENSG00000080845 0.993 0.0238771776
bmi ENSG00000104892 0.388 0.023885568
bmi ENSG00000196358 0.237 0.0238901082
bmi ENSG00000246334 0.481 0.023898776
bmi ENSG00000221955 0.529 0.0239033569
bmi ENSG00000014123 0.435 0.0239256663
bmi ENSG00000137501 0.879 0.0239309529
bmi ENSG00000196793 0.416 0.0239348659
bmi ENSG00000198492 0.596 0.0239686853
bmi ENSG00000176619 0.973 0.0239863833
bmi ENSG00000089775 0.0515 0.0239891358
bmi ENSG00000120885 0.3 0.0239940103
bmi ENSG00000125912 0.652 0.024005789
bmi ENSG00000136492 0.531 0.0240168584
bmi ENSG00000105202 0.181 0.0240269664
bmi ENSG00000105427 0.103 0.0240556957
bmi ENSG00000198576 0.48 0.0240769856
bmi ENSG00000137040 0.308 0.0241021432
bmi ENSG00000170955 0.000846 0.0241239228
bmi ENSG00000188452 0.0791 0.0241264858
bmi ENSG00000139574 0.197 0.0241347822
bmi ENSG00000172059 0.865 0.0241693411
bmi ENSG00000137168 0.975 0.0241807687
bmi ENSG00000115109 0.201 0.0241906042
bmi ENSG00000160593 0.911 0.0241959793
bmi ENSG00000140406 0.604 0.0242160571
bmi ENSG00000136830 0.795 0.0242437198
bmi ENSG00000166796 0.7 0.024251824
bmi ENSG00000082074 0.488 0.0242949338
bmi ENSG00000206053 0.474 0.0243451587
bmi ENSG00000164604 0.374 0.0243489904
bmi ENSG00000161091 0.512 0.0243715001
bmi ENSG00000171476 0.162 0.0243994349
bmi ENSG00000149531 0.986 0.0244019816
bmi ENSG00000049860 0.923 0.024404834
bmi ENSG00000171812 0.876 0.024413087
bmi ENSG00000197837 0.963 0.0244347607
bmi ENSG00000103540 0.643 0.0244404857
bmi ENSG00000177570 0.462 0.0244480641
bmi ENSG00000120049 0.546 0.0244550353
bmi ENSG00000163466 0.577 0.0244582221
bmi ENSG00000074590 0.25 0.0245036723
bmi ENSG00000117245 0.372 0.0245372412
bmi ENSG00000153234 0.408 0.0245393575
bmi ENSG00000091317 0.29 0.0245433913
bmi ENSG00000173848 0.289 0.0245503812
bmi ENSG00000162664 0.601 0.0245585297
bmi ENSG00000130600 0.686 0.0245672593
bmi ENSG00000112130 0.0386 0.0245755399
bmi ENSG00000157017 0.759 0.0245862662
bmi ENSG00000120526 0.544 0.0245890711
bmi ENSG00000168026 0.156 0.0246155774
bmi ENSG00000115042 0.531 0.024616314
bmi ENSG00000123104 0.935 0.024646129
bmi ENSG00000234912 0.264 0.0246767555
bmi ENSG00000164548 0.819 0.0246870148
bmi ENSG00000176293 0.0137 0.0247076327
bmi ENSG00000110031 0.932 0.0247175173
bmi ENSG00000050555 0.821 0.02472477
bmi ENSG00000197555 0.786 0.0247559176
bmi ENSG00000170310 0.643 0.0247588394
bmi ENSG00000128284 0.909 0.0247615611
bmi ENSG00000186716 0.356 0.0247642516
bmi ENSG00000111802 0.402 0.0247691306
bmi ENSG00000153347 0.538 0.0247962923
bmi ENSG00000149532 0.295 0.0248076734
bmi ENSG00000173575 0.709 0.0248128352
bmi ENSG00000058262 0.674 0.0249346452
bmi ENSG00000002587 0.851 0.02493812
bmi ENSG00000116212 0.403 0.0249497112
bmi ENSG00000116151 0.543 0.0249503354
bmi ENSG00000103811 0.495 0.0249550613
bmi ENSG00000151014 0.937 0.0249593247
bmi ENSG00000172660 0.11 0.0249720476
bmi ENSG00000106392 0.768 0.0249886856
bmi ENSG00000207297 0.888 0.0250226807
bmi ENSG00000116396 0.522 0.0250263588
bmi ENSG00000121671 0.248 0.0250666506
bmi ENSG00000113648 0.0957 0.0250848331
bmi ENSG00000154889 0.0267 0.0251216074
bmi ENSG00000119636 0.414 0.0251285017
bmi ENSG00000101188 0.177 0.0251562157
bmi ENSG00000130487 0.4 0.0251736867
bmi ENSG00000136694 0.417 0.025185967
bmi ENSG00000101542 0.592 0.0251926216
bmi ENSG00000103723 0.1 0.0251940708
bmi ENSG00000088930 0.836 0.0252184876
bmi ENSG00000118785 0.339 0.0252404141
bmi ENSG00000154640 0.229 0.0252746996
bmi ENSG00000175985 0.19 0.0252813249
bmi ENSG00000114767 0.449 0.0252934717
bmi ENSG00000229314 0.841 0.0252936927
bmi ENSG00000168904 0.326 0.0252979147
bmi ENSG00000196233 0.559 0.0253004412
bmi ENSG00000196873 0.349 0.0253047484
bmi ENSG00000162073 0.771 0.0253214492
bmi ENSG00000100034 0.0719 0.0253472732
bmi ENSG00000171914 0.468 0.0253623763
bmi ENSG00000163684 0.74 0.0253859587
bmi ENSG00000076108 0.193 0.0254343571
bmi ENSG00000106263 0.963 0.0254831534
bmi ENSG00000119396 0.125 0.0254835471
bmi ENSG00000136960 0.64 0.025497659
bmi ENSG00000081026 0.289 0.0255011227
bmi ENSG00000134851 0.766 0.0255091002
bmi ENSG00000126803 0.788 0.0255311254
bmi ENSG00000163541 0.882 0.0255594554
bmi ENSG00000147459 0.459 0.0255825672
bmi ENSG00000269404 0.077 0.0255903827
bmi ENSG00000168078 0.281 0.0256028013
bmi ENSG00000213995 0.746 0.0256339546
bmi ENSG00000196396 0.906 0.0256347052
bmi ENSG00000113441 0.407 0.0256461664
bmi ENSG00000108733 0.563 0.0256757345
bmi ENSG00000124091 0.902 0.025676294
bmi ENSG00000099219 0.829 0.0256803544
bmi ENSG00000178163 0.691 0.0257653898
bmi ENSG00000213420 0.324 0.0257674231
bmi ENSG00000006607 0.0471 0.0258547089
bmi ENSG00000063177 0.418 0.0258788127
bmi ENSG00000070526 0.524 0.0258865049
bmi ENSG00000160318 0.906 0.0258997684
bmi ENSG00000237765 0.101 0.0259269497
bmi ENSG00000079246 0.626 0.0259282136
bmi ENSG00000138185 0.296 0.025958536
bmi ENSG00000159842 0.688 0.0259623032
bmi ENSG00000022277 0.842 0.0259659594
bmi ENSG00000072858 0.539 0.0259926602
bmi ENSG00000136280 0.731 0.0260057483
bmi ENSG00000226416 0.928 0.0260250955
bmi ENSG00000152268 0.59 0.0260513041
bmi ENSG00000140750 0.954 0.026075955
bmi ENSG00000134138 0.3 0.0260865783
bmi ENSG00000014216 0.48 0.0261076634
bmi ENSG00000238057 0.459 0.0261508213
bmi ENSG00000136877 0.401 0.0261617853
bmi ENSG00000165417 0.262 0.0261737988
bmi ENSG00000118804 0.823 0.0261771495
bmi ENSG00000140859 0.335 0.0262305266
bmi ENSG00000111907 0.824 0.0262543308
bmi ENSG00000206190 0.418 0.0262581335
bmi ENSG00000070731 0.0795 0.0262639547
bmi ENSG00000166478 0.0733 0.0262669838
bmi ENSG00000177889 0.211 0.0262688442
bmi ENSG00000115998 0.152 0.0263067164
bmi ENSG00000154262 0.181 0.0263632462
bmi ENSG00000166736 0.751 0.02636374
bmi ENSG00000182944 0.312 0.0264000543
bmi ENSG00000100412 0.83 0.0264077456
bmi ENSG00000130656 0.066 0.0264248651
bmi ENSG00000136143 0.585 0.0264666491
bmi ENSG00000189253 0.741 0.0264686112
bmi ENSG00000165548 0.497 0.0265298489
bmi ENSG00000179921 0.00339 0.0265432659
bmi ENSG00000196544 0.229 0.0265509618
bmi ENSG00000167283 0.213 0.0265536081
bmi ENSG00000100504 0.36 0.0265753791
bmi ENSG00000073737 0.0134 0.0265762898
bmi ENSG00000109606 0.931 0.0265935564
bmi ENSG00000162368 0.802 0.0266022067
bmi ENSG00000100201 0.827 0.0266136192
bmi ENSG00000163913 0.96 0.0266259567
bmi ENSG00000135457 0.801 0.026626635
bmi ENSG00000234284 0.71 0.0266327375
bmi ENSG00000174527 0.565 0.0266398137
bmi ENSG00000152795 0.924 0.0266556552
bmi ENSG00000047617 0.0211 0.0266693859
bmi ENSG00000138081 0.182 0.0267686655
bmi ENSG00000104679 0.659 0.026783573
bmi ENSG00000139437 0.546 0.0267982086
bmi ENSG00000142089 0.98 0.0268008122
bmi ENSG00000135083 0.0689 0.0268070603
bmi ENSG00000179988 0.83 0.0268126992
bmi ENSG00000004478 0.327 0.026812928
bmi ENSG00000123178 0.139 0.026826308
bmi ENSG00000080986 0.408 0.0268611194
bmi ENSG00000141556 0.182 0.0268979063
bmi ENSG00000204710 0.888 0.0269047819
bmi ENSG00000197361 0.292 0.0269365571
bmi ENSG00000180357 0.533 0.0269421167
bmi ENSG00000169752 0.544 0.0269526992
bmi ENSG00000106617 0.327 0.0269734866
bmi ENSG00000196335 0.26 0.0269808497
bmi ENSG00000204673 0.911 0.0269867725
bmi ENSG00000115806 0.134 0.027053128
bmi ENSG00000172687 0.28 0.0270646942
bmi ENSG00000132204 0.74 0.0270952935
bmi ENSG00000061938 0.181 0.0271125346
bmi ENSG00000166801 0.169 0.0271342006
bmi ENSG00000134910 0.658 0.0271350174
bmi ENSG00000167196 0.808 0.0271811696
bmi ENSG00000174099 0.62 0.0271867334
bmi ENSG00000229205 0.389 0.0271959442
bmi ENSG00000158315 0.998 0.027198426
bmi ENSG00000171777 0.216 0.0272155054
bmi ENSG00000118971 0.165 0.02724895
bmi ENSG00000185201 0.949 0.027265701
bmi ENSG00000181751 0.00224 0.0272818619
bmi ENSG00000185043 0.237 0.0272850658
bmi ENSG00000128731 0.932 0.0272941335
bmi ENSG00000013583 0.828 0.0273186887
bmi ENSG00000130770 0.368 0.0273219625
bmi ENSG00000155465 0.0235 0.0273252929
bmi ENSG00000130299 0.87 0.0273363696
bmi ENSG00000141627 0.571 0.0273443794
bmi ENSG00000119514 0.852 0.0273450517
bmi ENSG00000126091 0.435 0.0273622436
bmi ENSG00000007545 0.277 0.0273738438
bmi ENSG00000197563 0.438 0.0273777192
bmi ENSG00000167476 0.474 0.0273828444
bmi ENSG00000254004 0.687 0.0274500303
bmi ENSG00000063015 0.797 0.0274734314
bmi ENSG00000135525 0.173 0.027481613
bmi ENSG00000227165 0.376 0.0274895232
bmi ENSG00000093000 0.0563 0.027492735
bmi ENSG00000135926 0.519 0.0274936503
bmi ENSG00000107249 0.247 0.027518495
bmi ENSG00000130159 0.689 0.0275260186
bmi ENSG00000090263 0.777 0.0275468654
bmi ENSG00000064726 0.783 0.0275758295
bmi ENSG00000028839 0.15 0.0276002279
bmi ENSG00000108551 0.174 0.0276091155
bmi ENSG00000183208 0.285 0.0276189471
bmi ENSG00000187546 0.575 0.0276693893
bmi ENSG00000114999 0.388 0.0276790983
bmi ENSG00000161921 0.454 0.0276995087
bmi ENSG00000107201 0.55 0.0277065673
bmi ENSG00000092148 0.328 0.0277188496
bmi ENSG00000164309 0.214 0.0277243546
bmi ENSG00000121879 0.696 0.0277334908
bmi ENSG00000162384 0.391 0.027741685
bmi ENSG00000120645 0.304 0.0277572638
bmi ENSG00000198496 0.998 0.027760209
bmi ENSG00000129071 0.976 0.0277863226
bmi ENSG00000110841 0.993 0.0277970971
bmi ENSG00000106327 0.384 0.0278284894
bmi ENSG00000165527 0.328 0.0278849291
bmi ENSG00000050438 0.983 0.0279418844
bmi ENSG00000182372 0.131 0.0279653015
bmi ENSG00000053372 0.617 0.0279924639
bmi ENSG00000131650 0.364 0.0280354252
bmi ENSG00000130349 0.6 0.0280471366
bmi ENSG00000126705 0.178 0.0280661956
bmi ENSG00000171608 0.84 0.0280796998
bmi ENSG00000180304 0.828 0.0281038695
bmi ENSG00000099985 0.613 0.0281635521
bmi ENSG00000107902 0.346 0.028165773
bmi ENSG00000255857 0.49 0.0281900806
bmi ENSG00000100031 0.508 0.0281996377
bmi ENSG00000100084 0.157 0.0282207681
bmi ENSG00000169871 0.0114 0.0282430656
bmi ENSG00000175662 0.786 0.0282738143
bmi ENSG00000125869 0.526 0.0282982931
bmi ENSG00000196371 0.834 0.0283045512
bmi ENSG00000175066 0.0886 0.0283074257
bmi ENSG00000118961 0.337 0.0283127189
bmi ENSG00000214026 0.477 0.0283742981
bmi ENSG00000187730 0.0325 0.0283946504
bmi ENSG00000152672 0.711 0.0284068156
bmi ENSG00000127837 0.372 0.0284203935
bmi ENSG00000109111 0.791 0.0284210785
bmi ENSG00000131471 0.0375 0.0284514362
bmi ENSG00000206344 0.848 0.0285033562
bmi ENSG00000155542 0.633 0.0285109057
bmi ENSG00000154845 0.49 0.0285663868
bmi ENSG00000170855 0.598 0.0286674537
bmi ENSG00000139218 0.502 0.0287184527
bmi ENSG00000116133 0.00467 0.028724908
bmi ENSG00000011523 0.99 0.0287268791
bmi ENSG00000198026 0.539 0.028740482
bmi ENSG00000088881 0.19 0.0287472701
bmi ENSG00000117010 0.746 0.0287695051
bmi ENSG00000119403 0.822 0.0287905993
bmi ENSG00000180089 0.762 0.0288336002
bmi ENSG00000100294 0.338 0.0288407947
bmi ENSG00000171320 0.669 0.0288494733
bmi ENSG00000120833 0.271 0.0288505363
bmi ENSG00000249709 0.743 0.0289102753
bmi ENSG00000137038 0.528 0.0289181876
bmi ENSG00000266638 0.972 0.0289348533
bmi ENSG00000070047 0.14 0.0289384967
bmi ENSG00000179295 0.301 0.0289810077
bmi ENSG00000103227 0.0666 0.0289818403
bmi ENSG00000114626 0.167 0.0290486781
bmi ENSG00000168350 0.548 0.0290900966
bmi ENSG00000165661 0.86 0.0290985222
bmi ENSG00000116459 0.515 0.0291090754
bmi ENSG00000139908 0.674 0.0291368708
bmi ENSG00000168096 0.106 0.0291423922
bmi ENSG00000229186 0.829 0.0291523617
bmi ENSG00000167985 0.821 0.0291540783
bmi ENSG00000174950 0.671 0.0291623912
bmi ENSG00000141480 0.491 0.0291790715
bmi ENSG00000198363 0.458 0.0292059143
bmi ENSG00000126603 0.445 0.0292153762
bmi ENSG00000151929 0.783 0.0292204128
bmi ENSG00000116062 0.318 0.0292448213
bmi ENSG00000154133 0.285 0.0293697355
bmi ENSG00000126804 0.843 0.0294107216
bmi ENSG00000112146 0.253 0.029430903
bmi ENSG00000148175 0.922 0.0294340878
bmi ENSG00000135241 0.0194 0.0294370327
bmi ENSG00000161654 0.953 0.0295057675
bmi ENSG00000184584 0.471 0.0295210438
bmi ENSG00000171467 0.0434 0.0295387205
bmi ENSG00000065833 0.659 0.0295576615
bmi ENSG00000198208 0.156 0.0295961116
bmi ENSG00000133116 0.0654 0.0296767055
bmi ENSG00000141644 0.636 0.0297297916
bmi ENSG00000168216 0.191 0.0297653214
bmi ENSG00000221983 0.881 0.0297962413
bmi ENSG00000149483 0.87 0.0298002932
bmi ENSG00000173267 0.635 0.0298031604
bmi ENSG00000145949 0.847 0.0298189895
bmi ENSG00000147419 0.101 0.0298239352
bmi ENSG00000116863 0.0581 0.0298333043
bmi ENSG00000135476 0.472 0.0298533959
bmi ENSG00000161677 0.183 0.0298974444
bmi ENSG00000140263 0.547 0.0299003275
bmi ENSG00000185947 0.266 0.0299043897
bmi ENSG00000131797 0.152 0.0299228818
bmi ENSG00000213185 0.848 0.0299564251
bmi ENSG00000080824 0.318 0.0299789331
bmi ENSG00000111181 0.0228 0.0300147063
bmi ENSG00000108264 0.168 0.0300223976
bmi ENSG00000185404 0.542 0.0300326792
bmi ENSG00000103047 0.885 0.0300359621
bmi ENSG00000100288 0.637 0.0300437904
bmi ENSG00000161920 0.259 0.0300692155
bmi ENSG00000189050 0.0377 0.0300708936
bmi ENSG00000172824 0.36 0.0301026111
bmi ENSG00000117899 0.526 0.0301044682
bmi ENSG00000124831 0.203 0.0301886991
bmi ENSG00000197102 0.576 0.0302093944
bmi ENSG00000109107 0.936 0.0302131791
bmi ENSG00000119414 0.173 0.030221638
bmi ENSG00000122861 0.908 0.0302411331
bmi ENSG00000111252 0.0221 0.0302739499
bmi ENSG00000161542 0.444 0.0302780652
bmi ENSG00000100413 0.364 0.0302907332
bmi ENSG00000145423 0.954 0.0303299546
bmi ENSG00000006740 0.29 0.0304077173
bmi ENSG00000132205 0.314 0.0304691288
bmi ENSG00000116205 0.591 0.0304944249
bmi ENSG00000179841 0.11 0.0305059978
bmi ENSG00000138760 0.623 0.0305427156
bmi ENSG00000066422 0.934 0.0305452319
bmi ENSG00000089505 0.862 0.0305907661
bmi ENSG00000079277 0.022 0.03064591
bmi ENSG00000104419 0.172 0.0306721742
bmi ENSG00000137500 0.423 0.0306936142
bmi ENSG00000144161 0.351 0.030695272
bmi ENSG00000221598 0.878 0.030729322
bmi ENSG00000197712 0.728 0.0307661549
bmi ENSG00000149798 0.264 0.0307884029
bmi ENSG00000188906 0.298 0.0308096826
bmi ENSG00000225485 0.503 0.0308371687
bmi ENSG00000114126 0.999 0.030849787
bmi ENSG00000186185 0.499 0.0309338413
bmi ENSG00000168283 0.495 0.0309683452
bmi ENSG00000112309 0.597 0.0309749114
bmi ENSG00000161281 0.467 0.0309913821
bmi ENSG00000134030 0.415 0.0310722438
bmi ENSG00000118816 0.689 0.031072828
bmi ENSG00000064932 0.0168 0.0310803489
bmi ENSG00000179855 0.762 0.0311329362
bmi ENSG00000164032 0.849 0.0311986719
bmi ENSG00000148218 0.749 0.0312307872
bmi ENSG00000147439 0.983 0.0312606454
bmi ENSG00000069345 0.42 0.0312770568
bmi ENSG00000065308 0.927 0.0312802072
bmi ENSG00000160746 0.467 0.0313000978
bmi ENSG00000136021 0.45 0.0313178773
bmi ENSG00000139880 0.833 0.0313465922
bmi ENSG00000131400 0.213 0.031349257
bmi ENSG00000085465 0.919 0.0313794834
bmi ENSG00000267254 0.459 0.0313822407
bmi ENSG00000175707 0.668 0.0313861706
bmi ENSG00000070190 0.599 0.0314092125
bmi ENSG00000170448 0.251 0.031432094
bmi ENSG00000057468 0.329 0.031451834
bmi ENSG00000162607 0.212 0.031459107
bmi ENSG00000126698 0.525 0.0314673953
bmi ENSG00000166164 0.116 0.03149772
bmi ENSG00000154016 0.536 0.0315393086
bmi ENSG00000170035 0.605 0.0315584889
bmi ENSG00000144535 0.744 0.0315867571
bmi ENSG00000109270 0.0858 0.031616508
bmi ENSG00000167414 0.137 0.0316254223
bmi ENSG00000181588 0.641 0.0316799864
bmi ENSG00000141956 0.915 0.0316870959
bmi ENSG00000060762 0.597 0.0317814968
bmi ENSG00000013374 0.945 0.0317850271
bmi ENSG00000119862 0.313 0.0318080767
bmi ENSG00000186481 0.751 0.0318236262
bmi ENSG00000056661 0.69 0.0318407351
bmi ENSG00000094914 0.432 0.0318513422
bmi ENSG00000130177 0.061 0.0318520687
bmi ENSG00000167676 0.345 0.0318693245
bmi ENSG00000166557 0.381 0.0318761841
bmi ENSG00000117016 0.279 0.0319148693
bmi ENSG00000110218 0.29 0.0319541063
bmi ENSG00000135119 0.877 0.0319590368
bmi ENSG00000157593 0.0889 0.0319720774
bmi ENSG00000138463 0.617 0.0319746747
bmi ENSG00000067064 0.483 0.0320126813
bmi ENSG00000116641 0.608 0.0320214319
bmi ENSG00000167291 0.518 0.0320484272
bmi ENSG00000167553 0.077 0.0321735207
bmi ENSG00000120896 0.403 0.0322032412
bmi ENSG00000070495 0.755 0.032203892
bmi ENSG00000105819 0.75 0.0322202104
bmi ENSG00000089248 0.241 0.0322317768
bmi ENSG00000084073 0.212 0.0322525926
bmi ENSG00000109065 0.843 0.0322552172
bmi ENSG00000142798 0.907 0.0322741427
bmi ENSG00000138036 0.84 0.0322810282
bmi ENSG00000108950 0.162 0.0323403256
bmi ENSG00000139547 0.374 0.0323991197
bmi ENSG00000126882 0.282 0.0324019248
bmi ENSG00000183935 0.626 0.0324129097
bmi ENSG00000149218 0.514 0.0324636535
bmi ENSG00000198721 0.164 0.032469684
bmi ENSG00000153066 0.65 0.0324833387
bmi ENSG00000107959 0.735 0.0325156077
bmi ENSG00000182544 0.0774 0.0325175113
bmi ENSG00000073605 0.511 0.032527073
bmi ENSG00000069712 0.41 0.0325313995
bmi ENSG00000243317 0.0684 0.0325550288
bmi ENSG00000146054 0.233 0.0325585503
bmi ENSG00000080031 0.498 0.032591839
bmi ENSG00000254505 0.776 0.0326036943
bmi ENSG00000136011 0.683 0.0326175462
bmi ENSG00000197375 0.953 0.0326458845
bmi ENSG00000196923 0.822 0.03265351
bmi ENSG00000166619 0.895 0.0326677933
bmi ENSG00000152413 0.184 0.0326688758
bmi ENSG00000157184 0.499 0.0327815671
bmi ENSG00000145088 0.307 0.0327899928
bmi ENSG00000231074 1 0.0328186808
bmi ENSG00000186020 0.939 0.0328802128
bmi ENSG00000170017 0.845 0.0328830224
bmi ENSG00000166479 0.248 0.0328957456
bmi ENSG00000162341 0.77 0.0329176899
bmi ENSG00000137441 0.262 0.0329270167
bmi ENSG00000111846 0.835 0.0329281127
bmi ENSG00000134744 0.438 0.0329343952
bmi ENSG00000198270 0.123 0.0329436341
bmi ENSG00000156928 0.385 0.0329506407
bmi ENSG00000173064 0.337 0.0329740115
bmi ENSG00000115423 0.381 0.0330059723
bmi ENSG00000188554 0.717 0.0330100734
bmi ENSG00000160014 0.552 0.0330685921
bmi ENSG00000168070 0.77 0.0331262269
bmi ENSG00000268471 0.924 0.0332509914
bmi ENSG00000161671 0.853 0.0332561015
bmi ENSG00000130595 0.883 0.0332688568
bmi ENSG00000108591 0.949 0.0333022711
bmi ENSG00000198663 0.634 0.0333045329
bmi ENSG00000126353 0.953 0.0333222846
bmi ENSG00000197863 0.305 0.033323529
bmi ENSG00000160870 0.485 0.0333354075
bmi ENSG00000104267 0.411 0.0333665376
bmi ENSG00000166971 0.0819 0.0333673877
bmi ENSG00000142530 0.426 0.0333774395
bmi ENSG00000139053 0.993 0.0333805364
bmi ENSG00000176946 0.385 0.033383749
bmi ENSG00000168301 0.0402 0.0333975461
bmi ENSG00000153162 0.691 0.0334041764
bmi ENSG00000110367 0.352 0.0334231057
bmi ENSG00000087303 0.469 0.0334238867
bmi ENSG00000105298 0.715 0.0334925841
bmi ENSG00000085117 0.0565 0.0335250482
bmi ENSG00000137992 0.867 0.0335449992
bmi ENSG00000196497 0.597 0.033587517
bmi ENSG00000116786 0.347 0.0335942547
bmi ENSG00000169018 0.451 0.0335968673
bmi ENSG00000039523 0.559 0.0336056101
bmi ENSG00000141404 0.173 0.0336616729
bmi ENSG00000236624 0.697 0.0336829117
bmi ENSG00000153933 0.187 0.0336993801
bmi ENSG00000103066 0.798 0.0337071785
bmi ENSG00000101400 0.209 0.033707554
bmi ENSG00000127452 0.761 0.0337313496
bmi ENSG00000172009 0.966 0.0337860523
bmi ENSG00000141026 0.105 0.033788026
bmi ENSG00000105982 0.588 0.0338158552
bmi ENSG00000164329 0.656 0.0338620941
bmi ENSG00000173269 0.658 0.0338924139
bmi ENSG00000183723 0.403 0.0339303736
bmi ENSG00000163017 0.867 0.0339631402
bmi ENSG00000144648 0.416 0.0339635683
bmi ENSG00000174292 0.232 0.0339699884
bmi ENSG00000243156 0.996 0.0339724693
bmi ENSG00000151466 0.72 0.0339727368
bmi ENSG00000115464 0.967 0.0339795016
bmi ENSG00000108306 0.645 0.0339884176
bmi ENSG00000135905 0.292 0.0340034676
bmi ENSG00000167074 0.995 0.0340261602
bmi ENSG00000172889 0.693 0.034032895
bmi ENSG00000168916 0.0647 0.0340618984
bmi ENSG00000115339 0.454 0.0341190942
bmi ENSG00000185219 0.805 0.0341353493
bmi ENSG00000198873 0.39 0.0341447175
bmi ENSG00000121274 0.36 0.0341547346
bmi ENSG00000134242 0.928 0.0341549806
bmi ENSG00000205670 0.0425 0.034156031
bmi ENSG00000111412 0.656 0.0341900764
bmi ENSG00000113621 0.771 0.0342079007
bmi ENSG00000146072 0.0677 0.0342325807
bmi ENSG00000011485 0.756 0.0342834725
bmi ENSG00000039650 0.886 0.0343143032
bmi ENSG00000164323 0.0312 0.0343414049
bmi ENSG00000186111 0.14 0.0343563123
bmi ENSG00000167618 0.183 0.0343698613
bmi ENSG00000167210 0.755 0.0343874816
bmi ENSG00000158528 0.555 0.0344444964
bmi ENSG00000185339 0.271 0.0346070672
bmi ENSG00000170653 0.488 0.0346593687
bmi ENSG00000162398 0.866 0.0347257126
bmi ENSG00000106400 0.972 0.0347990105
bmi ENSG00000231133 0.859 0.0348175559
bmi ENSG00000258839 0.49 0.034862622
bmi ENSG00000236320 0.915 0.0348749499
bmi ENSG00000084764 0.317 0.0349171421
bmi ENSG00000124391 0.231 0.0349873962
bmi ENSG00000048342 0.694 0.0349944824
bmi ENSG00000051825 0.238 0.0349947433
bmi ENSG00000156273 0.0965 0.0350050393
bmi ENSG00000075213 0.349 0.0350110301
bmi ENSG00000160013 0.108 0.0350580573
bmi ENSG00000236383 0.35 0.0350696984
bmi ENSG00000172006 0.0101 0.0350756294
bmi ENSG00000134905 0.911 0.0351046407
bmi ENSG00000187260 0.206 0.0351149251
bmi ENSG00000147536 0.489 0.0351346722
bmi ENSG00000198393 0.552 0.0351497972
bmi ENSG00000176105 0.263 0.0351710087
bmi ENSG00000184988 0.0238 0.0351767092
bmi ENSG00000185168 0.938 0.0351788968
bmi ENSG00000241837 0.145 0.0351945878
bmi ENSG00000139160 0.694 0.0352339204
bmi ENSG00000225978 0.588 0.0352724137
bmi ENSG00000267041 0.894 0.0352751898
bmi ENSG00000087302 0.329 0.0352755836
bmi ENSG00000139289 0.81 0.035296038
bmi ENSG00000168615 0.912 0.0353608218
bmi ENSG00000115761 0.0474 0.0353821151
bmi ENSG00000178033 0.534 0.0354300949
bmi ENSG00000126870 0.223 0.0354763555
bmi ENSG00000115649 0.867 0.0354875595
bmi ENSG00000077684 0.706 0.0354947322
bmi ENSG00000127184 0.832 0.0354988224
bmi ENSG00000181585 0.402 0.0355400108
bmi ENSG00000115421 0.0853 0.0355587678
bmi ENSG00000081870 0.309 0.035589588
bmi ENSG00000134531 0.915 0.0356686063
bmi ENSG00000089163 0.2 0.0356812533
bmi ENSG00000100038 0.891 0.0356909145
bmi ENSG00000119411 0.736 0.0357137071
bmi ENSG00000100300 0.278 0.0357739605
bmi ENSG00000106399 0.699 0.035775199
bmi ENSG00000092850 0.419 0.0358285415
bmi ENSG00000033100 0.751 0.0358410863
bmi ENSG00000174944 0.575 0.0358575834
bmi ENSG00000266104 0.852 0.0359215396
bmi ENSG00000165802 0.427 0.0359298
bmi ENSG00000188747 0.894 0.0359298
bmi ENSG00000140986 0.423 0.0359495239
bmi ENSG00000205837 0.851 0.0359802478
bmi ENSG00000171217 0.503 0.0359953963
bmi ENSG00000173821 0.586 0.0360204154
bmi ENSG00000152518 0.0292 0.0360206132
bmi ENSG00000204653 0.664 0.036076757
bmi ENSG00000023228 0.0175 0.0360796433
bmi ENSG00000102738 0.344 0.0360945017
bmi ENSG00000107731 0.37 0.0361069952
bmi ENSG00000246985 0.359 0.0361137484
bmi ENSG00000104969 0.973 0.0361194187
bmi ENSG00000247595 0.725 0.0361391768
bmi ENSG00000128342 0.041 0.0361866554
bmi ENSG00000140992 0.355 0.0361880408
bmi ENSG00000063245 0.747 0.0361918674
bmi ENSG00000125686 0.0236 0.0362045872
bmi ENSG00000111291 0.96 0.0362196478
bmi ENSG00000170558 0.904 0.0362209508
bmi ENSG00000179388 0.304 0.036235363
bmi ENSG00000197302 0.374 0.0362575159
bmi ENSG00000180767 0.322 0.0362608998
bmi ENSG00000163818 0.248 0.03629231
bmi ENSG00000114391 0.256 0.0363080877
bmi ENSG00000105701 0.756 0.036313097
bmi ENSG00000124006 0.948 0.0363819094
bmi ENSG00000075292 0.466 0.0363853211
bmi ENSG00000100523 0.62 0.0364117219
bmi ENSG00000153558 0.407 0.036456228
bmi ENSG00000186854 0.776 0.0364565271
bmi ENSG00000136895 0.467 0.0364829164
bmi ENSG00000106034 0.552 0.0364843305
bmi ENSG00000204169 0.945 0.0365396958
bmi ENSG00000198408 0.883 0.0365401075
bmi ENSG00000108179 0.441 0.0365481829
bmi ENSG00000132664 0.913 0.0365619037
bmi ENSG00000167193 0.484 0.0366007368
bmi ENSG00000072134 0.701 0.03664456
bmi ENSG00000185033 0.371 0.0367310985
bmi ENSG00000255833 0.0178 0.0367323066
bmi ENSG00000100813 0.119 0.0367382126
bmi ENSG00000189233 0.74 0.0367490948
bmi ENSG00000066923 0.445 0.0367624451
bmi ENSG00000146414 0.533 0.0367964818
bmi ENSG00000138792 0.0783 0.0368122617
bmi ENSG00000108557 0.214 0.0369106795
bmi ENSG00000000419 0.237 0.0370382697
bmi ENSG00000213689 0.841 0.0370697818
bmi ENSG00000115687 0.943 0.0370943328
bmi ENSG00000230055 0.535 0.0371145067
bmi ENSG00000185716 0.241 0.0371369533
bmi ENSG00000100926 0.601 0.0371379908
bmi ENSG00000151135 0.187 0.0371489089
bmi ENSG00000188807 0.244 0.0371666546
bmi ENSG00000197694 0.0645 0.0372200001
bmi ENSG00000165029 0.0221 0.037231947
bmi ENSG00000143061 0.129 0.0372459757
bmi ENSG00000205937 0.0675 0.0372617347
bmi ENSG00000140932 0.875 0.0372717791
bmi ENSG00000162148 0.942 0.0372834399
bmi ENSG00000071462 0.101 0.0372882162
bmi ENSG00000107018 0.671 0.037291768
bmi ENSG00000164818 0.504 0.037305693
bmi ENSG00000128833 0.924 0.0373231142
bmi ENSG00000014257 0.836 0.0373380463
bmi ENSG00000167524 0.321 0.0373513996
bmi ENSG00000053438 0.758 0.0373671157
bmi ENSG00000102984 0.134 0.0373746
bmi ENSG00000198515 0.381 0.0374013198
bmi ENSG00000197353 0.107 0.0374693946
bmi ENSG00000169087 0.287 0.0375503221
bmi ENSG00000100982 0.935 0.0375611291
bmi ENSG00000110046 0.0142 0.0376008758
bmi ENSG00000165533 0.676 0.0376059924
bmi ENSG00000133114 0.773 0.03769178
bmi ENSG00000166073 0.189 0.0377362071
bmi ENSG00000188822 0.075 0.0377548769
bmi ENSG00000133302 0.625 0.0377550818
bmi ENSG00000099331 0.335 0.0377962313
bmi ENSG00000070729 0.374 0.0378267679
bmi ENSG00000221949 0.678 0.0378320169
bmi ENSG00000166667 0.984 0.0378537804
bmi ENSG00000184743 0.182 0.0378547528
bmi ENSG00000177606 0.37 0.037864444
bmi ENSG00000226167 0.609 0.0378819437
bmi ENSG00000111860 0.346 0.0378853983
bmi ENSG00000076382 0.916 0.0379226339
bmi ENSG00000067082 0.104 0.0379543155
bmi ENSG00000122068 0.689 0.0379577023
bmi ENSG00000164754 0.398 0.0379975099
bmi ENSG00000146085 0.66 0.03801032
bmi ENSG00000258227 0.163 0.038018755
bmi ENSG00000171049 0.527 0.038033645
bmi ENSG00000154263 0.439 0.0380714308
bmi ENSG00000121210 0.701 0.0381452741
bmi ENSG00000174945 0.26 0.0382054062
bmi ENSG00000164327 0.753 0.0382112217
bmi ENSG00000155893 0.991 0.0382199709
bmi ENSG00000181143 0.708 0.038220152
bmi ENSG00000163697 0.533 0.0382268664
bmi ENSG00000171121 0.907 0.0382297933
bmi ENSG00000206549 0.115 0.0382452945
bmi ENSG00000161298 0.342 0.0382498586
bmi ENSG00000155975 0.967 0.0382588653
bmi ENSG00000065457 0.24 0.0382808387
bmi ENSG00000107937 0.459 0.0382825749
bmi ENSG00000107742 0.691 0.0383046623
bmi ENSG00000166153 0.057 0.0383358976
bmi ENSG00000105221 0.406 0.0383402417
bmi ENSG00000101158 0.0244 0.0383536951
bmi ENSG00000121064 0.37 0.0383915413
bmi ENSG00000182993 0.348 0.0383944078
bmi ENSG00000117480 0.335 0.0383975409
bmi ENSG00000197961 0.523 0.0383985019
bmi ENSG00000104365 0.95 0.0384322112
bmi ENSG00000162078 0.464 0.0384401617
bmi ENSG00000196208 0.488 0.0384630471
bmi ENSG00000196437 0.364 0.0385006882
bmi ENSG00000108294 0.373 0.0385138721
bmi ENSG00000178038 0.963 0.0385372469
bmi ENSG00000187815 0.387 0.0385743786
bmi ENSG00000106415 0.904 0.03857671
bmi ENSG00000116044 0.866 0.0386159878
bmi ENSG00000105738 0.446 0.0386287011
bmi ENSG00000138785 0.177 0.0386711876
bmi ENSG00000131095 0.496 0.0387443191
bmi ENSG00000123342 0.45 0.0387788329
bmi ENSG00000188177 0.475 0.0387884124
bmi ENSG00000142611 0.37 0.0388065265
bmi ENSG00000137462 0.241 0.0389837907
bmi ENSG00000163781 0.985 0.0389853916
bmi ENSG00000119812 0.495 0.0390056057
bmi ENSG00000172840 0.0486 0.0390069524
bmi ENSG00000189306 0.449 0.0390087874
bmi ENSG00000137509 0.18 0.0390321389
bmi ENSG00000145016 0.243 0.0390911278
bmi ENSG00000181291 0.123 0.0390977431
bmi ENSG00000168824 0.0631 0.0391109325
bmi ENSG00000164053 0.0287 0.0391442509
bmi ENSG00000133401 0.0926 0.0391478621
bmi ENSG00000184613 0.0939 0.0392030548
bmi ENSG00000156966 0.037 0.0392107745
bmi ENSG00000100714 0.995 0.0392452518
bmi ENSG00000226025 0.297 0.0392629174
bmi ENSG00000123146 0.0362 0.0392874449
bmi ENSG00000147443 0.772 0.0393180653
bmi ENSG00000132581 0.655 0.0393241871
bmi ENSG00000197249 0.00409 0.0393518502
bmi ENSG00000064687 0.129 0.0394001169
bmi ENSG00000136270 0.202 0.0394025805
bmi ENSG00000164458 0.789 0.0394141437
bmi ENSG00000267278 0.66 0.0394530517
bmi ENSG00000123240 0.744 0.0395735381
bmi ENSG00000163807 0.785 0.0395823422
bmi ENSG00000124787 0.248 0.0395971021
bmi ENSG00000105176 0.831 0.0396178101
bmi ENSG00000171262 0.0323 0.0396312324
bmi ENSG00000111696 0.389 0.0396358733
bmi ENSG00000103569 0.514 0.0396430723
bmi ENSG00000113615 0.635 0.0396657365
bmi ENSG00000125818 0.711 0.0397078328
bmi ENSG00000152315 0.514 0.039748248
bmi ENSG00000211454 0.936 0.0397612808
bmi ENSG00000101752 0.241 0.0397723668
bmi ENSG00000138685 0.88 0.0397729255
bmi ENSG00000136274 0.912 0.0397817737
bmi ENSG00000108641 0.947 0.0397863435
bmi ENSG00000164684 0.699 0.0397882211
bmi ENSG00000121281 0.43 0.0398051041
bmi ENSG00000127463 0.655 0.0398142889
bmi ENSG00000167258 0.0683 0.0398442251
bmi ENSG00000149557 0.584 0.0398693385
bmi ENSG00000139610 0.614 0.0399948611
bmi ENSG00000134900 0.565 0.040004262
bmi ENSG00000155111 0.0512 0.0400161331
bmi ENSG00000089050 0.656 0.0400617768
bmi ENSG00000135093 0.759 0.040107286
bmi ENSG00000167363 0.904 0.0401826667
bmi ENSG00000134297 0.438 0.0402105086
bmi ENSG00000167792 0.745 0.0402525859
bmi ENSG00000096093 0.0347 0.0402919466
bmi ENSG00000065000 0.112 0.040303189
bmi ENSG00000172382 0.853 0.0403044785
bmi ENSG00000100079 0.565 0.040338282
bmi ENSG00000038382 0.121 0.0403650186
bmi ENSG00000121380 0.849 0.0403684467
bmi ENSG00000145623 0.758 0.0403920173
bmi ENSG00000111300 0.461 0.0404339759
bmi ENSG00000155096 0.241 0.0404347842
bmi ENSG00000263597 0.565 0.0404444135
bmi ENSG00000173548 0.81 0.0404465555
bmi ENSG00000165338 0.834 0.0404807177
bmi ENSG00000171401 0.273 0.040493722
bmi ENSG00000106571 0.199 0.0405493537
bmi ENSG00000120008 0.556 0.0405558169
bmi ENSG00000214176 0.204 0.0406108244
bmi ENSG00000188732 0.298 0.0406187647
bmi ENSG00000109814 0.758 0.0406343443
bmi ENSG00000170456 0.72 0.04063536
bmi ENSG00000103671 0.827 0.0406422163
bmi ENSG00000173757 0.574 0.040655117
bmi ENSG00000198783 0.793 0.0406984626
bmi ENSG00000137204 0.0494 0.0407184698
bmi ENSG00000147872 0.692 0.0407687178
bmi ENSG00000105821 0.658 0.0408159127
bmi ENSG00000112486 0.00437 0.0408626541
bmi ENSG00000109062 0.612 0.0408873967
bmi ENSG00000152078 0.902 0.040971693
bmi ENSG00000026508 0.264 0.0409754545
bmi ENSG00000148180 0.21 0.0410029213
bmi ENSG00000196542 0.6 0.0410160996
bmi ENSG00000179933 0.662 0.0410430701
bmi ENSG00000185585 0.966 0.0410552607
bmi ENSG00000145439 0.111 0.0410586156
bmi ENSG00000146232 0.354 0.041090645
bmi ENSG00000116014 0.00683 0.0411016691
bmi ENSG00000153560 0.172 0.041191072
bmi ENSG00000234127 0.645 0.0412036179
bmi ENSG00000139668 0.946 0.041204584
bmi ENSG00000085832 0.274 0.041216323
bmi ENSG00000111728 0.0343 0.041229571
bmi ENSG00000055070 0.242 0.0412314894
bmi ENSG00000136717 0.176 0.0412795191
bmi ENSG00000033011 0.056 0.0412811402
bmi ENSG00000158457 0.924 0.0413242208
bmi ENSG00000105939 0.0632 0.0413378092
bmi ENSG00000182568 0.0403 0.0413556974
bmi ENSG00000170891 0.328 0.0413696668
bmi ENSG00000124789 0.306 0.0413997138
bmi ENSG00000066557 0.0878 0.0414564552
bmi ENSG00000138069 0.367 0.0414850741
bmi ENSG00000126814 0.224 0.0414880343
bmi ENSG00000129946 0.307 0.0414967804
bmi ENSG00000140931 0.298 0.0415347153
bmi ENSG00000181744 0.0861 0.0415504515
bmi ENSG00000187954 0.591 0.0416187717
bmi ENSG00000049883 0.53 0.0416517826
bmi ENSG00000184402 0.117 0.0417007835
bmi ENSG00000171291 0.299 0.041713376
bmi ENSG00000111142 0.271 0.041718833
bmi ENSG00000169247 0.639 0.041795497
bmi ENSG00000197467 0.808 0.0418431616
bmi ENSG00000222028 0.558 0.041860459
bmi ENSG00000196209 0.916 0.0418754465
bmi ENSG00000114942 0.551 0.0419415972
bmi ENSG00000141429 0.736 0.0419773551
bmi ENSG00000160999 0.114 0.0420059249
bmi ENSG00000088387 0.00497 0.0420495001
bmi ENSG00000244119 0.411 0.0420541386
bmi ENSG00000164587 0.874 0.0420738974
bmi ENSG00000176485 0.191 0.0421375117
bmi ENSG00000100596 0.51 0.0421643452
bmi ENSG00000182141 0.405 0.0421818046
bmi ENSG00000206559 0.0913 0.0421864101
bmi ENSG00000163785 0.423 0.0421897519
bmi ENSG00000168528 0.156 0.0422187608
bmi ENSG00000142949 0.0716 0.0422198877
bmi ENSG00000101574 0.985 0.0422355313
bmi ENSG00000174227 0.745 0.0422469293
bmi ENSG00000179163 0.619 0.0422505022
bmi ENSG00000075290 0.708 0.0422766085
bmi ENSG00000042980 0.143 0.0423372913
bmi ENSG00000060688 0.785 0.0423433828
bmi ENSG00000108883 0.702 0.0423441486
bmi ENSG00000105967 0.509 0.0423614933
bmi ENSG00000129559 0.959 0.0423637216
bmi ENSG00000181666 0.696 0.0423638401
bmi ENSG00000264058 0.729 0.0423949367
bmi ENSG00000250366 0.882 0.0424241841
bmi ENSG00000129534 0.213 0.0424353055
bmi ENSG00000119431 0.75 0.042446449
bmi ENSG00000058091 0.667 0.0424515406
bmi ENSG00000163683 0.747 0.0424628327
bmi ENSG00000119778 0.114 0.0424969904
bmi ENSG00000185608 0.562 0.0425295713
bmi ENSG00000103707 0.419 0.042533371
bmi ENSG00000131238 0.386 0.0425553036
bmi ENSG00000130921 0.361 0.0425682605
bmi ENSG00000081181 0.201 0.0426030272
bmi ENSG00000048649 0.936 0.0426095813
bmi ENSG00000110203 0.764 0.0426145316
bmi ENSG00000131401 0.982 0.0426317472
bmi ENSG00000105617 0.954 0.042633726
bmi ENSG00000184007 0.632 0.0426554778
bmi ENSG00000198429 0.198 0.042674886
bmi ENSG00000125952 0.0152 0.0426970922
bmi ENSG00000145979 0.118 0.0427150032
bmi ENSG00000091039 0.121 0.0427373686
bmi ENSG00000158480 0.691 0.0427697426
bmi ENSG00000260105 0.218 0.0427730702
bmi ENSG00000224415 0.774 0.0427933006
bmi ENSG00000130396 0.256 0.042802748
bmi ENSG00000154832 0.677 0.0428124086
bmi ENSG00000141401 0.412 0.0428219517
bmi ENSG00000167100 0.679 0.0428337459
bmi ENSG00000167768 0.183 0.0428580681
bmi ENSG00000146215 0.487 0.042884188
bmi ENSG00000112335 0.222 0.0429126743
bmi ENSG00000101199 0.799 0.0429701979
bmi ENSG00000185933 0.0806 0.0430149223
bmi ENSG00000227345 0.78 0.04302246
bmi ENSG00000169118 0.589 0.0430490759
bmi ENSG00000100418 0.294 0.0430532793
bmi ENSG00000092200 0.00845 0.0430568726
bmi ENSG00000156689 0.705 0.043079325
bmi ENSG00000157782 0.864 0.0431193573
bmi ENSG00000164758 0.225 0.0431562092
bmi ENSG00000091732 0.348 0.0432734762
bmi ENSG00000121966 0.0401 0.0432780848
bmi ENSG00000078053 0.338 0.0433493356
bmi ENSG00000106665 0.926 0.0433949902
bmi ENSG00000106692 0.824 0.0433961365
bmi ENSG00000116213 0.174 0.043454609
bmi ENSG00000164707 0.343 0.0434724384
bmi ENSG00000090520 0.869 0.0435668329
bmi ENSG00000091536 0.237 0.0435716814
bmi ENSG00000141034 0.929 0.0436423208
bmi ENSG00000110934 0.292 0.0437001666
bmi ENSG00000183484 0.274 0.0437417736
bmi ENSG00000205629 0.995 0.0438320212
bmi ENSG00000146592 0.262 0.0438769871
bmi ENSG00000153922 0.141 0.0439057926
bmi ENSG00000101160 0.0372 0.0439136727
bmi ENSG00000179151 0.368 0.0439364703
bmi ENSG00000184307 0.48 0.0439463233
bmi ENSG00000142528 0.541 0.0439630767
bmi ENSG00000138193 0.613 0.043965055
bmi ENSG00000173193 0.942 0.0439727086
bmi ENSG00000197380 0.272 0.0439783879
bmi ENSG00000057657 0.135 0.0439919669
bmi ENSG00000118985 0.488 0.0440377312
bmi ENSG00000156414 0.239 0.0440773079
bmi ENSG00000135100 0.732 0.0440857185
bmi ENSG00000180398 0.388 0.0440925394
bmi ENSG00000222937 0.815 0.0441394434
bmi ENSG00000184361 0.15 0.0441775302
bmi ENSG00000089818 0.00217 0.0441843685
bmi ENSG00000005700 0.96 0.0442034856
bmi ENSG00000029639 0.815 0.0442052057
bmi ENSG00000168487 0.17 0.0442242379
bmi ENSG00000184860 0.107 0.0442244856
bmi ENSG00000100372 0.97 0.0443536317
bmi ENSG00000177105 0.557 0.0444523617
bmi ENSG00000150594 0.552 0.0444716535
bmi ENSG00000185261 0.392 0.0444826355
bmi ENSG00000259404 0.447 0.0445224742
bmi ENSG00000155592 0.405 0.0445619466
bmi ENSG00000071655 0.776 0.044574228
bmi ENSG00000105808 0.65 0.0447307034
bmi ENSG00000111711 0.855 0.044760368
bmi ENSG00000084207 0.473 0.0447905934
bmi ENSG00000100473 0.43 0.0448166652
bmi ENSG00000119801 0.172 0.0448324662
bmi ENSG00000187735 0.584 0.0448580261
bmi ENSG00000145868 0.484 0.0448624067
bmi ENSG00000164933 0.239 0.0449141074
bmi ENSG00000188761 0.861 0.0449458029
bmi ENSG00000100918 0.975 0.0449759657
bmi ENSG00000267472 0.472 0.0449863437
bmi ENSG00000164934 0.392 0.0450140343
bmi ENSG00000137166 0.876 0.0450741735
bmi ENSG00000141560 0.417 0.0451637435
bmi ENSG00000179979 0.228 0.045191056
bmi ENSG00000154059 0.727 0.0451958964
bmi ENSG00000100938 0.867 0.0452079409
bmi ENSG00000133454 0.702 0.0452428159
bmi ENSG00000221886 0.1 0.0452443406
bmi ENSG00000149476 0.706 0.0452479547
bmi ENSG00000171368 0.982 0.0452851006
bmi ENSG00000197208 0.395 0.0452938279
bmi ENSG00000155463 0.953 0.0453165381
bmi ENSG00000182551 0.37 0.0453532737
bmi ENSG00000245598 0.76 0.0454670371
bmi ENSG00000075643 0.276 0.0454766868
bmi ENSG00000164877 0.639 0.045521017
bmi ENSG00000085831 0.336 0.0455278298
bmi ENSG00000177042 0.351 0.0455292736
bmi ENSG00000178922 0.911 0.0455981369
bmi ENSG00000171595 0.168 0.0455999365
bmi ENSG00000124802 0.844 0.045636295
bmi ENSG00000102763 0.725 0.0456392058
bmi ENSG00000148200 0.169 0.0456641585
bmi ENSG00000091831 0.662 0.0456795915
bmi ENSG00000155090 0.108 0.045683588
bmi ENSG00000128791 0.775 0.045691709
bmi ENSG00000181163 0.986 0.045706816
bmi ENSG00000104783 0.269 0.0457168913
bmi ENSG00000132953 0.53 0.0458331929
bmi ENSG00000124019 0.72 0.045856362
bmi ENSG00000144840 0.847 0.0458735068
bmi ENSG00000124422 0.149 0.0459084878
bmi ENSG00000174989 0.595 0.045930174
bmi ENSG00000166484 0.475 0.0459308802
bmi ENSG00000120053 0.762 0.0459404526
bmi ENSG00000159593 0.342 0.0460152344
bmi ENSG00000100528 0.0637 0.0460261585
bmi ENSG00000113013 0.69 0.0460264209
bmi ENSG00000090487 0.23 0.0460480209
bmi ENSG00000100605 0.762 0.0460540671
bmi ENSG00000232021 0.789 0.0460883991
bmi ENSG00000198855 0.0754 0.0461058198
bmi ENSG00000159212 0.615 0.0461106354
bmi ENSG00000169047 0.0864 0.0461540652
bmi ENSG00000101665 0.306 0.0461848598
bmi ENSG00000109670 0.014 0.0461867434
bmi ENSG00000105404 0.354 0.0461929486
bmi ENSG00000059122 0.809 0.0462004667
bmi ENSG00000159905 0.92 0.0462022918
bmi ENSG00000090971 0.616 0.0462068727
bmi ENSG00000074266 0.683 0.0462213261
bmi ENSG00000099864 0.544 0.0462437966
bmi ENSG00000108639 0.357 0.0462493354
bmi ENSG00000128829 0.69 0.0462609215
bmi ENSG00000158445 0.671 0.0462944492
bmi ENSG00000095261 0.632 0.0463394741
bmi ENSG00000167202 0.224 0.0463474389
bmi ENSG00000173585 0.785 0.0463736855
bmi ENSG00000099810 0.759 0.0463877105
bmi ENSG00000184922 0.0899 0.0464076965
bmi ENSG00000109099 0.931 0.0464179829
bmi ENSG00000125753 0.0566 0.0464527301
bmi ENSG00000180353 0.0339 0.0464972215
bmi ENSG00000108039 0.698 0.0465465887
bmi ENSG00000152492 0.827 0.0465533842
bmi ENSG00000114656 0.594 0.0465815668
bmi ENSG00000184517 0.279 0.0466049482
bmi ENSG00000213714 0.126 0.0466649259
bmi ENSG00000106070 0.749 0.0466990242
bmi ENSG00000186594 0.118 0.0468177656
bmi ENSG00000088179 0.933 0.046858181
bmi ENSG00000173451 0.647 0.0469316143
bmi ENSG00000120533 0.643 0.0469583581
bmi ENSG00000157193 0.168 0.0469636313
bmi ENSG00000112294 0.0212 0.0469797685
bmi ENSG00000104043 0.211 0.0470664586
bmi ENSG00000137101 0.297 0.0470685228
bmi ENSG00000172466 0.771 0.0471002577
bmi ENSG00000006062 0.724 0.0471099102
bmi ENSG00000167766 0.209 0.0471306137
bmi ENSG00000119953 0.985 0.0471467935
bmi ENSG00000121807 0.716 0.0471713321
bmi ENSG00000161048 0.196 0.047247421
bmi ENSG00000260032 0.681 0.047269697
bmi ENSG00000138738 0.00402 0.0472829367
bmi ENSG00000187951 0.148 0.0472857716
bmi ENSG00000141867 0.0781 0.0473085763
bmi ENSG00000051523 0.371 0.047314198
bmi ENSG00000108061 0.941 0.0473182303
bmi ENSG00000145819 0.00774 0.0473273769
bmi ENSG00000038002 0.762 0.047342452
bmi ENSG00000172893 0.5 0.0473479445
bmi ENSG00000066044 0.483 0.0473506928
bmi ENSG00000117298 0.258 0.0474061193
bmi ENSG00000120656 0.981 0.0474302363
bmi ENSG00000129187 0.302 0.047458791
bmi ENSG00000168883 0.155 0.0474726733
bmi ENSG00000142733 0.0978 0.0474805379
bmi ENSG00000104880 0.427 0.0474957935
bmi ENSG00000130939 0.656 0.0474973188
bmi ENSG00000169071 0.0959 0.0475096033
bmi ENSG00000171316 0.572 0.0475122715
bmi ENSG00000107611 0.0466 0.0475271032
bmi ENSG00000186017 0.552 0.0475822079
bmi ENSG00000105397 0.877 0.0476060531
bmi ENSG00000134852 0.153 0.0476449388
bmi ENSG00000231793 0.888 0.0477365155
bmi ENSG00000197183 0.672 0.0477436738
bmi ENSG00000205593 0.335 0.0477466158
bmi ENSG00000179029 0.07 0.0477536087
bmi ENSG00000137944 0.971 0.0477540973
bmi ENSG00000088727 0.763 0.047756915
bmi ENSG00000164258 0.798 0.0478469239
bmi ENSG00000077420 0.506 0.0478797371
bmi ENSG00000123349 0.504 0.0478808674
bmi ENSG00000140403 0.0238 0.0479283989
bmi ENSG00000136826 0.24 0.0479438716
bmi ENSG00000251322 0.829 0.0479518888
bmi ENSG00000170293 0.149 0.0479575396
bmi ENSG00000164764 0.203 0.0479928983
bmi ENSG00000131408 0.668 0.0480142572
bmi ENSG00000108292 0.958 0.0480804215
bmi ENSG00000009780 0.863 0.0480883808
bmi ENSG00000153721 0.573 0.0481250746
bmi ENSG00000185019 0.852 0.0481389866
bmi ENSG00000167207 0.314 0.0481582908
bmi ENSG00000181472 0.712 0.0482251823
bmi ENSG00000134262 0.775 0.0483369789
bmi ENSG00000164050 0.674 0.0483596683
bmi ENSG00000111832 0.355 0.0483598777
bmi ENSG00000146070 0.243 0.0483803358
bmi ENSG00000156599 0.161 0.0483834432
bmi ENSG00000182117 0.57 0.0484261002
bmi ENSG00000174600 0.128 0.0484533051
bmi ENSG00000189164 0.585 0.0485196375
bmi ENSG00000198736 0.942 0.0485614946
bmi ENSG00000205268 0.728 0.0486154072
bmi ENSG00000177119 0.66 0.0486321398
bmi ENSG00000010810 0.596 0.0486368899
bmi ENSG00000106351 0.397 0.0486704117
bmi ENSG00000169612 0.611 0.048676196
bmi ENSG00000138002 0.275 0.0487178164
bmi ENSG00000006638 0.858 0.0487385066
bmi ENSG00000110435 0.314 0.0487453932
bmi ENSG00000243646 0.502 0.0487569436
bmi ENSG00000134909 0.999 0.0488092259
bmi ENSG00000096384 0.776 0.0488375193
bmi ENSG00000121060 0.207 0.048839971
bmi ENSG00000266235 0.317 0.0489758479
bmi ENSG00000254184 0.426 0.0490400178
bmi ENSG00000158109 0.514 0.0490456925
bmi ENSG00000100036 0.867 0.0490523181
bmi ENSG00000198298 0.468 0.0491017475
bmi ENSG00000197124 0.112 0.0491415575
bmi ENSG00000117834 0.393 0.0491426422
bmi ENSG00000169609 0.0494 0.0491462033
bmi ENSG00000114544 0.245 0.0491537501
bmi ENSG00000006007 0.648 0.0491964695
bmi ENSG00000011590 0.786 0.049201186
bmi ENSG00000173926 0.441 0.0492274338
bmi ENSG00000111911 0.605 0.0492521356
bmi ENSG00000108255 0.676 0.0492668937
bmi ENSG00000196419 0.161 0.0492876977
bmi ENSG00000150456 0.315 0.0492887787
bmi ENSG00000139645 0.525 0.0492954537
bmi ENSG00000164615 0.265 0.0492984505
bmi ENSG00000120675 0.978 0.0493181045
bmi ENSG00000138964 0.373 0.0493238311
bmi ENSG00000196172 0.206 0.0493658766
bmi ENSG00000172346 0.294 0.049382471
bmi ENSG00000203760 0.689 0.0493926824
bmi ENSG00000009954 0.449 0.0494525043
bmi ENSG00000037637 0.259 0.0494641095
bmi ENSG00000149196 0.84 0.0494785119
bmi ENSG00000138780 0.697 0.0495653982
bmi ENSG00000121413 0.933 0.0495979868
bmi ENSG00000031691 0.828 0.0496176769
bmi ENSG00000103740 0.619 0.0496329354
bmi ENSG00000174111 0.147 0.0496419213
bmi ENSG00000239521 0.897 0.0496832516
bmi ENSG00000166821 0.0895 0.0497025265
bmi ENSG00000129990 0.223 0.0497116589
bmi ENSG00000157895 0.531 0.0497243172
bmi ENSG00000170727 0.893 0.0497251998
bmi ENSG00000131375 0.727 0.0497346894
bmi ENSG00000257335 0.517 0.0497399484
bmi ENSG00000219607 0.00872 0.0497756161
bmi ENSG00000180113 0.526 0.0497954944
bmi ENSG00000076554 0.185 0.049824869
bmi ENSG00000129195 0.082 0.0499031008
bmi ENSG00000170248 0.64 0.049945465
bmi ENSG00000024526 0.387 0.0499485308
bmi ENSG00000067066 0.514 0.0499490715
bmi ENSG00000120158 0.113 0.0499829118
bmi ENSG00000101126 0.52 0.0500039111
bmi ENSG00000182768 0.259 0.0500721735
bmi ENSG00000204104 0.323 0.0501178773
bmi ENSG00000188522 0.0552 0.0502189605
bmi ENSG00000104856 0.113 0.0503318827
bmi ENSG00000092068 0.278 0.050340574
bmi ENSG00000260339 0.0964 0.0503647656
bmi ENSG00000163661 0.0571 0.0503863822
bmi ENSG00000166482 0.624 0.0504108041
bmi ENSG00000179583 0.355 0.0504298201
bmi ENSG00000131370 0.991 0.0504912681
bmi ENSG00000111203 0.813 0.0505024834
bmi ENSG00000144635 0.399 0.0505062894
bmi ENSG00000134627 0.697 0.0505737075
bmi ENSG00000186446 0.507 0.0506243998
bmi ENSG00000139291 0.641 0.0506573176
bmi ENSG00000136783 0.169 0.050695033
bmi ENSG00000070010 0.151 0.0507093788
bmi ENSG00000167880 0.633 0.0507751608
bmi ENSG00000100226 0.934 0.050776537
bmi ENSG00000174680 0.0272 0.0508574512
bmi ENSG00000184731 0.726 0.0508703825
bmi ENSG00000132128 0.0795 0.0508779345
bmi ENSG00000119559 0.709 0.0508966085
bmi ENSG00000130433 0.372 0.0509888451
bmi ENSG00000123870 0.174 0.0509907586
bmi ENSG00000111348 0.404 0.0509939101
bmi ENSG00000123080 0.0181 0.0510845494
bmi ENSG00000242689 0.665 0.0511296621
bmi ENSG00000134815 0.305 0.0512217976
bmi ENSG00000111328 0.769 0.0513267704
bmi ENSG00000109743 0.918 0.0513342356
bmi ENSG00000185133 0.963 0.0513390496
bmi ENSG00000106868 0.608 0.0515431784
bmi ENSG00000159917 0.962 0.051548138
bmi ENSG00000076864 0.623 0.0516004712
bmi ENSG00000159479 0.689 0.0516050797
bmi ENSG00000178301 0.44 0.0516310262
bmi ENSG00000074201 0.27 0.0516343069
bmi ENSG00000235958 0.793 0.0516451233
bmi ENSG00000243244 0.497 0.0516474526
bmi ENSG00000183741 0.0819 0.0516617405
bmi ENSG00000167333 0.578 0.0516957337
bmi ENSG00000163293 0.146 0.0516970475
bmi ENSG00000154710 0.453 0.0517043362
bmi ENSG00000160209 0.103 0.0517073567
bmi ENSG00000092964 0.443 0.0517083396
bmi ENSG00000203880 0.68 0.0517838182
bmi ENSG00000070214 0.45 0.0518083351
bmi ENSG00000136810 0.279 0.0518134888
bmi ENSG00000141542 0.82 0.0518419245
bmi ENSG00000205084 0.228 0.0518561794
bmi ENSG00000099974 0.0625 0.0518925446
bmi ENSG00000180447 0.427 0.0519010122
bmi ENSG00000146416 0.317 0.05190249
bmi ENSG00000134253 0.239 0.051905676
bmi ENSG00000224597 0.881 0.0519293497
bmi ENSG00000111731 0.557 0.0519354025
bmi ENSG00000237438 0.911 0.0519949105
bmi ENSG00000197483 0.625 0.0520147988
bmi ENSG00000156381 0.0651 0.0520208622
bmi ENSG00000167608 0.978 0.0520459598
bmi ENSG00000138668 0.429 0.0521455292
bmi ENSG00000159871 0.242 0.0521632733
bmi ENSG00000125779 0.139 0.0522343108
bmi ENSG00000013375 0.984 0.0524075688
bmi ENSG00000123096 0.0419 0.0524730007
bmi ENSG00000165409 0.277 0.0524813739
bmi ENSG00000145365 0.0169 0.0524858175
bmi ENSG00000141456 0.174 0.0526180513
bmi ENSG00000170629 0.496 0.0526779139
bmi ENSG00000156469 0.511 0.0527789164
bmi ENSG00000124459 0.649 0.0527802619
bmi ENSG00000072201 0.902 0.0528134775
bmi ENSG00000166289 0.304 0.0528576509
bmi ENSG00000140395 0.87 0.0528622995
bmi ENSG00000106049 0.811 0.0528713874
bmi ENSG00000112367 0.848 0.0528752475
bmi ENSG00000226800 0.241 0.0528942552
bmi ENSG00000213023 0.331 0.0529029373
bmi ENSG00000242259 0.764 0.0529161175
bmi ENSG00000005020 0.172 0.0529530365
bmi ENSG00000141540 0.665 0.0529705925
bmi ENSG00000078246 0.742 0.0530252127
bmi ENSG00000118655 0.236 0.0530709547
bmi ENSG00000100307 0.43 0.0531082745
bmi ENSG00000013392 0.463 0.0531157801
bmi ENSG00000059573 0.028 0.0531162359
bmi ENSG00000088038 0.0679 0.0531780811
bmi ENSG00000137265 0.0566 0.0531870881
bmi ENSG00000197603 0.464 0.0532254547
bmi ENSG00000091409 0.0472 0.0532660785
bmi ENSG00000198198 0.822 0.0533450454
bmi ENSG00000135541 0.183 0.0533628734
bmi ENSG00000078699 0.323 0.053406106
bmi ENSG00000159915 0.631 0.0534258123
bmi ENSG00000020633 0.222 0.0535809532
bmi ENSG00000171462 0.201 0.0536399559
bmi ENSG00000189042 0.149 0.0536458348
bmi ENSG00000169403 0.515 0.0536488315
bmi ENSG00000250486 0.0453 0.0536494864
bmi ENSG00000134954 0.276 0.0536942447
bmi ENSG00000171729 0.00494 0.0536980883
bmi ENSG00000159110 0.0126 0.0537113823
bmi ENSG00000249624 0.868 0.0537113823
bmi ENSG00000232112 0.438 0.0537142393
bmi ENSG00000100029 0.684 0.0537557988
bmi ENSG00000100417 0.285 0.0538124531
bmi ENSG00000167380 0.703 0.0538386263
bmi ENSG00000168918 0.37 0.0538757817
bmi ENSG00000181610 0.29 0.053910514
bmi ENSG00000196074 0.593 0.0539328326
bmi ENSG00000167702 0.252 0.0539449014
bmi ENSG00000160185 0.0821 0.0539783336
bmi ENSG00000135069 0.425 0.0539961272
bmi ENSG00000185437 0.189 0.0540151426
bmi ENSG00000126561 0.061 0.0540603549
bmi ENSG00000107833 0.0136 0.0541113507
bmi ENSG00000117758 0.512 0.0541664868
bmi ENSG00000178567 0.189 0.0541985783
bmi ENSG00000198900 0.247 0.0542834973
bmi ENSG00000188868 0.989 0.0542915729
bmi ENSG00000138172 0.965 0.0543244966
bmi ENSG00000226763 0.834 0.0543314941
bmi ENSG00000119138 0.0281 0.054398244
bmi ENSG00000174705 0.329 0.054401828
bmi ENSG00000178935 0.848 0.0544741397
bmi ENSG00000005513 0.604 0.0544915808
bmi ENSG00000104814 0.00659 0.0544930705
bmi ENSG00000125991 0.304 0.0545263128
bmi ENSG00000139044 0.586 0.0545507795
bmi ENSG00000104899 0.396 0.054559994
bmi ENSG00000188070 0.906 0.054580227
bmi ENSG00000170917 0.063 0.0545986344
bmi ENSG00000113384 0.171 0.05466345
bmi ENSG00000185885 0.195 0.0546764759
bmi ENSG00000197927 0.361 0.0546835922
bmi ENSG00000125657 0.221 0.0547042122
bmi ENSG00000115266 0.632 0.0547322227
bmi ENSG00000174206 0.988 0.0547423978
bmi ENSG00000172409 0.68 0.0547945588
bmi ENSG00000087995 0.318 0.0548142279
bmi ENSG00000101280 0.539 0.0548261179
bmi ENSG00000122912 0.215 0.0549024523
bmi ENSG00000121104 0.475 0.0549572985
bmi ENSG00000125630 0.675 0.0549734972
bmi ENSG00000175874 0.675 0.0549888603
bmi ENSG00000138095 0.599 0.0550095433
bmi ENSG00000008735 0.971 0.0550752423
bmi ENSG00000109180 0.986 0.055115453
bmi ENSG00000161055 0.73 0.0551196002
bmi ENSG00000139637 0.613 0.0552230744
bmi ENSG00000117305 0.41 0.0552294007
bmi ENSG00000145708 0.907 0.0552539268
bmi ENSG00000138658 0.388 0.0553472296
bmi ENSG00000123901 0.396 0.0553986615
bmi ENSG00000183248 0.415 0.0554113787
bmi ENSG00000010379 0.97 0.0554365313
bmi ENSG00000126709 0.962 0.0554873128
bmi ENSG00000182504 0.0512 0.0555017575
bmi ENSG00000178342 0.469 0.0555044484
bmi ENSG00000101751 0.492 0.0555078863
bmi ENSG00000134057 0.496 0.0555422742
bmi ENSG00000215788 0.464 0.0555628656
bmi ENSG00000153790 0.931 0.0555751848
bmi ENSG00000136840 0.332 0.0557258018
bmi ENSG00000163046 0.0314 0.0557325605
bmi ENSG00000100053 0.221 0.0557499315
bmi ENSG00000169756 0.257 0.0557763542
bmi ENSG00000172460 0.313 0.0558559818
bmi ENSG00000183542 0.794 0.0559708458
bmi ENSG00000166793 0.0171 0.0560272471
bmi ENSG00000174100 0.323 0.0560712182
bmi ENSG00000100568 0.0481 0.0561359031
bmi ENSG00000164051 0.524 0.0561530093
bmi ENSG00000100138 0.86 0.0562569238
bmi ENSG00000180329 0.085 0.0562583937
bmi ENSG00000197580 0.215 0.0562941827
bmi ENSG00000056558 0.384 0.0563150344
bmi ENSG00000198353 0.171 0.0563510164
bmi ENSG00000151692 0.176 0.0563719042
bmi ENSG00000269343 0.787 0.0563728521
bmi ENSG00000154122 0.762 0.0563773851
bmi ENSG00000189046 0.6 0.0564253658
bmi ENSG00000133858 0.497 0.056568689
bmi ENSG00000133561 0.395 0.0565726886
bmi ENSG00000130818 0.841 0.0565751967
bmi ENSG00000033800 0.487 0.0566079728
bmi ENSG00000169692 0.343 0.0566302358
bmi ENSG00000236409 0.515 0.0566472243
bmi ENSG00000171848 0.84 0.0567246822
bmi ENSG00000169062 0.00595 0.0568333157
bmi ENSG00000198642 0.814 0.0569246825
bmi ENSG00000183439 0.99 0.05694491
bmi ENSG00000100387 0.32 0.0570095622
bmi ENSG00000145293 0.418 0.0570226114
bmi ENSG00000163681 0.0264 0.0570721505
bmi ENSG00000105793 0.464 0.0570876373
bmi ENSG00000005059 0.876 0.0570929448
bmi ENSG00000166592 0.146 0.0571352929
bmi ENSG00000055917 0.456 0.0571462923
bmi ENSG00000115944 0.738 0.0571728025
bmi ENSG00000118402 0.0542 0.0571734671
bmi ENSG00000105643 0.399 0.0572367239
bmi ENSG00000131374 0.59 0.0572376229
bmi ENSG00000134802 0.249 0.057238034
bmi ENSG00000166845 0.796 0.057279823
bmi ENSG00000072832 0.449 0.0572823179
bmi ENSG00000116661 0.0158 0.0572857514
bmi ENSG00000143110 0.697 0.0572895942
bmi ENSG00000196565 0.453 0.0573599201
bmi ENSG00000130876 0.485 0.0573738373
bmi ENSG00000185787 0.527 0.0575511853
bmi ENSG00000204514 0.0504 0.0575712212
bmi ENSG00000149599 0.913 0.0575813353
bmi ENSG00000042062 0.198 0.0575989089
bmi ENSG00000135426 0.243 0.0576176681
bmi ENSG00000172932 0.0351 0.0576195288
bmi ENSG00000139626 0.00163 0.0576587809
bmi ENSG00000187510 0.0272 0.0576749419
bmi ENSG00000162482 0.262 0.057761918
bmi ENSG00000125863 0.488 0.0577782455
bmi ENSG00000130881 0.439 0.0578514261
bmi ENSG00000150995 0.533 0.0579004119
bmi ENSG00000180340 0.494 0.0579016128
bmi ENSG00000198189 0.16 0.0579242913
bmi ENSG00000198879 0.644 0.0579387691
bmi ENSG00000073670 0.919 0.0579652868
bmi ENSG00000081913 0.0317 0.0580078575
bmi ENSG00000196872 0.616 0.0580646195
bmi ENSG00000121766 0.308 0.0581222484
bmi ENSG00000235169 0.351 0.0581447785
bmi ENSG00000138593 0.0475 0.0582384567
bmi ENSG00000008018 0.748 0.0582619672
bmi ENSG00000133318 0.776 0.0582843564
bmi ENSG00000101266 0.787 0.058306601
bmi ENSG00000103489 0.532 0.0583416054
bmi ENSG00000180921 0.626 0.0583660935
bmi ENSG00000138180 0.253 0.0583766142
bmi ENSG00000198265 0.737 0.0583929402
bmi ENSG00000014138 0.125 0.0584022014
bmi ENSG00000176454 0.722 0.0584125654
bmi ENSG00000111785 0.0778 0.0584193571
bmi ENSG00000165028 0.00219 0.0584419429
bmi ENSG00000164190 0.0549 0.0584529576
bmi ENSG00000068796 0.475 0.0584783677
bmi ENSG00000135451 0.728 0.0584796608
bmi ENSG00000157450 0.642 0.0584845027
bmi ENSG00000134970 0.782 0.0585351751
bmi ENSG00000164022 0.437 0.0586844009
bmi ENSG00000109572 0.788 0.058688353
bmi ENSG00000133106 0.144 0.0587781464
bmi ENSG00000145833 0.504 0.0588469481
bmi ENSG00000130669 0.701 0.0588503911
bmi ENSG00000104518 0.185 0.058906053
bmi ENSG00000249348 0.635 0.0589162112
bmi ENSG00000099977 0.562 0.0589217304
bmi ENSG00000213928 0.322 0.0589247781
bmi ENSG00000175262 0.442 0.0589861977
bmi ENSG00000124134 0.943 0.0591304266
bmi ENSG00000184984 0.349 0.059133992
bmi ENSG00000124721 0.0288 0.059140941
bmi ENSG00000122367 0.19 0.0593168745
bmi ENSG00000133265 0.765 0.0593558978
bmi ENSG00000186074 0.00133 0.0594976683
bmi ENSG00000133962 0.395 0.0595228743
bmi ENSG00000150756 0.942 0.0595389319
bmi ENSG00000131446 0.0854 0.0595443354
bmi ENSG00000102893 0.34 0.0595609292
bmi ENSG00000063127 0.93 0.0595613428
bmi ENSG00000072803 0.683 0.0595967993
bmi ENSG00000168005 0.471 0.0596006119
bmi ENSG00000118855 0.372 0.0596012775
bmi ENSG00000186814 0.117 0.0596483128
bmi ENSG00000100304 0.791 0.0596628034
bmi ENSG00000174607 0.785 0.0596979817
bmi ENSG00000204920 0.722 0.0597192908
bmi ENSG00000144152 0.252 0.0597264783
bmi ENSG00000120913 0.356 0.0597464517
bmi ENSG00000172731 0.248 0.0597788321
bmi ENSG00000157833 0.689 0.0597894345
bmi ENSG00000138182 0.21 0.0598394093
bmi ENSG00000167799 0.31 0.0598582171
bmi ENSG00000184056 0.182 0.0598676005
bmi ENSG00000159147 0.627 0.0598830463
bmi ENSG00000139974 0.83 0.0599853841
bmi ENSG00000131389 0.367 0.0599862619
bmi ENSG00000115902 0.82 0.0599984238
bmi ENSG00000165410 0.613 0.0600078564
bmi ENSG00000102710 0.252 0.0600086761
bmi ENSG00000228705 0.887 0.0600276333
bmi ENSG00000075539 0.21 0.0600744886
bmi ENSG00000100811 0.286 0.0601012474
bmi ENSG00000105948 0.267 0.0601045251
bmi ENSG00000171097 0.474 0.0601482691
bmi ENSG00000166803 0.941 0.0601656687
bmi ENSG00000131398 0.229 0.0601809984
bmi ENSG00000101407 0.978 0.0601818726
bmi ENSG00000196597 0.965 0.0603210267
bmi ENSG00000197818 0.45 0.0603368507
bmi ENSG00000123739 0.652 0.0603567935
bmi ENSG00000139697 0.103 0.0603613817
bmi ENSG00000135932 0.0201 0.0603630616
bmi ENSG00000146221 0.271 0.0604141064
bmi ENSG00000161996 0.867 0.0605071997
bmi ENSG00000100336 0.105 0.0605361668
bmi ENSG00000157212 0.911 0.0605366846
bmi ENSG00000164713 0.989 0.0606515249
bmi ENSG00000133742 0.0625 0.0606762114
bmi ENSG00000166527 0.382 0.060695304
bmi ENSG00000169429 0.509 0.0607251433
bmi ENSG00000105509 0.637 0.0608064344
bmi ENSG00000167925 0.998 0.0608828532
bmi ENSG00000130300 0.358 0.0609119984
bmi ENSG00000177646 0.302 0.0609906348
bmi ENSG00000104921 0.494 0.0611024707
bmi ENSG00000128602 0.32 0.0611173801
bmi ENSG00000197808 0.256 0.0611206113
bmi ENSG00000115159 0.253 0.0611457892
bmi ENSG00000142627 0.327 0.0611563833
bmi ENSG00000137337 0.129 0.0611583525
bmi ENSG00000100299 0.0882 0.0612942001
bmi ENSG00000225756 0.507 0.0612958479
bmi ENSG00000145632 0.243 0.0613677909
bmi ENSG00000128973 0.38 0.0614225611
bmi ENSG00000185792 0.473 0.0614333489
bmi ENSG00000121653 0.871 0.0614599977
bmi ENSG00000153044 0.00756 0.0614600311
bmi ENSG00000092330 0.794 0.0614783972
bmi ENSG00000185055 0.859 0.0615210114
bmi ENSG00000165685 0.446 0.061601766
bmi ENSG00000112293 0.771 0.0616150588
bmi ENSG00000162390 0.89 0.0616811138
bmi ENSG00000186395 0.527 0.0616860816
bmi ENSG00000006453 0.869 0.0618016569
bmi ENSG00000137831 0.719 0.0618219725
bmi ENSG00000170889 0.374 0.0618447431
bmi ENSG00000133661 0.699 0.0618862727
bmi ENSG00000068971 0.396 0.0619571676
bmi ENSG00000166974 0.551 0.0619618013
bmi ENSG00000196653 0.557 0.0619637426
bmi ENSG00000165152 0.975 0.0619878322
bmi ENSG00000197847 0.412 0.062015045
bmi ENSG00000140983 0.641 0.0620423853
bmi ENSG00000067191 0.588 0.0620544088
bmi ENSG00000165655 0.601 0.062055528
bmi ENSG00000103534 0.586 0.0620804849
bmi ENSG00000069329 0.0914 0.0621441664
bmi ENSG00000134470 0.902 0.0621885662
bmi ENSG00000170860 0.00561 0.0621886849
bmi ENSG00000164919 0.0473 0.0622450106
bmi ENSG00000154645 0.0269 0.0622890061
bmi ENSG00000121895 0.323 0.0624003794
bmi ENSG00000131116 0.706 0.0624318615
bmi ENSG00000111206 0.801 0.0624431301
bmi ENSG00000183662 0.273 0.0624963854
bmi ENSG00000115233 0.914 0.062689896
bmi ENSG00000100364 0.869 0.0627803302
bmi ENSG00000213694 0.131 0.0628375157
bmi ENSG00000131097 0.178 0.0628564434
bmi ENSG00000177030 0.874 0.0629221356
bmi ENSG00000152527 0.474 0.0629571965
bmi ENSG00000070759 0.584 0.0629866526
bmi ENSG00000115415 0.275 0.0630386738
bmi ENSG00000124532 0.467 0.0630850206
bmi ENSG00000065526 0.899 0.0630921698
bmi ENSG00000155393 0.146 0.0631564235
bmi ENSG00000126878 0.693 0.06321973
bmi ENSG00000145349 0.0675 0.0632553859
bmi ENSG00000201772 0.305 0.0633277893
bmi ENSG00000160294 0.944 0.0634216615
bmi ENSG00000068615 0.915 0.0635178915
bmi ENSG00000161057 0.0504 0.0635638799
bmi ENSG00000243836 0.297 0.0636115439
bmi ENSG00000204257 0.0451 0.0636396935
bmi ENSG00000183092 0.551 0.0636475172
bmi ENSG00000170340 0.194 0.0637042923
bmi ENSG00000121053 0.734 0.0637513287
bmi ENSG00000091490 0.0541 0.0637653182
bmi ENSG00000155506 0.351 0.0637751071
bmi ENSG00000007062 0.482 0.0638013814
bmi ENSG00000066855 0.241 0.0638147177
bmi ENSG00000049089 0.118 0.0638246488
bmi ENSG00000175198 0.255 0.0638628445
bmi ENSG00000118690 0.0658 0.0638770584
bmi ENSG00000136802 0.153 0.0639454582
bmi ENSG00000113328 0.11 0.0640944866
bmi ENSG00000146122 0.0277 0.0641719811
bmi ENSG00000198513 0.473 0.0641965302
bmi ENSG00000132793 0.184 0.0642050761
bmi ENSG00000172830 0.444 0.0643327848
bmi ENSG00000181555 0.181 0.0643574062
bmi ENSG00000168079 0.0249 0.0643763608
bmi ENSG00000171962 0.361 0.0643999977
bmi ENSG00000149735 0.983 0.0644489677
bmi ENSG00000050628 0.732 0.0644889587
bmi ENSG00000008294 0.94 0.0644985167
bmi ENSG00000165424 0.0459 0.0645791966
bmi ENSG00000121774 0.758 0.0645841549
bmi ENSG00000124444 0.682 0.0646442553
bmi ENSG00000177483 0.257 0.0646481153
bmi ENSG00000008869 0.872 0.06465086
bmi ENSG00000163249 0.992 0.0646616573
bmi ENSG00000228315 0.31 0.0646756035
bmi ENSG00000170892 0.717 0.0646955149
bmi ENSG00000103269 0.61 0.0647027511
bmi ENSG00000168300 0.112 0.0647447544
bmi ENSG00000180354 0.663 0.0647447558
bmi ENSG00000176225 0.834 0.0647570878
bmi ENSG00000091527 0.723 0.064772445
bmi ENSG00000106236 0.65 0.0648038144
bmi ENSG00000204381 0.241 0.0648586573
bmi ENSG00000168961 0.371 0.0648920581
bmi ENSG00000091651 0.392 0.0648946795
bmi ENSG00000034677 0.855 0.0650264245
bmi ENSG00000256771 0.995 0.0651913573
bmi ENSG00000171823 0.763 0.0652494251
bmi ENSG00000110665 0.737 0.0652589782
bmi ENSG00000167637 0.029 0.0654092004
bmi ENSG00000213020 0.578 0.0654142818
bmi ENSG00000112877 0.91 0.0654739407
bmi ENSG00000112659 0.692 0.0655702598
bmi ENSG00000234118 0.0579 0.0655912796
bmi ENSG00000243566 0.168 0.0655933701
bmi ENSG00000007202 0.104 0.0656609986
bmi ENSG00000104825 0.0989 0.0656622138
bmi ENSG00000172819 0.0996 0.0656831323
bmi ENSG00000184208 0.819 0.065754089
bmi ENSG00000115694 0.779 0.0657905484
bmi ENSG00000199024 0.89 0.0657985375
bmi ENSG00000166595 0.656 0.0658067195
bmi ENSG00000109066 0.0226 0.0658396508
bmi ENSG00000153563 0.344 0.0658877302
bmi ENSG00000172361 0.522 0.0659088062
bmi ENSG00000104765 0.0909 0.0659225683
bmi ENSG00000042286 0.0677 0.0660016046
bmi ENSG00000013810 0.0927 0.0660307259
bmi ENSG00000132970 0.548 0.0660317306
bmi ENSG00000136144 0.144 0.0660379272
bmi ENSG00000005882 0.165 0.0660492815
bmi ENSG00000130158 0.499 0.0660686594
bmi ENSG00000138698 0.113 0.0660785294
bmi ENSG00000119777 0.694 0.0661311891
bmi ENSG00000174839 0.979 0.066131554
bmi ENSG00000008323 0.579 0.0661703958
bmi ENSG00000106804 0.362 0.0661820003
bmi ENSG00000140941 0.909 0.0661973619
bmi ENSG00000241644 0.475 0.0662292812
bmi ENSG00000053702 0.673 0.0663084225
bmi ENSG00000105374 0.967 0.0663385963
bmi ENSG00000186812 0.85 0.0663395601
bmi ENSG00000167986 0.501 0.0663743451
bmi ENSG00000137261 0.49 0.0663795168
bmi ENSG00000259070 0.245 0.0663837142
bmi ENSG00000187535 0.756 0.0664403091
bmi ENSG00000160932 0.643 0.0664951821
bmi ENSG00000166068 0.549 0.0665338951
bmi ENSG00000185920 0.567 0.0665487455
bmi ENSG00000169330 0.375 0.0665588746
bmi ENSG00000186281 0.756 0.0665655805
bmi ENSG00000168306 0.706 0.0668150415
bmi ENSG00000186496 0.32 0.0668315586
bmi ENSG00000120832 0.514 0.0668377003
bmi ENSG00000185513 0.768 0.0668750254
bmi ENSG00000125505 0.0175 0.0669050318
bmi ENSG00000170579 0.129 0.0669050582
bmi ENSG00000261609 0.388 0.0669060334
bmi ENSG00000161010 0.963 0.0669173659
bmi ENSG00000074181 0.895 0.066928846
bmi ENSG00000207697 0.661 0.0669329041
bmi ENSG00000197892 0.763 0.0669405165
bmi ENSG00000205846 0.569 0.0670100729
bmi ENSG00000128242 0.413 0.0670546487
bmi ENSG00000104998 0.856 0.067076074
bmi ENSG00000220205 0.747 0.067127689
bmi ENSG00000105287 0.0325 0.0671360555
bmi ENSG00000084754 0.616 0.0671457209
bmi ENSG00000132122 0.354 0.0671648793
bmi ENSG00000065427 0.397 0.0672623178
bmi ENSG00000163714 0.0597 0.0672961257
bmi ENSG00000255587 0.739 0.0673144011
bmi ENSG00000072042 0.584 0.0673154192
bmi ENSG00000136870 0.655 0.0673989521
bmi ENSG00000093009 0.553 0.067417363
bmi ENSG00000141682 0.158 0.0674414816
bmi ENSG00000108256 0.087 0.067472016
bmi ENSG00000139636 0.524 0.0674852311
bmi ENSG00000178538 0.748 0.0674950917
bmi ENSG00000132256 0.0488 0.0674968214
bmi ENSG00000136997 0.268 0.0676053114
bmi ENSG00000166562 0.431 0.0676575386
bmi ENSG00000130948 0.986 0.0676784221
bmi ENSG00000166819 0.3 0.06774773
bmi ENSG00000125450 0.557 0.0677687754
bmi ENSG00000121769 0.438 0.0678404012
bmi ENSG00000179144 0.354 0.0678524163
bmi ENSG00000108370 0.014 0.0678839833
bmi ENSG00000145331 0.541 0.0678887023
bmi ENSG00000086200 0.644 0.0679440185
bmi ENSG00000118894 0.943 0.0679533579
bmi ENSG00000096401 0.489 0.0679963341
bmi ENSG00000119977 0.213 0.068015767
bmi ENSG00000117318 0.00366 0.0680257384
bmi ENSG00000136147 0.367 0.0681064272
bmi ENSG00000163827 0.783 0.0681226031
bmi ENSG00000178449 0.941 0.0681801098
bmi ENSG00000101236 0.108 0.0681968509
bmi ENSG00000198342 0.954 0.0682133744
bmi ENSG00000167588 0.678 0.06822287
bmi ENSG00000160796 0.444 0.0682437731
bmi ENSG00000180370 0.488 0.06826333
bmi ENSG00000173611 0.933 0.0682969011
bmi ENSG00000134056 0.63 0.0683693747
bmi ENSG00000204291 0.686 0.0684026542
bmi ENSG00000159904 0.683 0.068437055
bmi ENSG00000129993 0.721 0.0684511485
bmi ENSG00000183666 0.462 0.0684642939
bmi ENSG00000114650 0.325 0.0685101614
bmi ENSG00000134058 0.998 0.068512501
bmi ENSG00000134987 0.51 0.0685129703
bmi ENSG00000180155 0.705 0.0685233173
bmi ENSG00000229453 0.156 0.0685599329
bmi ENSG00000143971 0.194 0.0685841795
bmi ENSG00000164040 0.758 0.0686013591
bmi ENSG00000032444 0.411 0.0686599403
bmi ENSG00000154258 0.882 0.0686761104
bmi ENSG00000142166 0.834 0.0687497936
bmi ENSG00000228789 0.487 0.0687718304
bmi ENSG00000174928 0.207 0.0688365164
bmi ENSG00000246082 0.81 0.0688377408
bmi ENSG00000239672 0.239 0.0688411183
bmi ENSG00000018408 0.337 0.068861745
bmi ENSG00000185761 0.491 0.0688699529
bmi ENSG00000112237 0.524 0.0689196761
bmi ENSG00000185651 0.28 0.0689300651
bmi ENSG00000034713 0.881 0.0689711618
bmi ENSG00000211452 0.832 0.0690095326
bmi ENSG00000082516 0.152 0.0690734968
bmi ENSG00000170584 0.0369 0.06920367
bmi ENSG00000173020 0.391 0.069205868
bmi ENSG00000250021 0.22 0.0693329147
bmi ENSG00000183421 0.864 0.0694494939
bmi ENSG00000185689 0.522 0.0694619412
bmi ENSG00000182903 0.323 0.0695087844
bmi ENSG00000237399 0.838 0.0695529584
bmi ENSG00000183134 0.346 0.0695677677
bmi ENSG00000173369 0.333 0.0696086954
bmi ENSG00000157020 0.215 0.0696334937
bmi ENSG00000100722 0.672 0.0696443394
bmi ENSG00000083097 0.636 0.0698025633
bmi ENSG00000075856 0.873 0.0698319684
bmi ENSG00000086189 0.273 0.0698547931
bmi ENSG00000092098 0.698 0.0699529641
bmi ENSG00000259529 0.396 0.0699529641
bmi ENSG00000160285 0.208 0.0699555673
bmi ENSG00000128789 0.901 0.0699942154
bmi ENSG00000180769 0.73 0.0701208154
bmi ENSG00000155906 0.554 0.0701455246
bmi ENSG00000146530 0.799 0.0701462796
bmi ENSG00000204842 0.667 0.0703016988
bmi ENSG00000132406 0.247 0.0703519118
bmi ENSG00000146094 0.23 0.0703798149
bmi ENSG00000204406 0.925 0.0704113774
bmi ENSG00000160551 0.054 0.0704210615
bmi ENSG00000100353 0.837 0.070493669
bmi ENSG00000066117 0.882 0.0705344205
bmi ENSG00000121578 0.682 0.070572712
bmi ENSG00000126524 0.233 0.0706559674
bmi ENSG00000172831 0.188 0.0706636089
bmi ENSG00000100628 0.206 0.0706727534
bmi ENSG00000234776 0.382 0.0706914737
bmi ENSG00000049239 0.223 0.0706972982
bmi ENSG00000184470 0.938 0.0707023889
bmi ENSG00000180233 0.225 0.0707163734
bmi ENSG00000134873 0.231 0.0707429164
bmi ENSG00000142655 0.911 0.0707583736
bmi ENSG00000159496 0.249 0.0708029741
bmi ENSG00000124217 0.216 0.0708233159
bmi ENSG00000145721 0.571 0.0708821651
bmi ENSG00000106633 0.21 0.0709064205
bmi ENSG00000095015 0.937 0.0709130581
bmi ENSG00000186300 0.97 0.0709679089
bmi ENSG00000100206 0.661 0.0709820787
bmi ENSG00000181004 0.716 0.0710700065
bmi ENSG00000103266 0.382 0.0710704893
bmi ENSG00000119950 0.0971 0.071142692
bmi ENSG00000171827 0.0227 0.0711989943
bmi ENSG00000167900 0.42 0.0712443535
bmi ENSG00000183258 0.357 0.0712561738
bmi ENSG00000171792 0.281 0.0715084489
bmi ENSG00000172366 0.461 0.0715143864
bmi ENSG00000128283 0.958 0.0715307364
bmi ENSG00000179119 0.633 0.0715851069
bmi ENSG00000145685 0.94 0.071810062
bmi ENSG00000162604 0.871 0.0718534395
bmi ENSG00000228439 0.641 0.0719950327
bmi ENSG00000151743 0.652 0.0720028968
bmi ENSG00000076242 0.844 0.072022263
bmi ENSG00000140090 0.234 0.0720330902
bmi ENSG00000113558 0.162 0.0720813299
bmi ENSG00000173660 0.651 0.0721051204
bmi ENSG00000185507 0.606 0.0721879704
bmi ENSG00000112984 0.763 0.0722437615
bmi ENSG00000185485 0.346 0.0722581745
bmi ENSG00000120697 0.952 0.0722943643
bmi ENSG00000107438 0.557 0.0723585523
bmi ENSG00000153140 0.764 0.07241927
bmi ENSG00000005249 0.71 0.0724304167
bmi ENSG00000173120 0.901 0.0724645778
bmi ENSG00000066322 0.916 0.0724832154
bmi ENSG00000163625 0.165 0.0725171687
bmi ENSG00000125089 0.725 0.0725313308
bmi ENSG00000131236 0.23 0.0725648611
bmi ENSG00000103876 0.336 0.0725972068
bmi ENSG00000022556 0.584 0.0726085915
bmi ENSG00000150753 0.214 0.0726093711
bmi ENSG00000237190 0.533 0.0726339401
bmi ENSG00000139133 0.577 0.0726817144
bmi ENSG00000115257 0.77 0.0727005078
bmi ENSG00000163637 0.1 0.0727039207
bmi ENSG00000179361 0.113 0.0727473444
bmi ENSG00000037241 0.967 0.0727567892
bmi ENSG00000174136 0.281 0.0727645063
bmi ENSG00000122566 0.833 0.0728045391
bmi ENSG00000151229 0.902 0.0728176224
bmi ENSG00000163975 0.466 0.0728687023
bmi ENSG00000172890 0.116 0.0728743202
bmi ENSG00000020577 0.163 0.0729339888
bmi ENSG00000168724 0.351 0.0730046179
bmi ENSG00000100221 0.371 0.0731288818
bmi ENSG00000119820 0.986 0.0731392031
bmi ENSG00000127863 0.23 0.0731546525
bmi ENSG00000136897 0.0935 0.0732581891
bmi ENSG00000197558 0.269 0.0732769515
bmi ENSG00000102554 0.585 0.0733041358
bmi ENSG00000166342 0.858 0.0733566036
bmi ENSG00000187135 0.849 0.0733644311
bmi ENSG00000057608 0.675 0.0734313258
bmi ENSG00000187801 0.325 0.0735330581
bmi ENSG00000110104 0.805 0.0735669059
bmi ENSG00000163520 0.981 0.0736105467
bmi ENSG00000070019 0.839 0.0737140559
bmi ENSG00000160194 0.513 0.073759147
bmi ENSG00000119048 0.683 0.0738003883
bmi ENSG00000147570 0.691 0.0738203418
bmi ENSG00000115827 0.653 0.0738418927
bmi ENSG00000178233 0.445 0.0738460066
bmi ENSG00000155508 0.618 0.0738695603
bmi ENSG00000135655 0.135 0.0739080748
bmi ENSG00000105205 0.513 0.0739195228
bmi ENSG00000182362 0.426 0.0739333593
bmi ENSG00000155629 0.995 0.0739574679
bmi ENSG00000256229 0.794 0.0739588334
bmi ENSG00000119401 0.0607 0.0740385042
bmi ENSG00000161999 0.544 0.0740643788
bmi ENSG00000215424 0.752 0.0740749924
bmi ENSG00000128266 0.928 0.0741101249
bmi ENSG00000128965 0.0137 0.0742583996
bmi ENSG00000105507 0.206 0.0742597089
bmi ENSG00000169740 0.0299 0.0742629128
bmi ENSG00000213614 0.25 0.0742745558
bmi ENSG00000123200 0.678 0.074306585
bmi ENSG00000134489 0.618 0.0743596343
bmi ENSG00000166848 0.0444 0.0744217912
bmi ENSG00000082515 0.107 0.074500902
bmi ENSG00000227199 0.647 0.0745264563
bmi ENSG00000246223 0.224 0.0745271947
bmi ENSG00000222011 0.604 0.0745563155
bmi ENSG00000110375 0.556 0.0746064568
bmi ENSG00000104960 0.253 0.0746074389
bmi ENSG00000106683 0.834 0.0746367407
bmi ENSG00000062716 0.641 0.074685027
bmi ENSG00000100284 0.568 0.0748303558
bmi ENSG00000175449 0.111 0.07483565
bmi ENSG00000129007 0.563 0.0748392002
bmi ENSG00000133027 0.703 0.0749020525
bmi ENSG00000151465 0.809 0.0749108598
bmi ENSG00000170260 0.538 0.0749685432
bmi ENSG00000166091 0.742 0.075073342
bmi ENSG00000110200 0.644 0.0750937166
bmi ENSG00000226245 0.919 0.0751392652
bmi ENSG00000082014 0.0787 0.0751905191
bmi ENSG00000100216 0.992 0.0752291145
bmi ENSG00000064201 0.585 0.0752373744
bmi ENSG00000184319 0.787 0.0753222656
bmi ENSG00000211450 0.947 0.0753531087
bmi ENSG00000168385 0.99 0.0753737485
bmi ENSG00000163491 0.091 0.0753968765
bmi ENSG00000198585 0.852 0.0754597174
bmi ENSG00000233436 0.874 0.0754682954
bmi ENSG00000084733 0.358 0.0754788815
bmi ENSG00000182487 0.579 0.0755191633
bmi ENSG00000164654 0.771 0.0755841941
bmi ENSG00000112658 0.838 0.075626903
bmi ENSG00000141580 0.186 0.0756814215
bmi ENSG00000254709 0.923 0.0757877401
bmi ENSG00000083845 0.862 0.0759155679
bmi ENSG00000174804 0.863 0.0759223705
bmi ENSG00000066583 0.00107 0.0759232172
bmi ENSG00000168004 0.462 0.0759235451
bmi ENSG00000152207 0.474 0.0759815293
bmi ENSG00000163539 0.803 0.076020097
bmi ENSG00000100697 0.893 0.0761023082
bmi ENSG00000109436 0.175 0.0761439121
bmi ENSG00000173083 0.927 0.0762152409
bmi ENSG00000101624 0.691 0.0763703102
bmi ENSG00000100211 0.468 0.0763733246
bmi ENSG00000100325 0.246 0.0763865811
bmi ENSG00000156603 0.823 0.076420747
bmi ENSG00000230565 0.348 0.0764260623
bmi ENSG00000127580 0.4 0.0764424771
bmi ENSG00000077147 0.235 0.0764451487
bmi ENSG00000175274 0.285 0.0764471148
bmi ENSG00000115841 0.503 0.0764529208
bmi ENSG00000106086 0.475 0.0765079265
bmi ENSG00000198818 0.405 0.0765212167
bmi ENSG00000108379 0.908 0.0765962349
bmi ENSG00000167992 0.678 0.0766036516
bmi ENSG00000092439 0.0161 0.0766480167
bmi ENSG00000231584 0.635 0.076666124
bmi ENSG00000064666 0.948 0.076721832
bmi ENSG00000135956 0.416 0.0768339543
bmi ENSG00000115828 0.568 0.0768351425
bmi ENSG00000163823 0.33 0.0768533062
bmi ENSG00000137494 0.392 0.0769160923
bmi ENSG00000137672 0.811 0.076918954
bmi ENSG00000148672 0.151 0.0769585644
bmi ENSG00000105419 0.265 0.0770469252
bmi ENSG00000172215 0.533 0.0770607172
bmi ENSG00000087301 0.453 0.0771269796
bmi ENSG00000185024 0.0636 0.077139273
bmi ENSG00000100122 0.325 0.0771659981
bmi ENSG00000118420 0.989 0.0772447771
bmi ENSG00000133619 0.73 0.0772526696
bmi ENSG00000121931 0.126 0.077304108
bmi ENSG00000134278 0.0238 0.0773781549
bmi ENSG00000181894 0.111 0.077425122
bmi ENSG00000144649 0.205 0.0774296466
bmi ENSG00000198106 0.248 0.0774533809
bmi ENSG00000198590 0.185 0.07765714
bmi ENSG00000144040 0.448 0.0776731719
bmi ENSG00000185015 0.342 0.077676794
bmi ENSG00000253719 0.477 0.0776905223
bmi ENSG00000172250 0.798 0.0777165455
bmi ENSG00000090612 0.11 0.0777391455
bmi ENSG00000188396 0.63 0.0777504408
bmi ENSG00000128915 0.736 0.0778498278
bmi ENSG00000092201 0.598 0.0778898102
bmi ENSG00000177370 0.166 0.0779201819
bmi ENSG00000214029 0.507 0.0779333098
bmi ENSG00000149089 0.368 0.0779737375
bmi ENSG00000149346 0.347 0.0780473768
bmi ENSG00000166323 0.348 0.0780631936
bmi ENSG00000163378 0.62 0.0781259043
bmi ENSG00000061987 0.0339 0.0781374577
bmi ENSG00000216863 0.169 0.0781500175
bmi ENSG00000100916 0.236 0.0781639295
bmi ENSG00000168374 0.00151 0.0782739962
bmi ENSG00000172653 0.744 0.078372325
bmi ENSG00000115255 0.307 0.07842176
bmi ENSG00000145757 0.194 0.0785147701
bmi ENSG00000164808 0.124 0.0786032171
bmi ENSG00000102804 0.0379 0.0786916916
bmi ENSG00000228278 0.945 0.0786988649
bmi ENSG00000007541 0.486 0.0787235736
bmi ENSG00000215481 0.804 0.078745124
bmi ENSG00000196387 0.212 0.0788211825
bmi ENSG00000236882 0.294 0.0788323123
bmi ENSG00000117399 0.752 0.0788630989
bmi ENSG00000163535 0.535 0.0789191646
bmi ENSG00000163864 0.975 0.0789410708
bmi ENSG00000180902 0.62 0.0789434678
bmi ENSG00000135720 0.147 0.0790065003
bmi ENSG00000119421 0.283 0.079017557
bmi ENSG00000119711 0.718 0.0790222239
bmi ENSG00000233695 0.746 0.0790798499
bmi ENSG00000115839 0.547 0.0791743527
bmi ENSG00000141447 0.206 0.0791831605
bmi ENSG00000160539 0.308 0.0791835238
bmi ENSG00000105856 0.00177 0.0791987186
bmi ENSG00000149506 0.733 0.0792383948
bmi ENSG00000128482 0.802 0.0792746554
bmi ENSG00000167634 0.777 0.0793005871
bmi ENSG00000165312 0.555 0.0793074523
bmi ENSG00000156304 0.00717 0.0793078273
bmi ENSG00000159259 0.722 0.0793757567
bmi ENSG00000153487 0.555 0.0794851372
bmi ENSG00000117425 0.141 0.079498265
bmi ENSG00000076641 0.643 0.0796712347
bmi ENSG00000189057 0.834 0.0796715336
bmi ENSG00000165457 0.618 0.0797182642
bmi ENSG00000189079 0.604 0.0797200444
bmi ENSG00000114956 0.659 0.0797315201
bmi ENSG00000222009 0.609 0.0797404888
bmi ENSG00000161570 0.913 0.0797543348
bmi ENSG00000138315 0.438 0.0798732344
bmi ENSG00000004455 0.708 0.0799468972
bmi ENSG00000177971 0.297 0.0799935426
bmi ENSG00000063046 0.753 0.0800620881
bmi ENSG00000121749 0.579 0.0801019201
bmi ENSG00000174946 0.0269 0.0801096284
bmi ENSG00000144395 0.312 0.0801606796
bmi ENSG00000121297 0.774 0.0801659086
bmi ENSG00000159339 0.14 0.0801665937
bmi ENSG00000075420 0.00585 0.0801796627
bmi ENSG00000107130 0.268 0.0802406216
bmi ENSG00000197951 0.133 0.0802780416
bmi ENSG00000181904 0.835 0.0803229777
bmi ENSG00000198258 0.888 0.0803770666
bmi ENSG00000157111 0.0801 0.0803872079
bmi ENSG00000207721 0.757 0.0804283564
bmi ENSG00000181234 0.455 0.0804533961
bmi ENSG00000134716 0.429 0.0804823361
bmi ENSG00000265681 0.804 0.0805806131
bmi ENSG00000114948 0.189 0.0806281418
bmi ENSG00000141568 0.697 0.0806853117
bmi ENSG00000144815 0.257 0.0806870974
bmi ENSG00000136541 0.291 0.0807048516
bmi ENSG00000162461 0.584 0.0807314997
bmi ENSG00000155846 0.202 0.0807438295
bmi ENSG00000214456 0.0297 0.0807934156
bmi ENSG00000163605 0.487 0.0808607269
bmi ENSG00000105289 0.0156 0.0808648963
bmi ENSG00000109084 0.925 0.0808699138
bmi ENSG00000197562 0.456 0.0808780887
bmi ENSG00000100218 0.47 0.0808824111
bmi ENSG00000104885 0.651 0.0809180826
bmi ENSG00000197324 0.685 0.080974447
bmi ENSG00000184113 0.604 0.0810619983
bmi ENSG00000188820 0.00131 0.0811396984
bmi ENSG00000149269 0.506 0.0811681059
bmi ENSG00000128581 0.255 0.0812238733
bmi ENSG00000106089 0.891 0.0814364239
bmi ENSG00000082153 0.0639 0.081485332
bmi ENSG00000155957 0.835 0.0815212937
bmi ENSG00000263214 0.997 0.0816288197
bmi ENSG00000080493 0.924 0.0816409903
bmi ENSG00000120071 0.628 0.0816890672
bmi ENSG00000185049 0.31 0.0817337076
bmi ENSG00000162639 0.973 0.0817999416
bmi ENSG00000198901 0.0742 0.0818203049
bmi ENSG00000254598 0.524 0.0818689746
bmi ENSG00000004866 0.838 0.0818730288
bmi ENSG00000181061 0.0601 0.0818762628
bmi ENSG00000197880 0.534 0.0818993036
bmi ENSG00000167920 0.228 0.0820082842
bmi ENSG00000140564 0.456 0.0820217346
bmi ENSG00000156711 0.196 0.0820348604
bmi ENSG00000133574 0.163 0.0820462288
bmi ENSG00000120915 0.124 0.0821515014
bmi ENSG00000100564 0.902 0.0821733581
bmi ENSG00000142765 0.157 0.0822692785
bmi ENSG00000167769 0.26 0.0823004589
bmi ENSG00000257267 0.0526 0.0823223617
bmi ENSG00000134709 0.224 0.0823270718
bmi ENSG00000151131 0.442 0.0823294788
bmi ENSG00000029534 0.421 0.0823820134
bmi ENSG00000211456 0.121 0.0823905189
bmi ENSG00000140451 0.533 0.0824747573
bmi ENSG00000143924 0.158 0.0824834408
bmi ENSG00000026559 0.187 0.08256379
bmi ENSG00000132485 0.529 0.0825811969
bmi ENSG00000224940 0.832 0.0826199159
bmi ENSG00000114209 0.237 0.0827071523
bmi ENSG00000198917 0.449 0.0828439786
bmi ENSG00000172456 0.768 0.0828573108
bmi ENSG00000154025 0.882 0.0828676028
bmi ENSG00000127585 0.664 0.0828773388
bmi ENSG00000161905 0.624 0.0829046716
bmi ENSG00000132879 0.803 0.0829087326
bmi ENSG00000116830 0.55 0.0829455786
bmi ENSG00000146411 0.239 0.0830204943
bmi ENSG00000163817 0.118 0.0831740557
bmi ENSG00000117481 0.559 0.0833127873
bmi ENSG00000059758 0.0166 0.0833269527
bmi ENSG00000173846 0.987 0.0833776999
bmi ENSG00000168952 0.823 0.0834818715
bmi ENSG00000205810 0.28 0.0835562954
bmi ENSG00000135387 0.889 0.0836030952
bmi ENSG00000179335 0.126 0.0836538206
bmi ENSG00000188060 0.64 0.0836682826
bmi ENSG00000180957 0.406 0.0836895302
bmi ENSG00000144868 0.613 0.0836946987
bmi ENSG00000161692 0.581 0.0837294552
bmi ENSG00000170011 0.717 0.0837496262
bmi ENSG00000184619 0.0577 0.083761488
bmi ENSG00000167600 0.624 0.0838100828
bmi ENSG00000122390 0.382 0.0839046904
bmi ENSG00000230530 0.937 0.0840240702
bmi ENSG00000136603 0.65 0.0841122052
bmi ENSG00000151233 0.16 0.0841240146
bmi ENSG00000111276 0.326 0.0841264774
bmi ENSG00000075407 0.0371 0.0842511551
bmi ENSG00000136813 0.0926 0.0842569228
bmi ENSG00000145247 0.676 0.0843141869
bmi ENSG00000167065 0.476 0.0843284643
bmi ENSG00000101162 0.331 0.0843432289
bmi ENSG00000214413 0.0173 0.0843635568
bmi ENSG00000171954 0.672 0.0844224391
bmi ENSG00000227456 0.423 0.0845230053
bmi ENSG00000213463 0.244 0.0846199815
bmi ENSG00000227398 0.531 0.0846939416
bmi ENSG00000121542 0.545 0.0847501838
bmi ENSG00000162076 0.21 0.0847759745
bmi ENSG00000130703 0.207 0.0848504149
bmi ENSG00000084093 0.802 0.0849016123
bmi ENSG00000135148 0.576 0.0849132563
bmi ENSG00000155926 0.11 0.0849618651
bmi ENSG00000072840 0.822 0.0850759697
bmi ENSG00000187984 0.356 0.0850852938
bmi ENSG00000243660 0.393 0.0851437545
bmi ENSG00000139112 0.164 0.0851509463
bmi ENSG00000170627 0.709 0.0852707704
bmi ENSG00000178852 0.32 0.0852727458
bmi ENSG00000119965 0.938 0.0853095222
bmi ENSG00000101187 0.434 0.0853354228
bmi ENSG00000176087 0.147 0.0854978636
bmi ENSG00000122042 0.337 0.0855213622
bmi ENSG00000178719 0.449 0.0856269138
bmi ENSG00000150540 0.207 0.0856492797
bmi ENSG00000052802 0.197 0.0856541737
bmi ENSG00000184916 0.814 0.0856689866
bmi ENSG00000132334 0.712 0.0856700743
bmi ENSG00000171295 0.33 0.0857021037
bmi ENSG00000138119 0.106 0.0857404628
bmi ENSG00000139233 0.62 0.0857565816
bmi ENSG00000206052 0.696 0.0858722711
bmi ENSG00000171953 0.664 0.0858909215
bmi ENSG00000197776 0.0894 0.0859275608
bmi ENSG00000186115 0.176 0.0860308957
bmi ENSG00000172828 0.205 0.0861903514
bmi ENSG00000120699 0.645 0.0862124301
bmi ENSG00000176083 0.81 0.0862294027
bmi ENSG00000078967 0.0367 0.0863403049
bmi ENSG00000176871 0.919 0.0863539314
bmi ENSG00000139624 0.798 0.0863759053
bmi ENSG00000131409 0.141 0.0864178492
bmi ENSG00000114354 0.205 0.0864220974
bmi ENSG00000137492 0.805 0.0864963234
bmi ENSG00000170638 0.153 0.0864980686
bmi ENSG00000053371 0.562 0.0865820723
bmi ENSG00000176473 0.919 0.0866592722
bmi ENSG00000132199 0.601 0.0866849752
bmi ENSG00000143889 0.672 0.0867320828
bmi ENSG00000055332 0.0882 0.0867362015
bmi ENSG00000162591 0.271 0.0867445164
bmi ENSG00000150990 0.45 0.0867880378
bmi ENSG00000104970 0.529 0.0868482475
bmi ENSG00000163964 0.0623 0.0869149473
bmi ENSG00000197296 0.275 0.0869469339
bmi ENSG00000148450 0.502 0.0870000905
bmi ENSG00000242802 0.86 0.0870584182
bmi ENSG00000197705 0.509 0.0871129507
bmi ENSG00000115419 0.294 0.0871211572
bmi ENSG00000112655 0.284 0.087151062
bmi ENSG00000148143 0.927 0.0871613465
bmi ENSG00000118004 0.204 0.0872364057
bmi ENSG00000165092 2.15e-06 0.0872699045
bmi ENSG00000158467 0.344 0.0873008917
bmi ENSG00000164291 0.152 0.0873168416
bmi ENSG00000269821 0.894 0.0873408627
bmi ENSG00000071243 0.964 0.0873846104
bmi ENSG00000144021 0.997 0.0873978298
bmi ENSG00000178695 0.382 0.0874247071
bmi ENSG00000151612 0.0386 0.0874453776
bmi ENSG00000091622 0.0606 0.0874584701
bmi ENSG00000224699 0.657 0.0875154783
bmi ENSG00000101367 0.844 0.0875257746
bmi ENSG00000134955 0.761 0.0876312006
bmi ENSG00000180336 0.633 0.08768661
bmi ENSG00000167508 0.0779 0.0877031894
bmi ENSG00000172086 0.0647 0.0877300168
bmi ENSG00000138750 0.425 0.0877314922
bmi ENSG00000215421 0.655 0.0877913127
bmi ENSG00000118513 0.153 0.0880441898
bmi ENSG00000138395 0.773 0.0880949515
bmi ENSG00000165891 0.664 0.0881345825
bmi ENSG00000155265 0.0147 0.0882190505
bmi ENSG00000123338 0.164 0.0882896876
bmi ENSG00000170632 0.517 0.0882955043
bmi ENSG00000106333 0.406 0.0883525681
bmi ENSG00000181192 0.561 0.0883526098
bmi ENSG00000241852 0.555 0.0885337246
bmi ENSG00000160179 0.0269 0.0886217922
bmi ENSG00000262943 0.803 0.0886237913
bmi ENSG00000114648 0.711 0.0886283553
bmi ENSG00000182183 0.12 0.0886430698
bmi ENSG00000179862 0.208 0.0888055635
bmi ENSG00000152760 0.442 0.0888569224
bmi ENSG00000082212 0.732 0.088885204
bmi ENSG00000178015 0.955 0.0888934138
bmi ENSG00000047932 0.75 0.0889883125
bmi ENSG00000138061 0.258 0.0890256629
bmi ENSG00000106330 0.0416 0.0890788773
bmi ENSG00000129636 0.74 0.0892249513
bmi ENSG00000128739 0.676 0.0892934486
bmi ENSG00000115970 0.298 0.0893510989
bmi ENSG00000173391 0.141 0.0893903628
bmi ENSG00000168661 0.222 0.0895477381
bmi ENSG00000172927 0.679 0.0895498987
bmi ENSG00000170145 0.342 0.0895686829
bmi ENSG00000198466 0.452 0.0896515359
bmi ENSG00000173085 0.0259 0.0896620605
bmi ENSG00000121236 0.222 0.089741103
bmi ENSG00000122043 0.14 0.0897478752
bmi ENSG00000065675 0.142 0.0897567568
bmi ENSG00000168818 0.15 0.0897799352
bmi ENSG00000078070 0.581 0.0898227128
bmi ENSG00000198171 0.0374 0.0898315032
bmi ENSG00000122035 0.501 0.0898582138
bmi ENSG00000155026 0.993 0.0898891828
bmi ENSG00000171552 0.947 0.0900485811
bmi ENSG00000156467 0.459 0.0900927885
bmi ENSG00000127578 0.796 0.0901038839
bmi ENSG00000112893 0.349 0.0901459252
bmi ENSG00000006837 0.314 0.0901459257
bmi ENSG00000144655 0.725 0.0902034301
bmi ENSG00000158825 0.15 0.0902035765
bmi ENSG00000156345 0.271 0.0902076412
bmi ENSG00000108854 0.889 0.0902423591
bmi ENSG00000187624 0.916 0.0902971215
bmi ENSG00000139505 0.825 0.0903165313
bmi ENSG00000009335 0.718 0.0903294769
bmi ENSG00000117751 0.713 0.0903433429
bmi ENSG00000130731 0.342 0.0904031439
bmi ENSG00000198561 0.175 0.0904291698
bmi ENSG00000224020 0.984 0.09048782
bmi ENSG00000004399 0.563 0.090509895
bmi ENSG00000137266 0.0066 0.0905339121
bmi ENSG00000244038 0.604 0.0905825964
bmi ENSG00000147853 0.346 0.0905833883
bmi ENSG00000205246 0.572 0.0906035832
bmi ENSG00000187790 0.373 0.0906179321
bmi ENSG00000103647 0.268 0.0906297285
bmi ENSG00000183087 0.841 0.0907142184
bmi ENSG00000197857 0.748 0.0907517106
bmi ENSG00000167105 0.0175 0.0907879576
bmi ENSG00000103769 0.981 0.0907907615
bmi ENSG00000214046 0.306 0.0908760244
bmi ENSG00000067182 0.35 0.0909773288
bmi ENSG00000126217 0.563 0.0911195864
bmi ENSG00000221539 0.19 0.0911420364
bmi ENSG00000163166 0.102 0.0911608833
bmi ENSG00000137414 0.0816 0.0911941579
bmi ENSG00000121211 0.0772 0.091257265
bmi ENSG00000115232 0.856 0.0912825469
bmi ENSG00000183625 0.252 0.0913349333
bmi ENSG00000188529 0.288 0.0913488878
bmi ENSG00000083828 0.959 0.0913963213
bmi ENSG00000107447 0.504 0.0915225642
bmi ENSG00000131437 0.384 0.0915565591
bmi ENSG00000179094 0.221 0.0915627887
bmi ENSG00000164241 0.917 0.0916835027
bmi ENSG00000167136 0.0659 0.0917415419
bmi ENSG00000086666 0.637 0.0918084201
bmi ENSG00000172590 0.163 0.0918103849
bmi ENSG00000225614 0.953 0.0918325387
bmi ENSG00000135040 0.906 0.0918383221
bmi ENSG00000164111 0.212 0.0918398173
bmi ENSG00000065613 0.302 0.091855418
bmi ENSG00000196689 0.679 0.0918723201
bmi ENSG00000198003 0.0375 0.092053812
bmi ENSG00000163945 0.0495 0.0920670494
bmi ENSG00000132881 0.482 0.0922592279
bmi ENSG00000160439 0.502 0.0922970914
bmi ENSG00000054611 0.906 0.092432742
bmi ENSG00000106348 0.777 0.092449152
bmi ENSG00000165934 0.151 0.0925133722
bmi ENSG00000144893 0.265 0.092657625
bmi ENSG00000118432 0.543 0.0926671339
bmi ENSG00000113108 0.693 0.0927072754
bmi ENSG00000088053 0.319 0.0927606759
bmi ENSG00000066135 0.261 0.092782774
bmi ENSG00000070018 0.877 0.0928566641
bmi ENSG00000175857 0.551 0.0928702953
bmi ENSG00000100104 0.755 0.0929710528
bmi ENSG00000163947 0.175 0.0930252966
bmi ENSG00000155561 0.31 0.0930391235
bmi ENSG00000106211 0.117 0.0930430323
bmi ENSG00000173811 0.068 0.0930568542
bmi ENSG00000111726 0.776 0.0930611324
bmi ENSG00000232818 0.884 0.0930905735
bmi ENSG00000179593 0.204 0.0932000362
bmi ENSG00000225648 0.817 0.0932823461
bmi ENSG00000160298 0.831 0.0932996451
bmi ENSG00000186354 0.371 0.0933338882
bmi ENSG00000050405 0.0457 0.0933932366
bmi ENSG00000155304 0.75 0.093432106
bmi ENSG00000075089 0.999 0.0934397055
bmi ENSG00000177335 0.915 0.0934753285
bmi ENSG00000146223 0.209 0.0935433037
bmi ENSG00000081791 0.68 0.0935558065
bmi ENSG00000130176 0.393 0.0935909568
bmi ENSG00000165113 0.0108 0.0936305564
bmi ENSG00000134460 0.626 0.0937173205
bmi ENSG00000162290 0.554 0.0937227415
bmi ENSG00000138495 0.982 0.0937237103
bmi ENSG00000008405 0.29 0.0938324187
bmi ENSG00000167889 0.432 0.0938805156
bmi ENSG00000205361 0.776 0.0938971923
bmi ENSG00000133328 0.734 0.0939126422
bmi ENSG00000205045 0.567 0.0939459899
bmi ENSG00000175518 0.703 0.093973001
bmi ENSG00000103260 0.338 0.0939819116
bmi ENSG00000126088 0.01 0.0940247754
bmi ENSG00000197989 0.982 0.0940940257
bmi ENSG00000119632 0.876 0.0941616585
bmi ENSG00000111725 0.668 0.0942272461
bmi ENSG00000161970 0.134 0.0942316303
bmi ENSG00000166352 0.817 0.0942880962
bmi ENSG00000157227 0.6 0.0943789259
bmi ENSG00000100099 0.303 0.0944735846
bmi ENSG00000235280 0.43 0.0944843028
bmi ENSG00000109686 0.37 0.0946304882
bmi ENSG00000175482 0.677 0.0946715955
bmi ENSG00000155313 0.91 0.094708405
bmi ENSG00000119922 0.929 0.0948683328
bmi ENSG00000154447 0.993 0.0948792195
bmi ENSG00000172578 0.173 0.0948984708
bmi ENSG00000130175 0.373 0.0951955238
bmi ENSG00000157240 0.488 0.0952649007
bmi ENSG00000159063 0.455 0.0953358507
bmi ENSG00000135469 0.716 0.0953434935
bmi ENSG00000149054 0.507 0.0953829021
bmi ENSG00000123472 0.982 0.0954070095
bmi ENSG00000104611 0.817 0.0955285795
bmi ENSG00000138834 0.621 0.0955325543
bmi ENSG00000100479 0.0342 0.0955761079
bmi ENSG00000138794 0.774 0.0956366954
bmi ENSG00000123453 0.874 0.0956466945
bmi ENSG00000107798 0.268 0.0956493419
bmi ENSG00000103174 0.294 0.0956767615
bmi ENSG00000169189 0.631 0.0956976901
bmi ENSG00000165494 0.882 0.0957050834
bmi ENSG00000135372 0.169 0.0957070852
bmi ENSG00000166128 0.746 0.0957354664
bmi ENSG00000151413 0.627 0.0957369465
bmi ENSG00000125868 0.618 0.0958244318
bmi ENSG00000106701 0.257 0.0959059366
bmi ENSG00000140479 0.69 0.0959129156
bmi ENSG00000158411 0.992 0.0959539291
bmi ENSG00000227039 0.901 0.0960038285
bmi ENSG00000136942 0.376 0.0960438216
bmi ENSG00000105281 0.986 0.0961052832
bmi ENSG00000175155 0.304 0.096167765
bmi ENSG00000107164 0.429 0.0962368628
bmi ENSG00000136932 0.985 0.0962697122
bmi ENSG00000181027 0.541 0.0962755342
bmi ENSG00000138303 0.158 0.0963242551
bmi ENSG00000142632 0.0623 0.0963306712
bmi ENSG00000144848 0.188 0.0963457015
bmi ENSG00000173480 0.828 0.0963706736
bmi ENSG00000080371 0.332 0.096386129
bmi ENSG00000135976 0.074 0.0964421568
bmi ENSG00000130165 0.133 0.0964447756
bmi ENSG00000106336 0.815 0.0964945725
bmi ENSG00000064886 0.446 0.0965015435
bmi ENSG00000184221 0.204 0.0965169911
bmi ENSG00000150787 0.0104 0.0965788794
bmi ENSG00000183648 0.894 0.0965868495
bmi ENSG00000207445 0.106 0.0965923268
bmi ENSG00000165996 0.547 0.0966096105
bmi ENSG00000062725 0.399 0.0966548919
bmi ENSG00000137404 0.146 0.0966566276
bmi ENSG00000074966 0.277 0.0966899771
bmi ENSG00000149257 0.118 0.0966987347
bmi ENSG00000242574 0.012 0.0967720917
bmi ENSG00000204839 0.888 0.0967730888
bmi ENSG00000157617 0.797 0.0968530525
bmi ENSG00000101412 0.0785 0.0968989472
bmi ENSG00000197081 0.572 0.0971601633
bmi ENSG00000134830 0.808 0.097180509
bmi ENSG00000130695 0.824 0.097321319
bmi ENSG00000150636 0.674 0.0974089502
bmi ENSG00000178338 0.911 0.0974411324
bmi ENSG00000154118 0.185 0.097444561
bmi ENSG00000119787 0.731 0.0975561336
bmi ENSG00000125703 0.2 0.0976431609
bmi ENSG00000032219 0.649 0.0976749392
bmi ENSG00000159189 0.497 0.0976908927
bmi ENSG00000174917 0.605 0.0977149294
bmi ENSG00000101425 0.778 0.097746787
bmi ENSG00000241878 0.741 0.0977998011
bmi ENSG00000174840 0.507 0.0978729886
bmi ENSG00000149273 0.19 0.0979147211
bmi ENSG00000184992 0.0969 0.0979436356
bmi ENSG00000124196 0.141 0.0980149929
bmi ENSG00000162636 0.62 0.0980729216
bmi ENSG00000162600 0.244 0.098097094
bmi ENSG00000105516 0.862 0.0981650306
bmi ENSG00000099834 0.888 0.0981790515
bmi ENSG00000227543 0.826 0.0982836786
bmi ENSG00000105707 0.171 0.0983751411
bmi ENSG00000235079 0.847 0.0983758818
bmi ENSG00000172432 0.296 0.0986591206
bmi ENSG00000146707 0.745 0.0986697764
bmi ENSG00000111837 0.497 0.0986933219
bmi ENSG00000071073 0.175 0.0987234488
bmi ENSG00000179364 0.51 0.0988766726
bmi ENSG00000084444 0.887 0.0989456545
bmi ENSG00000172458 0.38 0.0989461555
bmi ENSG00000253797 0.477 0.0989918112
bmi ENSG00000165269 0.336 0.0990361304
bmi ENSG00000152763 0.247 0.0990769144
bmi ENSG00000144847 0.317 0.0991368517
bmi ENSG00000144935 0.575 0.0991510493
bmi ENSG00000148384 0.426 0.0991786189
bmi ENSG00000179348 0.906 0.0992171896
bmi ENSG00000108924 0.332 0.0993225959
bmi ENSG00000148908 0.721 0.099408318
bmi ENSG00000151718 0.331 0.0995247666
bmi ENSG00000120688 0.095 0.0996150667
bmi ENSG00000184787 0.413 0.099709187
bmi ENSG00000163376 0.219 0.0999460255
bmi ENSG00000111834 0.408 0.0999678289
bmi ENSG00000162444 0.131 0.0999994724
bmi ENSG00000122641 0.612 0.100016528
bmi ENSG00000104731 0.241 0.100038839
bmi ENSG00000111145 0.44 0.100099313
bmi ENSG00000188011 0.694 0.10012958
bmi ENSG00000183250 0.0817 0.100131941
bmi ENSG00000166263 0.535 0.100156251
bmi ENSG00000184838 0.347 0.100161627
bmi ENSG00000168936 0.151 0.10032605
bmi ENSG00000161944 0.67 0.100365475
bmi ENSG00000120693 0.21 0.100379438
bmi ENSG00000124795 0.257 0.100476419
bmi ENSG00000044115 0.185 0.100491421
bmi ENSG00000177432 0.986 0.100612668
bmi ENSG00000177599 0.181 0.100615899
bmi ENSG00000144199 0.708 0.100715708
bmi ENSG00000174007 0.853 0.10071577
bmi ENSG00000005194 0.726 0.100728608
bmi ENSG00000091073 0.227 0.100771235
bmi ENSG00000070915 0.522 0.100940209
bmi ENSG00000113569 0.75 0.100951258
bmi ENSG00000075415 0.0237 0.101043019
bmi ENSG00000197181 0.972 0.101063079
bmi ENSG00000170779 0.275 0.101134914
bmi ENSG00000076650 0.48 0.101211738
bmi ENSG00000122386 0.705 0.101359464
bmi ENSG00000157657 0.227 0.101474791
bmi ENSG00000105552 0.132 0.101497114
bmi ENSG00000214022 0.906 0.101531915
bmi ENSG00000172115 0.617 0.101567083
bmi ENSG00000122085 0.246 0.101621601
bmi ENSG00000183323 0.851 0.101622073
bmi ENSG00000149658 0.0881 0.101679435
bmi ENSG00000166881 0.678 0.101709125
bmi ENSG00000165617 0.0705 0.101719208
bmi ENSG00000037280 0.364 0.10185324
bmi ENSG00000229894 0.434 0.101963024
bmi ENSG00000141391 0.801 0.101981068
bmi ENSG00000136731 0.201 0.102241273
bmi ENSG00000110881 0.441 0.102243811
bmi ENSG00000079974 0.431 0.102323179
bmi ENSG00000121680 0.591 0.102367237
bmi ENSG00000125447 0.29 0.102384989
bmi ENSG00000173209 0.852 0.102447185
bmi ENSG00000171840 0.529 0.102452601
bmi ENSG00000109917 0.131 0.102502932
bmi ENSG00000205517 0.754 0.102503489
bmi ENSG00000125652 0.0778 0.102591719
bmi ENSG00000128203 0.951 0.102607413
bmi ENSG00000184574 0.378 0.102785885
bmi ENSG00000239282 0.566 0.102858734
bmi ENSG00000082805 0.321 0.102937918
bmi ENSG00000118922 0.0915 0.102940948
bmi ENSG00000109685 0.942 0.102943282
bmi ENSG00000166965 0.443 0.102991796
bmi ENSG00000112983 0.0502 0.103011078
bmi ENSG00000070831 0.741 0.103037331
bmi ENSG00000101182 0.193 0.103221458
bmi ENSG00000155636 0.866 0.103239001
bmi ENSG00000183722 0.714 0.103276786
bmi ENSG00000175267 0.95 0.103396277
bmi ENSG00000138346 0.579 0.103424781
bmi ENSG00000125967 0.0505 0.103452592
bmi ENSG00000180138 0.87 0.103470311
bmi ENSG00000106615 0.0688 0.103488366
bmi ENSG00000105499 0.186 0.103545318
bmi ENSG00000196456 0.0486 0.103588
bmi ENSG00000196363 0.026 0.103593716
bmi ENSG00000084092 0.00509 0.103624147
bmi ENSG00000166823 0.283 0.103628513
bmi ENSG00000187902 0.46 0.103653356
bmi ENSG00000099917 0.251 0.103682964
bmi ENSG00000184674 0.964 0.103740084
bmi ENSG00000155666 0.513 0.103806028
bmi ENSG00000088876 0.0067 0.103843508
bmi ENSG00000228409 0.633 0.103847433
bmi ENSG00000125846 0.756 0.103885703
bmi ENSG00000162928 0.0113 0.103965016
bmi ENSG00000146112 0.611 0.104008911
bmi ENSG00000204560 0.914 0.104008911
bmi ENSG00000136738 0.143 0.104054577
bmi ENSG00000184005 0.542 0.104108986
bmi ENSG00000103479 0.733 0.104142445
bmi ENSG00000174780 0.344 0.1042017
bmi ENSG00000134248 0.047 0.10446961
bmi ENSG00000108270 0.339 0.104483387
bmi ENSG00000144677 0.932 0.104530756
bmi ENSG00000197465 0.355 0.104531888
bmi ENSG00000181631 0.729 0.104541159
bmi ENSG00000169857 0.117 0.104564651
bmi ENSG00000162924 0.523 0.104579245
bmi ENSG00000182108 0.121 0.104712463
bmi ENSG00000180758 0.356 0.104775729
bmi ENSG00000094880 0.867 0.104886391
bmi ENSG00000214425 0.349 0.104908171
bmi ENSG00000109762 0.57 0.104988422
bmi ENSG00000107485 0.858 0.105167173
bmi ENSG00000165506 0.21 0.105218853
bmi ENSG00000184154 0.786 0.10525806
bmi ENSG00000139055 0.404 0.105288881
bmi ENSG00000158941 0.0111 0.105298755
bmi ENSG00000135931 0.717 0.105329707
bmi ENSG00000180346 0.524 0.105418296
bmi ENSG00000105711 0.819 0.105445216
bmi ENSG00000109927 0.832 0.105515729
bmi ENSG00000124762 0.253 0.105518328
bmi ENSG00000072954 0.37 0.105626523
bmi ENSG00000185271 0.887 0.10562734
bmi ENSG00000164880 0.378 0.105684629
bmi ENSG00000182584 0.172 0.105753165
bmi ENSG00000076248 0.0132 0.105778144
bmi ENSG00000106682 0.67 0.105811582
bmi ENSG00000099910 0.381 0.105896867
bmi ENSG00000167232 0.0414 0.105935018
bmi ENSG00000179331 0.916 0.105960262
bmi ENSG00000162065 0.156 0.106086723
bmi ENSG00000139436 0.831 0.106125181
bmi ENSG00000172116 0.965 0.106172133
bmi ENSG00000196876 0.212 0.106237062
bmi ENSG00000169826 0.129 0.106239178
bmi ENSG00000215252 0.799 0.106303929
bmi ENSG00000163931 0.777 0.106407705
bmi ENSG00000104897 0.454 0.106505599
bmi ENSG00000100360 0.194 0.10662651
bmi ENSG00000140948 0.522 0.106683441
bmi ENSG00000110079 0.63 0.106747011
bmi ENSG00000063180 0.437 0.10677061
bmi ENSG00000148468 0.429 0.106774835
bmi ENSG00000197321 0.0552 0.106820217
bmi ENSG00000154721 0.284 0.106910661
bmi ENSG00000167770 0.791 0.107116654
bmi ENSG00000224729 0.653 0.107187937
bmi ENSG00000164576 0.723 0.107199815
bmi ENSG00000197016 0.106 0.107368751
bmi ENSG00000113319 0.876 0.107532719
bmi ENSG00000213523 0.0437 0.107540856
bmi ENSG00000111644 0.32 0.107543843
bmi ENSG00000100578 0.904 0.107582693
bmi ENSG00000104980 0.122 0.107604116
bmi ENSG00000136098 0.583 0.107632968
bmi ENSG00000109083 0.457 0.107637501
bmi ENSG00000221821 0.491 0.107702361
bmi ENSG00000171227 0.512 0.107766397
bmi ENSG00000165525 0.543 0.107991566
bmi ENSG00000149657 0.725 0.108008362
bmi ENSG00000036448 0.137 0.10804082
bmi ENSG00000100297 0.083 0.108081907
bmi ENSG00000115268 0.479 0.108107078
bmi ENSG00000172867 0.0582 0.108140185
bmi ENSG00000134917 0.963 0.108274009
bmi ENSG00000003393 0.622 0.108288889
bmi ENSG00000205060 0.752 0.108296227
bmi ENSG00000186352 0.865 0.108329059
bmi ENSG00000179104 0.275 0.10836808
bmi ENSG00000254996 0.413 0.108641024
bmi ENSG00000140319 0.796 0.1086517
bmi ENSG00000103966 0.052 0.108689672
bmi ENSG00000125875 0.391 0.108723603
bmi ENSG00000076984 0.0518 0.108895583
bmi ENSG00000186407 0.196 0.109055804
bmi ENSG00000186187 0.454 0.109065793
bmi ENSG00000205809 0.902 0.109106797
bmi ENSG00000108309 0.195 0.109109362
bmi ENSG00000130772 0.823 0.109208289
bmi ENSG00000112139 0.107 0.109211678
bmi ENSG00000100804 0.746 0.109230349
bmi ENSG00000167723 0.401 0.109300731
bmi ENSG00000162775 0.449 0.109318376
bmi ENSG00000228716 0.986 0.109339311
bmi ENSG00000137824 0.892 0.109344614
bmi ENSG00000197044 0.928 0.109387955
bmi ENSG00000134061 0.329 0.109513703
bmi ENSG00000090530 0.0742 0.109518228
bmi ENSG00000158089 0.205 0.109571466
bmi ENSG00000047662 0.147 0.109610544
bmi ENSG00000140553 0.282 0.109635204
bmi ENSG00000197879 0.636 0.10969589
bmi ENSG00000167562 0.985 0.109754948
bmi ENSG00000169116 0.691 0.109757935
bmi ENSG00000004139 0.229 0.109772346
bmi ENSG00000051108 0.000423 0.109774682
bmi ENSG00000163527 0.738 0.10982104
bmi ENSG00000142959 0.343 0.109982861
bmi ENSG00000142669 0.43 0.110020575
bmi ENSG00000163558 0.589 0.110044092
bmi ENSG00000172426 0.133 0.110116565
bmi ENSG00000047346 0.136 0.1101365
bmi ENSG00000175287 0.436 0.110138299
bmi ENSG00000142459 0.465 0.110295958
bmi ENSG00000146858 0.635 0.110311979
bmi ENSG00000152213 0.141 0.110382817
bmi ENSG00000166033 0.0629 0.110498794
bmi ENSG00000101049 0.156 0.110499845
bmi ENSG00000131873 0.857 0.110510036
bmi ENSG00000178966 0.906 0.110516023
bmi ENSG00000244486 0.749 0.110664384
bmi ENSG00000114654 0.194 0.110752013
bmi ENSG00000205269 0.224 0.110769279
bmi ENSG00000054118 0.18 0.110785169
bmi ENSG00000075568 0.57 0.11085166
bmi ENSG00000165181 0.519 0.110931969
bmi ENSG00000125650 0.0951 0.111004063
bmi ENSG00000205808 0.0939 0.111028497
bmi ENSG00000172992 0.806 0.111187425
bmi ENSG00000128891 0.0163 0.111189975
bmi ENSG00000101197 0.0847 0.111231792
bmi ENSG00000198589 0.0383 0.111235984
bmi ENSG00000185164 0.923 0.111247857
bmi ENSG00000185745 0.736 0.111397643
bmi ENSG00000136003 0.909 0.111444176
bmi ENSG00000124222 0.0537 0.111467813
bmi ENSG00000188738 0.103 0.111476223
bmi ENSG00000122565 0.783 0.111532534
bmi ENSG00000218510 0.977 0.11156271
bmi ENSG00000113140 0.726 0.111588669
bmi ENSG00000105855 0.15 0.111675299
bmi ENSG00000111261 0.0506 0.11173463
bmi ENSG00000142408 0.503 0.111763434
bmi ENSG00000205659 0.982 0.111768278
bmi ENSG00000131669 0.736 0.111857359
bmi ENSG00000126107 0.782 0.111914804
bmi ENSG00000174951 0.122 0.111943678
bmi ENSG00000167779 0.554 0.112011165
bmi ENSG00000167378 0.509 0.112028525
bmi ENSG00000100077 0.852 0.112084616
bmi ENSG00000185905 0.135 0.112157607
bmi ENSG00000159882 0.378 0.112221701
bmi ENSG00000100979 0.884 0.112238138
bmi ENSG00000241973 0.051 0.112251959
bmi ENSG00000078177 0.821 0.112284828
bmi ENSG00000163728 0.0775 0.112314969
bmi ENSG00000136527 0.876 0.112353546
bmi ENSG00000171403 0.678 0.112396318
bmi ENSG00000175928 0.49 0.112405624
bmi ENSG00000242498 0.103 0.112611469
bmi ENSG00000108021 0.44 0.112630587
bmi ENSG00000235944 0.614 0.112853691
bmi ENSG00000057663 0.73 0.112948395
bmi ENSG00000119685 0.576 0.11316144
bmi ENSG00000099251 0.486 0.113210036
bmi ENSG00000125246 0.0446 0.113279654
bmi ENSG00000183963 0.349 0.113410989
bmi ENSG00000225190 0.637 0.113441005
bmi ENSG00000138722 0.5 0.11346537
bmi ENSG00000171302 0.595 0.1137245
bmi ENSG00000145375 0.603 0.113758404
bmi ENSG00000186314 0.324 0.113836619
bmi ENSG00000135709 0.452 0.114052672
bmi ENSG00000117226 0.939 0.114117437
bmi ENSG00000100296 0.319 0.114187934
bmi ENSG00000187605 0.856 0.114225433
bmi ENSG00000144028 0.86 0.114319929
bmi ENSG00000107021 0.827 0.114336419
bmi ENSG00000165730 0.361 0.114339436
bmi ENSG00000164916 0.159 0.114438362
bmi ENSG00000248124 0.857 0.114611702
bmi ENSG00000164237 0.418 0.114663568
bmi ENSG00000138641 0.41 0.114708715
bmi ENSG00000103067 0.327 0.114760709
bmi ENSG00000113249 0.84 0.114881028
bmi ENSG00000197054 0.202 0.114992952
bmi ENSG00000134748 0.817 0.114997403
bmi ENSG00000198040 0.928 0.11500942
bmi ENSG00000189051 0.338 0.115088709
bmi ENSG00000102531 0.273 0.115176958
bmi ENSG00000106799 0.254 0.115481235
bmi ENSG00000189068 0.907 0.11553854
bmi ENSG00000149548 0.19 0.115546219
bmi ENSG00000100281 0.63 0.115591339
bmi ENSG00000226287 0.0115 0.115615904
bmi ENSG00000169715 0.312 0.115634045
bmi ENSG00000109775 0.52 0.115683123
bmi ENSG00000083799 0.744 0.115683502
bmi ENSG00000182578 0.19 0.115739579
bmi ENSG00000187017 0.834 0.115814595
bmi ENSG00000139890 0.0306 0.115951803
bmi ENSG00000005001 0.4 0.115958836
bmi ENSG00000164219 0.439 0.115976605
bmi ENSG00000111405 0.604 0.115990415
bmi ENSG00000181827 0.822 0.115998582
bmi ENSG00000180884 0.032 0.116028027
bmi ENSG00000105246 0.0105 0.116187909
bmi ENSG00000140740 0.104 0.116212856
bmi ENSG00000071246 0.361 0.116301156
bmi ENSG00000113263 0.974 0.116472717
bmi ENSG00000183576 0.154 0.116520274
bmi ENSG00000188895 0.49 0.116521337
bmi ENSG00000248019 0.312 0.116609683
bmi ENSG00000128918 0.624 0.116610478
bmi ENSG00000140104 0.257 0.116645069
bmi ENSG00000175920 0.541 0.116690848
bmi ENSG00000255150 0.0436 0.116707718
bmi ENSG00000148843 0.0978 0.116741578
bmi ENSG00000112592 0.997 0.11700371
bmi ENSG00000132561 0.81 0.117006396
bmi ENSG00000241721 0.506 0.117042487
bmi ENSG00000114026 0.266 0.117050126
bmi ENSG00000168303 0.451 0.117071891
bmi ENSG00000154642 0.62 0.117145665
bmi ENSG00000087128 0.121 0.117178262
bmi ENSG00000105370 0.675 0.117203247
bmi ENSG00000188559 0.44 0.117210295
bmi ENSG00000076201 0.875 0.117385783
bmi ENSG00000181007 0.00122 0.117513099
bmi ENSG00000102854 0.206 0.11770656
bmi ENSG00000070501 0.279 0.117750687
bmi ENSG00000083844 0.43 0.117770393
bmi ENSG00000132274 0.428 0.117791427
bmi ENSG00000103381 0.471 0.117802854
bmi ENSG00000144736 0.648 0.117823112
bmi ENSG00000135249 0.136 0.118014938
bmi ENSG00000166833 0.605 0.118028719
bmi ENSG00000144354 0.26 0.118119823
bmi ENSG00000170113 0.000958 0.118287408
bmi ENSG00000182310 0.251 0.118602493
bmi ENSG00000198723 0.874 0.118618154
bmi ENSG00000166133 0.0461 0.118693181
bmi ENSG00000084693 0.06 0.118698063
bmi ENSG00000105321 0.231 0.118753728
bmi ENSG00000163833 0.871 0.118756336
bmi ENSG00000051180 0.426 0.118766773
bmi ENSG00000143891 0.38 0.118807035
bmi ENSG00000083720 0.476 0.118845303
bmi ENSG00000160293 0.183 0.118906523
bmi ENSG00000180481 0.933 0.118961982
bmi ENSG00000151461 0.162 0.118962195
bmi ENSG00000172671 0.756 0.11898747
bmi ENSG00000188672 0.499 0.119032308
bmi ENSG00000115594 0.624 0.119109705
bmi ENSG00000198346 0.421 0.119149527
bmi ENSG00000070159 0.0442 0.119161022
bmi ENSG00000144182 0.657 0.119190443
bmi ENSG00000198816 0.953 0.11921353
bmi ENSG00000099937 0.343 0.119257068
bmi ENSG00000130255 0.438 0.119318967
bmi ENSG00000135365 0.984 0.119336598
bmi ENSG00000099814 0.357 0.119411407
bmi ENSG00000128268 0.17 0.119449388
bmi ENSG00000158201 0.239 0.119459846
bmi ENSG00000121897 0.865 0.119492259
bmi ENSG00000119681 0.633 0.119558886
bmi ENSG00000065665 0.087 0.119643067
bmi ENSG00000186868 0.704 0.119653754
bmi ENSG00000124496 0.969 0.119668485
bmi ENSG00000105501 0.354 0.119753989
bmi ENSG00000149554 0.441 0.119848712
bmi ENSG00000255423 0.981 0.119855005
bmi ENSG00000213901 0.0719 0.119902642
bmi ENSG00000176058 0.131 0.120057
bmi ENSG00000176101 0.134 0.120057
bmi ENSG00000187713 0.339 0.120057
bmi ENSG00000188229 0.247 0.120057
bmi ENSG00000188566 0.0432 0.120057
bmi ENSG00000188986 0.126 0.120057
bmi ENSG00000197191 0.936 0.120057
bmi ENSG00000197768 0.484 0.120057
bmi ENSG00000198113 0.98 0.120057
bmi ENSG00000198569 0.135 0.120057
bmi ENSG00000212864 0.424 0.120057
bmi ENSG00000233198 0.47 0.120057
bmi ENSG00000166428 0.274 0.12013719
bmi ENSG00000165688 0.758 0.120271466
bmi ENSG00000173372 0.702 0.12031448
bmi ENSG00000141622 0.671 0.120398059
bmi ENSG00000167733 0.91 0.12041085
bmi ENSG00000127688 0.0922 0.120421684
bmi ENSG00000101019 0.0815 0.120622719
bmi ENSG00000124882 0.243 0.12066843
bmi ENSG00000125611 0.33 0.120704725
bmi ENSG00000183801 0.212 0.120718541
bmi ENSG00000106537 0.888 0.120811105
bmi ENSG00000113575 0.313 0.120833691
bmi ENSG00000144668 0.488 0.120843535
bmi ENSG00000106080 0.467 0.120948839
bmi ENSG00000049759 0.436 0.120994376
bmi ENSG00000180098 0.0612 0.121070725
bmi ENSG00000166535 0.48 0.121090881
bmi ENSG00000127481 0.259 0.121109106
bmi ENSG00000256612 0.863 0.121123787
bmi ENSG00000125656 0.757 0.121185453
bmi ENSG00000207741 0.948 0.121187133
bmi ENSG00000118507 0.204 0.121256884
bmi ENSG00000134072 0.476 0.12137124
bmi ENSG00000157107 0.57 0.121383276
bmi ENSG00000115947 0.939 0.121441141
bmi ENSG00000059691 0.172 0.121493098
bmi ENSG00000050344 0.191 0.121499537
bmi ENSG00000164236 0.775 0.121529819
bmi ENSG00000106144 0.166 0.121541692
bmi ENSG00000062485 0.472 0.121544726
bmi ENSG00000131634 0.162 0.121555248
bmi ENSG00000163449 0.261 0.121567884
bmi ENSG00000166839 0.246 0.121575024
bmi ENSG00000160255 0.288 0.121601287
bmi ENSG00000105767 0.381 0.12162248
bmi ENSG00000196547 0.753 0.121630717
bmi ENSG00000101417 0.662 0.121638828
bmi ENSG00000127528 0.596 0.121689088
bmi ENSG00000183077 0.435 0.121842564
bmi ENSG00000206418 0.774 0.12192542
bmi ENSG00000184508 0.377 0.121958004
bmi ENSG00000090686 0.156 0.121997908
bmi ENSG00000256340 0.874 0.12216233
bmi ENSG00000170786 0.125 0.122220744
bmi ENSG00000119630 0.753 0.122234375
bmi ENSG00000142168 0.937 0.122390546
bmi ENSG00000112425 0.46 0.122402539
bmi ENSG00000189190 0.231 0.122412221
bmi ENSG00000119946 0.943 0.122451651
bmi ENSG00000178573 0.687 0.122519235
bmi ENSG00000126001 0.0764 0.122570001
bmi ENSG00000099940 0.602 0.122591303
bmi ENSG00000253438 0.388 0.12264931
bmi ENSG00000093167 0.729 0.122707297
bmi ENSG00000151470 0.88 0.122747347
bmi ENSG00000122026 0.573 0.12277986
bmi ENSG00000165949 0.347 0.122928679
bmi ENSG00000090674 0.113 0.122976451
bmi ENSG00000025423 0.887 0.123072191
bmi ENSG00000131015 0.777 0.123164374
bmi ENSG00000102781 0.507 0.123173331
bmi ENSG00000180881 0.978 0.123187633
bmi ENSG00000167614 0.917 0.123224126
bmi ENSG00000066651 0.0955 0.123310199
bmi ENSG00000078795 0.649 0.123427697
bmi ENSG00000132744 0.884 0.123433697
bmi ENSG00000155329 0.599 0.123484134
bmi ENSG00000151366 0.14 0.123489853
bmi ENSG00000171488 0.24 0.123551193
bmi ENSG00000204983 0.639 0.123769432
bmi ENSG00000160193 0.767 0.123877689
bmi ENSG00000234465 0.116 0.123932341
bmi ENSG00000200235 0.79 0.124049391
bmi ENSG00000085433 0.207 0.124141492
bmi ENSG00000167780 0.904 0.124171519
bmi ENSG00000166825 0.459 0.124209567
bmi ENSG00000113721 0.974 0.124258839
bmi ENSG00000134352 0.752 0.124347313
bmi ENSG00000152465 0.0758 0.12436469
bmi ENSG00000138386 0.774 0.124366874
bmi ENSG00000151575 0.769 0.124385936
bmi ENSG00000198939 0.278 0.124497304
bmi ENSG00000179455 0.771 0.124564876
bmi ENSG00000161914 0.418 0.124571307
bmi ENSG00000116954 0.425 0.124883132
bmi ENSG00000163421 0.106 0.125118561
bmi ENSG00000189067 0.53 0.125139823
bmi ENSG00000109466 0.495 0.125223424
bmi ENSG00000224124 0.217 0.125241282
bmi ENSG00000236200 0.588 0.125280452
bmi ENSG00000104976 0.855 0.125367784
bmi ENSG00000125445 0.0771 0.125385417
bmi ENSG00000147813 0.556 0.125416411
bmi ENSG00000180764 0.0186 0.125450068
bmi ENSG00000197372 0.0113 0.125476936
bmi ENSG00000122674 0.76 0.125477057
bmi ENSG00000168546 0.53 0.125509656
bmi ENSG00000117400 0.0229 0.125525071
bmi ENSG00000133392 0.421 0.12560936
bmi ENSG00000104450 0.0265 0.125782072
bmi ENSG00000157110 0.614 0.125824516
bmi ENSG00000149575 0.443 0.126207413
bmi ENSG00000269877 0.978 0.126222309
bmi ENSG00000159674 0.656 0.126232678
bmi ENSG00000163737 0.697 0.126239135
bmi ENSG00000154582 0.644 0.126248941
bmi ENSG00000258701 0.0305 0.126601544
bmi ENSG00000121570 0.0202 0.126609396
bmi ENSG00000243056 0.259 0.126810763
bmi ENSG00000166788 0.821 0.127094974
bmi ENSG00000137601 0.234 0.127117529
bmi ENSG00000109079 0.996 0.127142599
bmi ENSG00000159314 0.155 0.127183623
bmi ENSG00000168427 0.126 0.127184493
bmi ENSG00000113300 0.491 0.127346763
bmi ENSG00000181817 0.772 0.127367387
bmi ENSG00000168209 0.00677 0.12738283
bmi ENSG00000166851 0.18 0.12739744
bmi ENSG00000188227 0.636 0.127459704
bmi ENSG00000112679 0.366 0.127630527
bmi ENSG00000100335 0.0405 0.127679938
bmi ENSG00000128272 0.988 0.127881437
bmi ENSG00000141576 0.244 0.127926097
bmi ENSG00000164756 0.717 0.128037806
bmi ENSG00000138385 0.793 0.128103497
bmi ENSG00000064601 0.264 0.128111599
bmi ENSG00000139438 0.168 0.128114536
bmi ENSG00000205133 0.553 0.128207747
bmi ENSG00000166200 0.638 0.128217462
bmi ENSG00000070669 0.131 0.128316723
bmi ENSG00000137221 0.198 0.128509006
bmi ENSG00000183726 0.659 0.128663108
bmi ENSG00000198824 0.876 0.12869614
bmi ENSG00000246273 0.977 0.12872004
bmi ENSG00000130764 0.918 0.128762685
bmi ENSG00000168795 0.641 0.12876887
bmi ENSG00000163950 0.424 0.128908946
bmi ENSG00000107104 0.0639 0.129029789
bmi ENSG00000163736 0.685 0.12904147
bmi ENSG00000172809 0.158 0.129044476
bmi ENSG00000168772 0.346 0.12904984
bmi ENSG00000168101 0.252 0.129057208
bmi ENSG00000170006 0.778 0.129135173
bmi ENSG00000165689 0.619 0.129169436
bmi ENSG00000174109 0.942 0.129188501
bmi ENSG00000164442 0.694 0.129204445
bmi ENSG00000102575 0.347 0.129229484
bmi ENSG00000132424 0.829 0.129328545
bmi ENSG00000184497 0.757 0.129443824
bmi ENSG00000115364 0.197 0.12955408
bmi ENSG00000100298 0.765 0.129570808
bmi ENSG00000131941 0.674 0.129657103
bmi ENSG00000090376 0.342 0.129711669
bmi ENSG00000171067 0.491 0.130010175
bmi ENSG00000116754 0.717 0.130140908
bmi ENSG00000135245 0.36 0.13014294
bmi ENSG00000162391 0.429 0.130150771
bmi ENSG00000120690 0.228 0.13018682
bmi ENSG00000165119 0.111 0.13030639
bmi ENSG00000182022 0.481 0.130350345
bmi ENSG00000137834 0.601 0.130418761
bmi ENSG00000089737 0.104 0.13053434
bmi ENSG00000148396 0.0488 0.130592521
bmi ENSG00000137812 0.269 0.130784259
bmi ENSG00000152582 0.593 0.130897265
bmi ENSG00000079387 0.818 0.131064039
bmi ENSG00000162777 0.843 0.131088844
bmi ENSG00000196961 0.36 0.131123277
bmi ENSG00000034510 0.969 0.131145226
bmi ENSG00000183960 0.83 0.131235996
bmi ENSG00000113272 0.526 0.131252252
bmi ENSG00000125084 0.535 0.131401828
bmi ENSG00000153975 0.892 0.131445852
bmi ENSG00000159079 0.0435 0.131545491
bmi ENSG00000132640 0.0373 0.131569905
bmi ENSG00000136169 0.839 0.131592181
bmi ENSG00000166523 0.0099 0.131707684
bmi ENSG00000114757 0.956 0.131733943
bmi ENSG00000168282 0.453 0.131761743
bmi ENSG00000030582 0.697 0.131842774
bmi ENSG00000241258 0.635 0.131889983
bmi ENSG00000103245 0.521 0.132192849
bmi ENSG00000152939 0.472 0.132309487
bmi ENSG00000164509 0.0537 0.13245546
bmi ENSG00000169251 0.204 0.132474647
bmi ENSG00000177879 0.0197 0.132492765
bmi ENSG00000100241 0.267 0.132581392
bmi ENSG00000182511 0.0871 0.132705548
bmi ENSG00000151748 0.073 0.132773028
bmi ENSG00000160180 0.399 0.132790774
bmi ENSG00000154655 0.0953 0.132846102
bmi ENSG00000173889 0.994 0.132855368
bmi ENSG00000196591 0.387 0.133004618
bmi ENSG00000104129 0.318 0.133019586
bmi ENSG00000161082 0.0335 0.133076779
bmi ENSG00000125877 0.658 0.133195426
bmi ENSG00000184635 0.851 0.13323425
bmi ENSG00000157224 0.62 0.133289113
bmi ENSG00000070785 0.677 0.133384569
bmi ENSG00000168214 0.576 0.133426637
bmi ENSG00000178222 0.894 0.133455075
bmi ENSG00000125457 0.996 0.133524045
bmi ENSG00000151846 0.4 0.133556606
bmi ENSG00000107371 0.99 0.133594509
bmi ENSG00000197385 0.296 0.133603309
bmi ENSG00000124181 0.057 0.133623032
bmi ENSG00000176890 0.293 0.133647896
bmi ENSG00000132749 0.922 0.133671082
bmi ENSG00000183474 0.601 0.133714913
bmi ENSG00000151806 0.415 0.133741767
bmi ENSG00000172058 0.894 0.133953455
bmi ENSG00000205571 0.634 0.133953455
bmi ENSG00000073060 0.6 0.134045701
bmi ENSG00000121989 0.345 0.13415914
bmi ENSG00000163121 0.397 0.134185221
bmi ENSG00000071994 0.461 0.134280416
bmi ENSG00000215251 0.488 0.134333579
bmi ENSG00000103254 0.315 0.134346167
bmi ENSG00000166979 0.971 0.134433371
bmi ENSG00000087903 0.1 0.134457276
bmi ENSG00000165828 0.221 0.134466297
bmi ENSG00000117133 0.51 0.134588081
bmi ENSG00000122490 0.63 0.134601963
bmi ENSG00000173145 0.372 0.134648036
bmi ENSG00000073861 0.682 0.134674666
bmi ENSG00000136931 0.928 0.134681785
bmi ENSG00000189266 0.926 0.134752979
bmi ENSG00000086570 0.485 0.134782181
bmi ENSG00000165678 0.112 0.134863902
bmi ENSG00000174720 0.238 0.134905541
bmi ENSG00000154144 0.293 0.134932935
bmi ENSG00000130038 0.828 0.135003142
bmi ENSG00000188959 0.63 0.135017323
bmi ENSG00000092051 0.738 0.135019465
bmi ENSG00000169919 0.331 0.135023917
bmi ENSG00000124491 0.119 0.135158113
bmi ENSG00000196169 0.618 0.135198831
bmi ENSG00000225783 0.218 0.135388955
bmi ENSG00000087076 0.117 0.135618798
bmi ENSG00000163710 0.216 0.13576877
bmi ENSG00000122376 0.299 0.135858058
bmi ENSG00000153317 0.718 0.136015669
bmi ENSG00000187051 0.541 0.136030024
bmi ENSG00000065518 0.978 0.136035835
bmi ENSG00000092621 0.987 0.136095003
bmi ENSG00000162004 0.361 0.136145489
bmi ENSG00000185436 0.986 0.136173155
bmi ENSG00000072518 0.842 0.136329409
bmi ENSG00000169704 0.37 0.136349146
bmi ENSG00000101577 0.357 0.136369006
bmi ENSG00000163735 0.4 0.136392
bmi ENSG00000211445 0.373 0.136485467
bmi ENSG00000065883 0.0902 0.136592124
bmi ENSG00000158296 0.502 0.136748415
bmi ENSG00000160799 0.563 0.136754342
bmi ENSG00000161509 0.953 0.136850628
bmi ENSG00000198369 0.236 0.136909994
bmi ENSG00000150593 0.856 0.136971645
bmi ENSG00000129354 0.489 0.137008232
bmi ENSG00000059145 0.982 0.137063561
bmi ENSG00000041357 0.362 0.137099602
bmi ENSG00000197417 0.912 0.137129065
bmi ENSG00000003137 0.58 0.137178546
bmi ENSG00000166682 0.331 0.137191482
bmi ENSG00000167280 0.549 0.137261158
bmi ENSG00000166947 0.496 0.137368194
bmi ENSG00000122477 0.59 0.137389338
bmi ENSG00000178996 0.0184 0.137455028
bmi ENSG00000100558 0.127 0.137457579
bmi ENSG00000087884 0.475 0.13745901
bmi ENSG00000102524 0.821 0.137491655
bmi ENSG00000165502 0.442 0.137540009
bmi ENSG00000184887 0.389 0.137612366
bmi ENSG00000112081 0.589 0.137631113
bmi ENSG00000176222 0.17 0.137643141
bmi ENSG00000173163 0.624 0.137803965
bmi ENSG00000180263 0.685 0.137841232
bmi ENSG00000188389 0.935 0.137860574
bmi ENSG00000077454 0.471 0.137922047
bmi ENSG00000015133 0.443 0.137965618
bmi ENSG00000155858 0.14 0.137976795
bmi ENSG00000075975 0.544 0.138146615
bmi ENSG00000189269 0.833 0.138245457
bmi ENSG00000156958 0.0452 0.138248541
bmi ENSG00000146373 0.713 0.138283652
bmi ENSG00000256073 0.744 0.138337159
bmi ENSG00000136235 0.361 0.138410314
bmi ENSG00000267508 0.995 0.138429679
bmi ENSG00000133313 0.486 0.138486045
bmi ENSG00000105771 0.292 0.138507171
bmi ENSG00000137710 0.834 0.138646693
bmi ENSG00000013016 0.666 0.138656865
bmi ENSG00000174370 0.104 0.138678293
bmi ENSG00000136059 0.499 0.138840395
bmi ENSG00000131876 0.429 0.13884631
bmi ENSG00000130638 0.658 0.138902641
bmi ENSG00000173598 0.51 0.139015697
bmi ENSG00000241553 0.413 0.139024959
bmi ENSG00000087470 0.155 0.139060171
bmi ENSG00000137959 0.132 0.139156856
bmi ENSG00000089876 0.195 0.139200152
bmi ENSG00000106344 0.172 0.139228305
bmi ENSG00000155621 0.846 0.139259541
bmi ENSG00000136504 0.269 0.139264755
bmi ENSG00000261115 0.77 0.139305064
bmi ENSG00000105290 0.774 0.13943123
bmi ENSG00000203797 0.056 0.139462551
bmi ENSG00000163464 0.177 0.139568432
bmi ENSG00000090372 0.381 0.139591752
bmi ENSG00000197771 0.535 0.139697246
bmi ENSG00000128606 0.735 0.139783027
bmi ENSG00000131142 0.166 0.139784472
bmi ENSG00000140598 0.817 0.139848676
bmi ENSG00000107560 0.324 0.139914577
bmi ENSG00000106404 0.291 0.14007041
bmi ENSG00000100575 0.37 0.140102155
bmi ENSG00000109046 0.321 0.140224926
bmi ENSG00000171208 0.338 0.140253538
bmi ENSG00000074695 0.143 0.14026239
bmi ENSG00000173262 0.714 0.140272827
bmi ENSG00000226479 0.404 0.140483189
bmi ENSG00000038427 0.0385 0.140522324
bmi ENSG00000142937 0.377 0.140560327
bmi ENSG00000089558 0.244 0.140586027
bmi ENSG00000160633 0.17 0.140620137
bmi ENSG00000128322 0.923 0.140631743
bmi ENSG00000173905 0.525 0.14079472
bmi ENSG00000121577 0.608 0.140851971
bmi ENSG00000101247 0.869 0.140909545
bmi ENSG00000177663 0.111 0.140971036
bmi ENSG00000064309 0.622 0.140998497
bmi ENSG00000235989 0.716 0.141005778
bmi ENSG00000149305 0.703 0.141091879
bmi ENSG00000198677 0.89 0.141120153
bmi ENSG00000124688 0.919 0.141153512
bmi ENSG00000118496 0.0603 0.141269754
bmi ENSG00000221937 0.709 0.141366115
bmi ENSG00000130803 0.473 0.141367192
bmi ENSG00000161249 0.675 0.141368963
bmi ENSG00000148296 0.059 0.141641091
bmi ENSG00000196715 0.353 0.141652136
bmi ENSG00000212443 0.0882 0.141775071
bmi ENSG00000172296 0.881 0.141871044
bmi ENSG00000198182 0.696 0.141930564
bmi ENSG00000188659 0.932 0.141975666
bmi ENSG00000165118 0.628 0.141998032
bmi ENSG00000165684 0.86 0.142021408
bmi ENSG00000176024 0.0686 0.142044317
bmi ENSG00000005436 0.818 0.14205013
bmi ENSG00000146278 0.353 0.142054223
bmi ENSG00000100150 0.817 0.142197511
bmi ENSG00000156804 0.515 0.142210087
bmi ENSG00000111319 0.215 0.142256581
bmi ENSG00000168140 0.96 0.142268371
bmi ENSG00000141469 0.457 0.142273772
bmi ENSG00000261857 0.0301 0.142280162
bmi ENSG00000092295 0.635 0.142287312
bmi ENSG00000076351 0.0977 0.142300614
bmi ENSG00000174004 0.701 0.142380148
bmi ENSG00000186265 0.0116 0.142400125
bmi ENSG00000140092 0.36 0.142448395
bmi ENSG00000130382 0.42 0.142527868
bmi ENSG00000138459 0.0808 0.142593337
bmi ENSG00000066427 0.474 0.142594143
bmi ENSG00000214253 0.126 0.142675985
bmi ENSG00000175779 0.655 0.142900887
bmi ENSG00000197046 0.577 0.14291703
bmi ENSG00000136888 0.592 0.14293387
bmi ENSG00000066926 0.289 0.14294586
bmi ENSG00000136807 0.0319 0.142952125
bmi ENSG00000170615 0.108 0.142967583
bmi ENSG00000198825 0.564 0.142970803
bmi ENSG00000048140 0.346 0.143073369
bmi ENSG00000070756 0.543 0.143179694
bmi ENSG00000132155 0.541 0.143186416
bmi ENSG00000188039 0.249 0.143375207
bmi ENSG00000164265 0.0922 0.143409511
bmi ENSG00000106052 0.0498 0.143462862
bmi ENSG00000070087 0.55 0.143488129
bmi ENSG00000183828 0.65 0.143509449
bmi ENSG00000116005 0.148 0.143576734
bmi ENSG00000173535 0.0905 0.143587295
bmi ENSG00000116001 0.819 0.143677037
bmi ENSG00000168575 0.594 0.14386001
bmi ENSG00000120992 0.276 0.14406589
bmi ENSG00000163820 0.802 0.144090544
bmi ENSG00000185252 0.339 0.14418574
bmi ENSG00000268006 0.593 0.14419214
bmi ENSG00000113318 0.789 0.144199817
bmi ENSG00000145782 0.946 0.144313257
bmi ENSG00000132323 0.746 0.14436626
bmi ENSG00000071205 0.585 0.144405296
bmi ENSG00000204178 0.711 0.144432115
bmi ENSG00000240498 0.981 0.14443345
bmi ENSG00000163428 0.813 0.144471186
bmi ENSG00000134186 0.771 0.144506278
bmi ENSG00000120949 0.946 0.144563222
bmi ENSG00000161405 0.0821 0.144612344
bmi ENSG00000170837 0.78 0.144780533
bmi ENSG00000243753 0.184 0.144844655
bmi ENSG00000065485 0.64 0.144938066
bmi ENSG00000136383 0.987 0.144965712
bmi ENSG00000100442 0.312 0.144974282
bmi ENSG00000162139 0.625 0.144978686
bmi ENSG00000187796 0.618 0.145080268
bmi ENSG00000116478 0.588 0.145085114
bmi ENSG00000146067 0.891 0.145176019
bmi ENSG00000162415 0.729 0.145210807
bmi ENSG00000214021 0.42 0.145215994
bmi ENSG00000100330 0.556 0.145271849
bmi ENSG00000089048 0.351 0.145391788
bmi ENSG00000135077 0.00139 0.145483475
bmi ENSG00000182158 0.0916 0.145523767
bmi ENSG00000104341 0.043 0.145575101
bmi ENSG00000099954 0.673 0.14582122
bmi ENSG00000184076 0.816 0.146038606
bmi ENSG00000135951 0.602 0.146058063
bmi ENSG00000105497 0.99 0.146138907
bmi ENSG00000142065 0.183 0.14616277
bmi ENSG00000107929 0.748 0.14633437
bmi ENSG00000113749 0.064 0.146470822
bmi ENSG00000131143 0.404 0.146505728
bmi ENSG00000115956 0.482 0.146808611
bmi ENSG00000213741 0.713 0.146826256
bmi ENSG00000198805 0.291 0.146839544
bmi ENSG00000197329 0.0752 0.146844686
bmi ENSG00000000938 0.513 0.146992083
bmi ENSG00000171236 0.667 0.146994766
bmi ENSG00000188612 0.928 0.147024335
bmi ENSG00000127995 0.471 0.147034084
bmi ENSG00000085377 0.0153 0.147290103
bmi ENSG00000164530 0.32 0.147414009
bmi ENSG00000163900 0.493 0.14742148
bmi ENSG00000175164 0.791 0.147599213
bmi ENSG00000067606 0.0953 0.147641435
bmi ENSG00000065618 0.966 0.147808824
bmi ENSG00000248385 0.676 0.147839876
bmi ENSG00000115758 0.615 0.147904294
bmi ENSG00000222041 0.988 0.148004827
bmi ENSG00000172869 0.797 0.148016188
bmi ENSG00000199753 0.643 0.148126166
bmi ENSG00000187456 0.795 0.148143745
bmi ENSG00000119333 0.387 0.148145731
bmi ENSG00000112796 0.361 0.148152419
bmi ENSG00000100726 0.00886 0.14819621
bmi ENSG00000137274 0.869 0.148267232
bmi ENSG00000242779 0.0788 0.148323828
bmi ENSG00000165886 0.585 0.148362621
bmi ENSG00000226259 0.554 0.148433494
bmi ENSG00000082996 0.961 0.148468414
bmi ENSG00000156990 0.987 0.14867842
bmi ENSG00000080573 0.0258 0.148740196
bmi ENSG00000171853 0.313 0.149052307
bmi ENSG00000109458 0.281 0.149288978
bmi ENSG00000162062 0.764 0.149389311
bmi ENSG00000167977 0.0294 0.149408677
bmi ENSG00000184939 0.46 0.149640379
bmi ENSG00000196218 0.508 0.149649074
bmi ENSG00000069702 0.41 0.149770774
bmi ENSG00000160299 0.339 0.149772383
bmi ENSG00000171862 0.202 0.14980427
bmi ENSG00000185088 0.73 0.149812416
bmi ENSG00000183340 0.0835 0.149812852
bmi ENSG00000070540 0.819 0.149831868
bmi ENSG00000174132 0.452 0.150079802
bmi ENSG00000150459 0.776 0.150111849
bmi ENSG00000177728 0.225 0.150190588
bmi ENSG00000166446 0.26 0.150208835
bmi ENSG00000197933 0.102 0.150217316
bmi ENSG00000150556 0.428 0.150296323
bmi ENSG00000198826 0.0389 0.150368541
bmi ENSG00000075785 0.0492 0.150477936
bmi ENSG00000227855 0.727 0.150567844
bmi ENSG00000135116 0.913 0.150737961
bmi ENSG00000165672 0.554 0.150768975
bmi ENSG00000123552 0.349 0.15080608
bmi ENSG00000132423 0.817 0.150882193
bmi ENSG00000172568 0.678 0.151336076
bmi ENSG00000206199 0.845 0.15135213
bmi ENSG00000185958 0.433 0.151378737
bmi ENSG00000172661 0.738 0.151551035
bmi ENSG00000186907 0.846 0.151578043
bmi ENSG00000145569 0.778 0.151623313
bmi ENSG00000166359 0.963 0.151636778
bmi ENSG00000165275 0.691 0.151680163
bmi ENSG00000196247 0.214 0.151682606
bmi ENSG00000104081 0.524 0.151810016
bmi ENSG00000080503 0.188 0.15184687
bmi ENSG00000160445 0.625 0.151880644
bmi ENSG00000085840 0.958 0.151897167
bmi ENSG00000135605 0.69 0.151915365
bmi ENSG00000205423 0.918 0.151924472
bmi ENSG00000257704 0.789 0.151926147
bmi ENSG00000144231 0.945 0.151965808
bmi ENSG00000141068 0.846 0.151974752
bmi ENSG00000071626 0.928 0.152152295
bmi ENSG00000107949 0.131 0.152160377
bmi ENSG00000153157 0.45 0.15221368
bmi ENSG00000125651 0.886 0.152215946
bmi ENSG00000141449 0.966 0.15224119
bmi ENSG00000149357 0.257 0.152400818
bmi ENSG00000108984 0.0849 0.152515326
bmi ENSG00000158062 0.377 0.152554629
bmi ENSG00000145592 0.188 0.152617184
bmi ENSG00000101166 0.348 0.15262928
bmi ENSG00000089723 0.143 0.152638312
bmi ENSG00000115355 0.292 0.152688968
bmi ENSG00000114124 0.638 0.152697988
bmi ENSG00000127903 0.949 0.152952676
bmi ENSG00000127377 0.365 0.153037207
bmi ENSG00000144445 0.113 0.153168834
bmi ENSG00000136026 0.944 0.153205653
bmi ENSG00000163349 0.796 0.153275805
bmi ENSG00000132357 0.275 0.153367568
bmi ENSG00000136048 0.614 0.153375626
bmi ENSG00000029363 0.641 0.153376243
bmi ENSG00000155660 0.0176 0.153473937
bmi ENSG00000174353 0.722 0.15391386
bmi ENSG00000243064 0.804 0.15409148
bmi ENSG00000137656 0.928 0.154092808
bmi ENSG00000095319 0.877 0.154128829
bmi ENSG00000006555 0.0229 0.154141
bmi ENSG00000248905 0.609 0.154213489
bmi ENSG00000167103 0.247 0.154307679
bmi ENSG00000102900 0.84 0.154380076
bmi ENSG00000175505 0.0658 0.154382365
bmi ENSG00000007171 0.154 0.154443015
bmi ENSG00000138670 0.436 0.154661497
bmi ENSG00000228474 0.239 0.154664263
bmi ENSG00000088726 0.567 0.154771295
bmi ENSG00000106636 0.548 0.154856901
bmi ENSG00000185567 0.924 0.154903476
bmi ENSG00000137880 0.661 0.154981967
bmi ENSG00000152147 0.873 0.155275753
bmi ENSG00000184203 0.974 0.155342598
bmi ENSG00000256683 0.724 0.155424544
bmi ENSG00000075239 0.375 0.155497808
bmi ENSG00000163040 0.293 0.155534772
bmi ENSG00000149308 0.581 0.155573596
bmi ENSG00000142945 0.967 0.155589793
bmi ENSG00000137486 0.132 0.155615079
bmi ENSG00000134548 0.209 0.155703464
bmi ENSG00000135473 0.142 0.155736521
bmi ENSG00000131771 0.708 0.155742843
bmi ENSG00000088682 0.956 0.155944296
bmi ENSG00000196357 0.788 0.156319273
bmi ENSG00000139926 0.525 0.156486959
bmi ENSG00000196778 0.981 0.156500769
bmi ENSG00000134453 0.849 0.15660563
bmi ENSG00000196867 0.519 0.156736875
bmi ENSG00000121742 0.331 0.156748414
bmi ENSG00000139537 0.478 0.156858359
bmi ENSG00000188277 0.181 0.157042089
bmi ENSG00000138772 0.15 0.157144319
bmi ENSG00000140526 0.441 0.157146497
bmi ENSG00000171533 0.941 0.157259819
bmi ENSG00000196182 0.526 0.157274685
bmi ENSG00000128050 0.0249 0.157400555
bmi ENSG00000115966 0.0653 0.157407436
bmi ENSG00000155761 0.377 0.157437782
bmi ENSG00000148331 0.744 0.157439352
bmi ENSG00000123191 0.575 0.157527693
bmi ENSG00000176092 0.661 0.157736431
bmi ENSG00000183318 0.789 0.157825898
bmi ENSG00000152990 0.6 0.158056591
bmi ENSG00000142512 0.825 0.158092786
bmi ENSG00000109756 0.0335 0.158109567
bmi ENSG00000102743 0.0858 0.158295434
bmi ENSG00000042317 0.331 0.158390179
bmi ENSG00000124257 0.691 0.158396398
bmi ENSG00000146282 0.957 0.15840417
bmi ENSG00000176248 0.866 0.158561828
bmi ENSG00000131061 0.68 0.15867299
bmi ENSG00000166025 0.508 0.158731019
bmi ENSG00000140988 0.6 0.158748088
bmi ENSG00000148120 0.668 0.158941168
bmi ENSG00000127325 0.498 0.158970549
bmi ENSG00000166704 0.565 0.159170207
bmi ENSG00000136842 0.0107 0.15925775
bmi ENSG00000169981 0.822 0.159304017
bmi ENSG00000121152 0.753 0.159312069
bmi ENSG00000007968 0.755 0.159354674
bmi ENSG00000166750 0.0128 0.159383323
bmi ENSG00000255198 0.0993 0.159383342
bmi ENSG00000166341 0.442 0.159415854
bmi ENSG00000133121 0.495 0.159492123
bmi ENSG00000127081 0.414 0.159626382
bmi ENSG00000089351 0.303 0.159697266
bmi ENSG00000100815 0.33 0.15974073
bmi ENSG00000205413 0.849 0.159769299
bmi ENSG00000168679 0.482 0.15986098
bmi ENSG00000142621 0.101 0.159948261
bmi ENSG00000110002 0.267 0.159957675
bmi ENSG00000198355 0.00676 0.159978239
bmi ENSG00000165434 0.574 0.160041946
bmi ENSG00000149131 0.242 0.160058898
bmi ENSG00000174373 0.993 0.160077972
bmi ENSG00000133422 0.0889 0.160081684
bmi ENSG00000196381 0.338 0.160201919
bmi ENSG00000101230 0.236 0.160282036
bmi ENSG00000115425 0.325 0.160299732
bmi ENSG00000138592 0.991 0.160460998
bmi ENSG00000163788 0.0853 0.160624836
bmi ENSG00000184292 0.669 0.160714689
bmi ENSG00000118242 0.23 0.16073461
bmi ENSG00000186501 0.613 0.16077313
bmi ENSG00000160469 0.746 0.160857896
bmi ENSG00000188185 0.39 0.160863286
bmi ENSG00000165905 0.0886 0.161042239
bmi ENSG00000068903 0.391 0.161139196
bmi ENSG00000205181 0.342 0.161160699
bmi ENSG00000005884 0.872 0.16129177
bmi ENSG00000163281 0.95 0.161303702
bmi ENSG00000197448 0.401 0.161395062
bmi ENSG00000091106 0.506 0.161413081
bmi ENSG00000096080 0.855 0.161428432
bmi ENSG00000108774 0.743 0.161561413
bmi ENSG00000149634 0.421 0.161600883
bmi ENSG00000058799 0.726 0.161721511
bmi ENSG00000131871 0.451 0.16181518
bmi ENSG00000142675 0.977 0.16182606
bmi ENSG00000117395 0.046 0.161870274
bmi ENSG00000178385 0.381 0.161879012
bmi ENSG00000176049 0.0523 0.161916704
bmi ENSG00000166225 0.716 0.161942415
bmi ENSG00000255302 0.707 0.161970731
bmi ENSG00000054654 0.0643 0.162081649
bmi ENSG00000100604 0.451 0.162271919
bmi ENSG00000132466 0.293 0.162286046
bmi ENSG00000225880 0.859 0.162307344
bmi ENSG00000010361 0.763 0.162342447
bmi ENSG00000103642 0.996 0.162633665
bmi ENSG00000173114 0.942 0.162644227
bmi ENSG00000163214 0.582 0.162679498
bmi ENSG00000144451 0.361 0.162775262
bmi ENSG00000136514 0.932 0.16287732
bmi ENSG00000188511 0.654 0.1629329
bmi ENSG00000166887 0.805 0.162990141
bmi ENSG00000175283 0.969 0.16302385
bmi ENSG00000040487 0.381 0.163204643
bmi ENSG00000164136 0.109 0.163206783
bmi ENSG00000141720 0.292 0.163442421
bmi ENSG00000107263 0.468 0.163522125
bmi ENSG00000091542 0.763 0.16364301
bmi ENSG00000141376 0.195 0.163718879
bmi ENSG00000165997 0.0878 0.16387945
bmi ENSG00000139496 0.931 0.163899345
bmi ENSG00000161040 0.0978 0.163965363
bmi ENSG00000168612 0.803 0.164009443
bmi ENSG00000104442 0.0277 0.164205923
bmi ENSG00000139324 0.89 0.164247658
bmi ENSG00000103253 0.936 0.164248548
bmi ENSG00000182173 0.172 0.164522649
bmi ENSG00000124608 0.15 0.16470231
bmi ENSG00000169908 0.974 0.164724931
bmi ENSG00000100362 0.877 0.164763328
bmi ENSG00000138413 0.395 0.164784161
bmi ENSG00000145740 0.702 0.164827793
bmi ENSG00000103472 0.431 0.16484061
bmi ENSG00000128578 0.489 0.164946987
bmi ENSG00000240204 0.546 0.164980239
bmi ENSG00000064225 0.187 0.165041629
bmi ENSG00000177303 0.643 0.16512319
bmi ENSG00000116885 0.907 0.165164356
bmi ENSG00000170791 0.125 0.165216512
bmi ENSG00000126522 0.588 0.165258965
bmi ENSG00000104331 0.701 0.165269809
bmi ENSG00000257727 0.535 0.165360052
bmi ENSG00000169410 0.0257 0.165360987
bmi ENSG00000139946 0.000863 0.165392481
bmi ENSG00000173221 0.222 0.165644105
bmi ENSG00000021355 0.633 0.165695032
bmi ENSG00000112303 0.145 0.165696419
bmi ENSG00000112667 0.0198 0.165737175
bmi ENSG00000078618 0.568 0.165916143
bmi ENSG00000167635 0.181 0.165936661
bmi ENSG00000100228 0.588 0.166009692
bmi ENSG00000221990 0.572 0.166199882
bmi ENSG00000103404 0.503 0.166282317
bmi ENSG00000136448 0.574 0.16640994
bmi ENSG00000042493 0.562 0.166555039
bmi ENSG00000133030 0.965 0.166719649
bmi ENSG00000196081 0.814 0.166735233
bmi ENSG00000165714 0.697 0.166813708
bmi ENSG00000107140 0.631 0.166826011
bmi ENSG00000007520 0.998 0.166827569
bmi ENSG00000116774 0.411 0.166833881
bmi ENSG00000004142 0.404 0.166980239
bmi ENSG00000140990 0.899 0.167090345
bmi ENSG00000110429 0.763 0.167183594
bmi ENSG00000146463 0.221 0.167205779
bmi ENSG00000120725 0.802 0.167358062
bmi ENSG00000095303 0.604 0.167444479
bmi ENSG00000100567 0.518 0.167538538
bmi ENSG00000152242 0.031 0.167597842
bmi ENSG00000156983 0.74 0.167673257
bmi ENSG00000166387 0.042 0.167680188
bmi ENSG00000119402 0.597 0.167710736
bmi ENSG00000226496 0.915 0.167741741
bmi ENSG00000243710 0.412 0.167851673
bmi ENSG00000214357 0.258 0.167934601
bmi ENSG00000101276 0.849 0.167942701
bmi ENSG00000236287 0.703 0.168167149
bmi ENSG00000127311 0.391 0.168197004
bmi ENSG00000132382 0.53 0.168424369
bmi ENSG00000166233 0.668 0.16852884
bmi ENSG00000188352 0.976 0.168575841
bmi ENSG00000171794 0.292 0.168624082
bmi ENSG00000105472 0.0487 0.168631503
bmi ENSG00000188010 0.894 0.168781506
bmi ENSG00000138316 0.257 0.16879563
bmi ENSG00000141665 0.0133 0.168999068
bmi ENSG00000070761 0.436 0.169098472
bmi ENSG00000112782 0.863 0.169104078
bmi ENSG00000112029 0.015 0.169397992
bmi ENSG00000147642 0.59 0.169422262
bmi ENSG00000183742 0.261 0.169442834
bmi ENSG00000115875 0.905 0.169529047
bmi ENSG00000170962 0.265 0.169531656
bmi ENSG00000148335 0.201 0.169652261
bmi ENSG00000178209 0.545 0.169802042
bmi ENSG00000223638 0.698 0.170305126
bmi ENSG00000204650 0.371 0.170350603
bmi ENSG00000198682 0.0775 0.17040444
bmi ENSG00000105088 0.933 0.170656305
bmi ENSG00000119335 0.507 0.170746711
bmi ENSG00000104529 0.716 0.171007552
bmi ENSG00000173401 0.182 0.171009215
bmi ENSG00000106459 0.513 0.171073835
bmi ENSG00000180389 0.0896 0.171131452
bmi ENSG00000170581 0.148 0.171132704
bmi ENSG00000178685 0.934 0.17127683
bmi ENSG00000165609 0.81 0.17132519
bmi ENSG00000168852 0.38 0.171407761
bmi ENSG00000251992 0.128 0.171433072
bmi ENSG00000267322 0.52 0.171433072
bmi ENSG00000073910 0.604 0.171478193
bmi ENSG00000162804 0.346 0.17157559
bmi ENSG00000104872 0.0821 0.171608959
bmi ENSG00000154079 0.499 0.171725557
bmi ENSG00000101773 0.843 0.17177323
bmi ENSG00000197599 0.584 0.171801594
bmi ENSG00000176390 0.529 0.171808375
bmi ENSG00000248334 0.742 0.171876773
bmi ENSG00000105438 0.293 0.171888365
bmi ENSG00000171160 0.34 0.171947088
bmi ENSG00000196724 0.622 0.171960441
bmi ENSG00000198517 0.386 0.172097854
bmi ENSG00000162063 0.789 0.172268492
bmi ENSG00000163624 0.746 0.172485117
bmi ENSG00000113282 0.25 0.172622571
bmi ENSG00000148334 0.413 0.172745141
bmi ENSG00000265996 0.894 0.172763745
bmi ENSG00000181690 0.485 0.172766404
bmi ENSG00000151292 0.926 0.172793797
bmi ENSG00000102753 0.327 0.172967615
bmi ENSG00000255112 0.0366 0.173003498
bmi ENSG00000198885 0.0195 0.173093593
bmi ENSG00000135336 0.257 0.173099162
bmi ENSG00000076555 0.626 0.1732046
bmi ENSG00000130305 0.688 0.173409185
bmi ENSG00000197119 0.397 0.173466437
bmi ENSG00000117859 0.788 0.17347083
bmi ENSG00000163751 0.677 0.173690519
bmi ENSG00000100292 0.656 0.173861417
bmi ENSG00000165948 0.64 0.173931123
bmi ENSG00000117748 0.59 0.173948444
bmi ENSG00000176358 0.692 0.174094802
bmi ENSG00000131899 0.61 0.174096134
bmi ENSG00000036565 0.0985 0.174251127
bmi ENSG00000181938 0.873 0.174267276
bmi ENSG00000103021 0.816 0.174280226
bmi ENSG00000134539 0.155 0.174748797
bmi ENSG00000171148 0.693 0.17492015
bmi ENSG00000132356 0.725 0.174987826
bmi ENSG00000161381 0.196 0.175132094
bmi ENSG00000101493 0.918 0.175132638
bmi ENSG00000137801 0.905 0.175143576
bmi ENSG00000007516 0.235 0.175150452
bmi ENSG00000267493 0.615 0.175205762
bmi ENSG00000174306 0.888 0.175319035
bmi ENSG00000109390 0.655 0.175568504
bmi ENSG00000116824 0.176 0.17558956
bmi ENSG00000175895 0.517 0.175695406
bmi ENSG00000110944 0.918 0.175745439
bmi ENSG00000165060 0.0441 0.175941712
bmi ENSG00000169902 0.29 0.176091929
bmi ENSG00000141748 0.0954 0.176211523
bmi ENSG00000144115 0.888 0.176281316
bmi ENSG00000167785 0.771 0.176519091
bmi ENSG00000196549 0.107 0.176607617
bmi ENSG00000132434 0.216 0.176643879
bmi ENSG00000164597 0.611 0.176710179
bmi ENSG00000082269 0.0331 0.176810443
bmi ENSG00000143977 0.152 0.176860942
bmi ENSG00000167664 0.155 0.17704962
bmi ENSG00000167470 0.526 0.177252418
bmi ENSG00000109072 0.972 0.177297084
bmi ENSG00000113194 0.731 0.177518919
bmi ENSG00000056050 0.965 0.177642014
bmi ENSG00000108932 0.284 0.177732292
bmi ENSG00000170871 0.598 0.177737324
bmi ENSG00000138660 0.0186 0.17776049
bmi ENSG00000167384 0.866 0.177883632
bmi ENSG00000128815 0.794 0.178104283
bmi ENSG00000164465 0.622 0.178248573
bmi ENSG00000122435 0.374 0.178285973
bmi ENSG00000100968 0.513 0.17835801
bmi ENSG00000113924 0.888 0.178366198
bmi ENSG00000239911 0.671 0.178429989
bmi ENSG00000119698 0.696 0.17875692
bmi ENSG00000123136 0.247 0.178857654
bmi ENSG00000089123 0.303 0.178959454
bmi ENSG00000129749 0.972 0.178960004
bmi ENSG00000107282 0.968 0.178972327
bmi ENSG00000125454 0.118 0.179115678
bmi ENSG00000204860 0.528 0.179135865
bmi ENSG00000151773 0.213 0.179178236
bmi ENSG00000146350 0.962 0.179274831
bmi ENSG00000182175 0.971 0.179633483
bmi ENSG00000129028 0.858 0.179683772
bmi ENSG00000155229 0.831 0.179715963
bmi ENSG00000144681 0.684 0.179744239
bmi ENSG00000169375 0.3 0.179982295
bmi ENSG00000198520 0.673 0.180114797
bmi ENSG00000150045 0.568 0.18015688
bmi ENSG00000036257 0.443 0.180419032
bmi ENSG00000149289 0.025 0.18047129
bmi ENSG00000138378 0.367 0.180509702
bmi ENSG00000004766 0.954 0.180575745
bmi ENSG00000113810 0.196 0.180581812
bmi ENSG00000012983 0.00274 0.180623282
bmi ENSG00000139173 0.144 0.180742472
bmi ENSG00000169313 0.00134 0.180919857
bmi ENSG00000165055 0.323 0.180986159
bmi ENSG00000152464 0.551 0.18099393
bmi ENSG00000134440 0.167 0.181043376
bmi ENSG00000109771 0.18 0.181090561
bmi ENSG00000183150 0.781 0.181104287
bmi ENSG00000126453 0.122 0.181115236
bmi ENSG00000198933 0.626 0.181134502
bmi ENSG00000032742 0.811 0.181201732
bmi ENSG00000189043 0.853 0.181259489
bmi ENSG00000109445 0.18 0.181279099
bmi ENSG00000170909 0.181 0.181462125
bmi ENSG00000067057 0.952 0.181477257
bmi ENSG00000253352 0.787 0.18151886
bmi ENSG00000091157 0.54 0.181651453
bmi ENSG00000182566 0.0718 0.181758289
bmi ENSG00000167306 0.65 0.181894793
bmi ENSG00000126457 0.997 0.1819131
bmi ENSG00000112799 0.315 0.182029408
bmi ENSG00000188266 0.119 0.182030957
bmi ENSG00000147669 0.869 0.182136714
bmi ENSG00000106608 0.827 0.182216807
bmi ENSG00000119139 0.516 0.1822909
bmi ENSG00000239827 0.902 0.182381644
bmi ENSG00000107014 0.528 0.182474931
bmi ENSG00000119865 0.00958 0.182542124
bmi ENSG00000067715 0.627 0.182558239
bmi ENSG00000136861 0.615 0.182594946
bmi ENSG00000149231 0.317 0.182635251
bmi ENSG00000069869 0.804 0.182740724
bmi ENSG00000122543 0.764 0.182928816
bmi ENSG00000105559 0.435 0.182941197
bmi ENSG00000132746 0.766 0.182983653
bmi ENSG00000176909 0.931 0.183013738
bmi ENSG00000104763 0.758 0.183125216
bmi ENSG00000091947 0.53 0.18313202
bmi ENSG00000121858 0.279 0.18330428
bmi ENSG00000105538 0.747 0.183450982
bmi ENSG00000105486 0.983 0.183461377
bmi ENSG00000144802 0.134 0.18372662
bmi ENSG00000140398 0.824 0.183936272
bmi ENSG00000117174 0.426 0.183961276
bmi ENSG00000165501 0.792 0.183983191
bmi ENSG00000171522 0.814 0.184016927
bmi ENSG00000102996 0.89 0.184202465
bmi ENSG00000080819 0.881 0.184400398
bmi ENSG00000134545 0.305 0.184437031
bmi ENSG00000120875 0.799 0.18448392
bmi ENSG00000154743 0.87 0.184501993
bmi ENSG00000211513 0.211 0.184753419
bmi ENSG00000160207 0.228 0.184831215
bmi ENSG00000091513 0.769 0.184836993
bmi ENSG00000146281 0.57 0.184844063
bmi ENSG00000161618 0.867 0.184880007
bmi ENSG00000027847 0.132 0.184961781
bmi ENSG00000090581 0.2 0.184981848
bmi ENSG00000186001 0.0162 0.185131864
bmi ENSG00000154548 0.0133 0.185364687
bmi ENSG00000140365 0.211 0.185428819
bmi ENSG00000161682 0.305 0.185499401
bmi ENSG00000186469 0.687 0.185509724
bmi ENSG00000131148 0.035 0.185563202
bmi ENSG00000137547 0.334 0.18560063
bmi ENSG00000144118 0.96 0.18570321
bmi ENSG00000135631 0.825 0.185717969
bmi ENSG00000131966 0.359 0.185803118
bmi ENSG00000170396 0.353 0.18584833
bmi ENSG00000100319 0.569 0.185938948
bmi ENSG00000159256 0.571 0.185948585
bmi ENSG00000137075 0.0167 0.185999313
bmi ENSG00000155287 0.411 0.186002241
bmi ENSG00000198924 0.393 0.186046577
bmi ENSG00000134363 0.107 0.186182618
bmi ENSG00000124783 0.00863 0.186292354
bmi ENSG00000228623 0.802 0.186343132
bmi ENSG00000164402 0.51 0.186401041
bmi ENSG00000165959 0.0341 0.18648867
bmi ENSG00000213221 0.131 0.186620439
bmi ENSG00000004799 0.702 0.186642639
bmi ENSG00000141446 0.819 0.186846197
bmi ENSG00000101057 0.189 0.186948341
bmi ENSG00000108846 0.762 0.186998875
bmi ENSG00000005156 0.621 0.187147649
bmi ENSG00000196943 0.59 0.187397382
bmi ENSG00000099942 0.67 0.187428141
bmi ENSG00000123091 0.747 0.187513084
bmi ENSG00000111670 0.447 0.187539513
bmi ENSG00000113638 0.452 0.187645269
bmi ENSG00000164338 0.388 0.187691927
bmi ENSG00000175768 0.9 0.187841939
bmi ENSG00000198730 0.393 0.188097396
bmi ENSG00000165887 0.709 0.188137227
bmi ENSG00000263002 0.0698 0.188285151
bmi ENSG00000120868 0.554 0.188291163
bmi ENSG00000175567 0.227 0.188301019
bmi ENSG00000177025 0.163 0.188385363
bmi ENSG00000223547 0.425 0.188401033
bmi ENSG00000027075 0.482 0.188524373
bmi ENSG00000170142 0.276 0.188691212
bmi ENSG00000171530 0.683 0.18882596
bmi ENSG00000139631 0.84 0.188826146
bmi ENSG00000144824 0.235 0.188828816
bmi ENSG00000125864 0.00779 0.188829928
bmi ENSG00000164134 0.609 0.189237922
bmi ENSG00000146409 0.552 0.189255736
bmi ENSG00000108448 0.94 0.189549593
bmi ENSG00000104805 0.762 0.189553838
bmi ENSG00000188690 0.912 0.189612395
bmi ENSG00000260630 0.626 0.189843581
bmi ENSG00000150667 0.926 0.189872809
bmi ENSG00000035141 0.546 0.189883707
bmi ENSG00000167555 0.582 0.189886992
bmi ENSG00000109220 0.856 0.189961278
bmi ENSG00000073050 0.7 0.189970462
bmi ENSG00000137942 0.686 0.189987899
bmi ENSG00000070031 0.672 0.190068492
bmi ENSG00000111653 0.484 0.190182588
bmi ENSG00000144369 0.678 0.190269681
bmi ENSG00000153531 0.799 0.190323242
bmi ENSG00000105879 0.961 0.190338986
bmi ENSG00000155657 0.265 0.190404479
bmi ENSG00000165480 0.902 0.190428229
bmi ENSG00000197723 0.842 0.190665802
bmi ENSG00000085644 0.531 0.190690408
bmi ENSG00000165512 0.974 0.190746692
bmi ENSG00000104695 0.234 0.19083266
bmi ENSG00000162927 0.611 0.190939281
bmi ENSG00000163634 0.839 0.190981409
bmi ENSG00000170801 0.616 0.191079395
bmi ENSG00000179057 0.543 0.191210405
bmi ENSG00000138246 0.477 0.191395711
bmi ENSG00000232677 0.837 0.191406633
bmi ENSG00000184611 0.621 0.191532425
bmi ENSG00000123213 0.492 0.191534276
bmi ENSG00000204370 0.875 0.191618507
bmi ENSG00000148481 0.166 0.19162823
bmi ENSG00000165046 0.75 0.191879248
bmi ENSG00000100796 0.385 0.191906494
bmi ENSG00000133704 0.564 0.191987085
bmi ENSG00000151650 0.0966 0.192056819
bmi ENSG00000156194 0.667 0.192065561
bmi ENSG00000154134 0.308 0.192164091
bmi ENSG00000115020 0.798 0.192172497
bmi ENSG00000121988 0.901 0.192183334
bmi ENSG00000110321 0.166 0.192227547
bmi ENSG00000188818 0.951 0.192392534
bmi ENSG00000122786 0.195 0.192400365
bmi ENSG00000221869 0.165 0.19251663
bmi ENSG00000196646 0.0361 0.192808075
bmi ENSG00000151693 0.193 0.192851101
bmi ENSG00000155158 0.871 0.192909672
bmi ENSG00000158555 0.633 0.192910626
bmi ENSG00000142405 0.352 0.192920583
bmi ENSG00000122741 0.45 0.193051278
bmi ENSG00000101695 0.87 0.193226069
bmi ENSG00000092094 0.372 0.193266617
bmi ENSG00000167778 0.61 0.193283473
bmi ENSG00000215568 0.224 0.193394522
bmi ENSG00000196704 0.69 0.193586854
bmi ENSG00000166147 0.815 0.193603595
bmi ENSG00000173141 0.477 0.193613915
bmi ENSG00000251022 0.178 0.193714765
bmi ENSG00000134020 0.165 0.193973137
bmi ENSG00000213096 0.98 0.194103914
bmi ENSG00000088325 0.905 0.194469541
bmi ENSG00000134827 0.0614 0.194472379
bmi ENSG00000148358 0.388 0.19450839
bmi ENSG00000185504 0.638 0.194608532
bmi ENSG00000112297 0.948 0.1947329
bmi ENSG00000128607 0.23 0.194792922
bmi ENSG00000181135 0.286 0.1948726
bmi ENSG00000163251 0.599 0.194940895
bmi ENSG00000108839 0.31 0.195216581
bmi ENSG00000176720 0.525 0.195263689
bmi ENSG00000107651 0.677 0.195362515
bmi ENSG00000099795 0.0886 0.195396936
bmi ENSG00000065150 0.472 0.19551683
bmi ENSG00000179387 0.442 0.195537214
bmi ENSG00000154265 0.0681 0.195570436
bmi ENSG00000171105 0.138 0.195591639
bmi ENSG00000105641 0.0289 0.195618494
bmi ENSG00000084110 0.298 0.195737852
bmi ENSG00000073150 0.314 0.195841093
bmi ENSG00000141552 0.546 0.195937402
bmi ENSG00000106686 0.51 0.196026562
bmi ENSG00000145391 0.645 0.19622478
bmi ENSG00000159459 0.245 0.19624775
bmi ENSG00000011198 0.0405 0.196522267
bmi ENSG00000135436 0.416 0.19663177
bmi ENSG00000138336 0.853 0.196659629
bmi ENSG00000185624 0.247 0.196727051
bmi ENSG00000144061 0.661 0.197072326
bmi ENSG00000196730 0.00873 0.197146041
bmi ENSG00000253276 0.655 0.197166736
bmi ENSG00000125378 0.963 0.197172298
bmi ENSG00000174137 0.964 0.197330312
bmi ENSG00000187266 0.453 0.197355422
bmi ENSG00000103024 0.636 0.197500018
bmi ENSG00000117643 0.895 0.197600356
bmi ENSG00000158161 0.261 0.197943045
bmi ENSG00000161513 0.138 0.197962444
bmi ENSG00000130699 0.292 0.197965939
bmi ENSG00000165511 0.563 0.198045314
bmi ENSG00000164116 0.157 0.198088963
bmi ENSG00000172007 0.658 0.198270026
bmi ENSG00000166311 0.492 0.198288655
bmi ENSG00000189058 0.205 0.198542567
bmi ENSG00000117155 0.739 0.198614874
bmi ENSG00000157693 0.0131 0.198664221
bmi ENSG00000151151 0.0375 0.198791176
bmi ENSG00000144827 0.912 0.198839246
bmi ENSG00000040531 0.0764 0.198987568
bmi ENSG00000185052 0.307 0.199004408
bmi ENSG00000148600 0.0538 0.199011533
bmi ENSG00000086730 0.0764 0.199019212
bmi ENSG00000148634 0.698 0.199044566
bmi ENSG00000116898 0.222 0.199130038
bmi ENSG00000213906 0.588 0.199159262
bmi ENSG00000152454 0.201 0.199160219
bmi ENSG00000225663 0.75 0.199268442
bmi ENSG00000171189 0.988 0.199638024
bmi ENSG00000128274 0.897 0.199747402
bmi ENSG00000171611 0.946 0.200076288
bmi ENSG00000161653 0.375 0.200150529
bmi ENSG00000137713 0.362 0.200246069
bmi ENSG00000189376 0.0453 0.200251777
bmi ENSG00000160183 0.383 0.200317515
bmi ENSG00000184117 0.682 0.200471415
bmi ENSG00000248098 0.544 0.200535927
bmi ENSG00000180730 0.95 0.200634483
bmi ENSG00000005175 0.238 0.200640626
bmi ENSG00000132773 0.349 0.200686125
bmi ENSG00000164253 0.102 0.200696187
bmi ENSG00000116663 0.326 0.200753134
bmi ENSG00000165115 0.977 0.200787852
bmi ENSG00000166337 0.115 0.200804656
bmi ENSG00000132376 0.683 0.200833068
bmi ENSG00000138080 0.292 0.200852246
bmi ENSG00000099992 0.0646 0.200964429
bmi ENSG00000266643 0.775 0.201048376
bmi ENSG00000074410 0.534 0.201138559
bmi ENSG00000129465 0.955 0.201155932
bmi ENSG00000166333 0.176 0.201197777
bmi ENSG00000183160 0.0955 0.201219368
bmi ENSG00000198838 0.121 0.201293603
bmi ENSG00000106829 0.135 0.201631825
bmi ENSG00000104884 0.842 0.201927609
bmi ENSG00000073350 0.546 0.201958841
bmi ENSG00000189308 0.663 0.202057394
bmi ENSG00000164830 0.167 0.202177652
bmi ENSG00000122550 0.917 0.202186915
bmi ENSG00000182557 0.215 0.202247223
bmi ENSG00000130348 0.823 0.202434848
bmi ENSG00000184840 0.179 0.202493708
bmi ENSG00000178982 0.615 0.202524825
bmi ENSG00000232871 0.291 0.202591835
bmi ENSG00000197713 0.448 0.202605004
bmi ENSG00000104886 0.00732 0.202616107
bmi ENSG00000028203 0.442 0.202655085
bmi ENSG00000104804 0.438 0.202691379
bmi ENSG00000137161 0.582 0.202730256
bmi ENSG00000144228 0.558 0.202819791
bmi ENSG00000164603 0.343 0.202843428
bmi ENSG00000151247 0.443 0.202899618
bmi ENSG00000163492 0.615 0.202902315
bmi ENSG00000165572 0.0375 0.202922368
bmi ENSG00000118596 0.348 0.203016966
bmi ENSG00000176920 0.793 0.203019308
bmi ENSG00000177731 0.439 0.203065549
bmi ENSG00000177283 0.343 0.203112767
bmi ENSG00000005471 0.145 0.203140754
bmi ENSG00000019991 0.932 0.203221712
bmi ENSG00000241058 0.236 0.203240765
bmi ENSG00000206562 0.238 0.203410714
bmi ENSG00000141448 0.121 0.2034463
bmi ENSG00000136381 0.942 0.203519894
bmi ENSG00000130775 0.876 0.203531993
bmi ENSG00000135636 0.335 0.203564474
bmi ENSG00000137522 0.197 0.203579795
bmi ENSG00000253729 0.21 0.203761965
bmi ENSG00000090470 0.393 0.203878168
bmi ENSG00000161800 0.954 0.203900638
bmi ENSG00000013306 0.783 0.203915412
bmi ENSG00000165516 0.687 0.203926161
bmi ENSG00000165097 0.00317 0.203971017
bmi ENSG00000140525 0.219 0.204117459
bmi ENSG00000168152 0.648 0.204291894
bmi ENSG00000110917 0.944 0.204307926
bmi ENSG00000161526 0.288 0.204376239
bmi ENSG00000113460 0.44 0.204429696
bmi ENSG00000168763 0.738 0.204569093
bmi ENSG00000138041 0.185 0.204665032
bmi ENSG00000172716 0.265 0.204694267
bmi ENSG00000164683 0.958 0.204698418
bmi ENSG00000140400 0.555 0.204702099
bmi ENSG00000153130 0.0188 0.204709115
bmi ENSG00000141646 0.156 0.204714672
bmi ENSG00000120784 0.0158 0.205221337
bmi ENSG00000160360 0.718 0.205267922
bmi ENSG00000171928 0.182 0.205329101
bmi ENSG00000196611 0.701 0.205458841
bmi ENSG00000144597 0.758 0.205512275
bmi ENSG00000130037 0.52 0.205577887
bmi ENSG00000138678 0.0103 0.205868246
bmi ENSG00000136100 0.417 0.205893809
bmi ENSG00000148303 0.657 0.206003355
bmi ENSG00000138674 0.822 0.206051438
bmi ENSG00000122966 0.913 0.206233172
bmi ENSG00000127445 0.121 0.206257686
bmi ENSG00000144120 0.0723 0.206264082
bmi ENSG00000136108 0.146 0.206308855
bmi ENSG00000147416 0.467 0.206486702
bmi ENSG00000213903 0.0455 0.206633947
bmi ENSG00000142687 0.812 0.206670657
bmi ENSG00000197619 0.418 0.206785284
bmi ENSG00000169442 0.756 0.206866369
bmi ENSG00000133789 0.0327 0.207012444
bmi ENSG00000154001 0.982 0.20716609
bmi ENSG00000114744 0.289 0.207229202
bmi ENSG00000171617 0.308 0.207232119
bmi ENSG00000183684 0.317 0.207253752
bmi ENSG00000074071 0.0162 0.207300456
bmi ENSG00000117308 0.563 0.207359953
bmi ENSG00000122417 0.762 0.207387045
bmi ENSG00000134121 0.955 0.207463503
bmi ENSG00000121775 0.348 0.207478655
bmi ENSG00000249459 0.908 0.207509295
bmi ENSG00000033867 0.201 0.207527319
bmi ENSG00000176208 0.797 0.207529753
bmi ENSG00000137054 0.999 0.207542578
bmi ENSG00000135678 0.746 0.207649519
bmi ENSG00000240445 0.998 0.207686102
bmi ENSG00000175564 0.256 0.207781846
bmi ENSG00000197020 0.745 0.207831009
bmi ENSG00000213186 0.387 0.207831824
bmi ENSG00000180198 0.252 0.207934745
bmi ENSG00000008256 0.24 0.20809651
bmi ENSG00000025800 0.112 0.20814527
bmi ENSG00000166377 0.158 0.208158793
bmi ENSG00000171643 0.0725 0.208164472
bmi ENSG00000183018 0.667 0.208211726
bmi ENSG00000123643 0.562 0.208228836
bmi ENSG00000112062 0.0631 0.208338799
bmi ENSG00000138600 0.287 0.208415423
bmi ENSG00000135164 0.699 0.208438966
bmi ENSG00000161204 0.345 0.208599118
bmi ENSG00000138663 0.148 0.208623091
bmi ENSG00000265917 0.378 0.208631413
bmi ENSG00000171817 0.595 0.208674927
bmi ENSG00000104381 0.0375 0.20869944
bmi ENSG00000115457 0.871 0.208777589
bmi ENSG00000123416 0.683 0.208933732
bmi ENSG00000204138 0.543 0.2089664
bmi ENSG00000110274 0.671 0.209208937
bmi ENSG00000130684 0.275 0.209352988
bmi ENSG00000163635 0.705 0.209393208
bmi ENSG00000152683 0.726 0.209446556
bmi ENSG00000198551 0.79 0.209475905
bmi ENSG00000110651 0.391 0.209491707
bmi ENSG00000136114 0.983 0.209514933
bmi ENSG00000162490 0.963 0.209573713
bmi ENSG00000146476 0.539 0.20957574
bmi ENSG00000103275 0.407 0.209659774
bmi ENSG00000169764 0.425 0.209667771
bmi ENSG00000127328 0.278 0.209808611
bmi ENSG00000129467 0.0644 0.209823952
bmi ENSG00000164047 0.345 0.209873468
bmi ENSG00000178075 0.997 0.20988326
bmi ENSG00000161203 0.347 0.209893621
bmi ENSG00000182185 0.575 0.210010552
bmi ENSG00000112078 0.631 0.210067382
bmi ENSG00000150656 0.301 0.210307491
bmi ENSG00000148341 0.581 0.210321601
bmi ENSG00000127249 0.181 0.210408695
bmi ENSG00000106133 0.394 0.210559146
bmi ENSG00000160447 0.472 0.210626061
bmi ENSG00000112695 0.478 0.210718448
bmi ENSG00000146802 0.986 0.210719429
bmi ENSG00000083123 0.248 0.210858078
bmi ENSG00000133816 0.51 0.211017184
bmi ENSG00000237945 0.126 0.211088371
bmi ENSG00000164142 0.674 0.211115178
bmi ENSG00000109171 0.977 0.211133328
bmi ENSG00000178199 0.0075 0.211242038
bmi ENSG00000165416 0.0183 0.211294401
bmi ENSG00000106538 0.799 0.211307968
bmi ENSG00000166105 0.715 0.211364535
bmi ENSG00000112697 0.163 0.211371027
bmi ENSG00000188848 0.307 0.211437856
bmi ENSG00000142583 0.331 0.211508971
bmi ENSG00000169371 0.659 0.211568374
bmi ENSG00000115884 0.445 0.21157131
bmi ENSG00000161714 0.894 0.211747963
bmi ENSG00000096717 0.611 0.211875243
bmi ENSG00000042832 0.453 0.21202193
bmi ENSG00000147912 0.863 0.212183911
bmi ENSG00000140545 0.0942 0.21224051
bmi ENSG00000125826 0.0271 0.212247138
bmi ENSG00000169813 0.502 0.212250221
bmi ENSG00000049618 0.898 0.212356531
bmi ENSG00000197774 0.0312 0.21242093
bmi ENSG00000100461 0.991 0.212906779
bmi ENSG00000040933 0.447 0.212990534
bmi ENSG00000108239 0.934 0.213187825
bmi ENSG00000123179 0.834 0.213192937
bmi ENSG00000183530 0.493 0.213368341
bmi ENSG00000262246 0.784 0.21342083
bmi ENSG00000169105 0.473 0.213460263
bmi ENSG00000157379 0.451 0.213496075
bmi ENSG00000153989 0.0684 0.213527887
bmi ENSG00000144843 0.436 0.213618301
bmi ENSG00000163738 0.665 0.213626032
bmi ENSG00000055163 0.591 0.213634909
bmi ENSG00000145901 0.725 0.213643277
bmi ENSG00000182359 0.63 0.213699951
bmi ENSG00000064012 0.26 0.213785786
bmi ENSG00000004809 0.0461 0.213849817
bmi ENSG00000103249 0.041 0.213864705
bmi ENSG00000079819 0.501 0.213932349
bmi ENSG00000178826 0.119 0.213960859
bmi ENSG00000102189 0.905 0.214011871
bmi ENSG00000230658 0.913 0.214018011
bmi ENSG00000251692 0.264 0.214023193
bmi ENSG00000167014 0.342 0.214085193
bmi ENSG00000084652 0.817 0.214097826
bmi ENSG00000186184 0.589 0.214327842
bmi ENSG00000085063 0.381 0.214438807
bmi ENSG00000159263 0.427 0.214772387
bmi ENSG00000139278 0.248 0.21479856
bmi ENSG00000115459 0.198 0.214884537
bmi ENSG00000155744 0.00603 0.214958429
bmi ENSG00000235706 0.667 0.214976548
bmi ENSG00000132275 0.828 0.214998613
bmi ENSG00000244026 0.831 0.215004021
bmi ENSG00000242852 0.19 0.215077487
bmi ENSG00000136205 0.475 0.215122586
bmi ENSG00000153253 0.572 0.215223272
bmi ENSG00000082397 0.0178 0.21526679
bmi ENSG00000169169 0.866 0.21528705
bmi ENSG00000141522 0.966 0.215358999
bmi ENSG00000100068 0.112 0.215394929
bmi ENSG00000253540 0.617 0.215396243
bmi ENSG00000109854 0.454 0.215437763
bmi ENSG00000144747 0.561 0.215536145
bmi ENSG00000126262 0.00155 0.215566337
bmi ENSG00000038945 0.485 0.215566546
bmi ENSG00000003987 0.525 0.215816174
bmi ENSG00000147889 0.527 0.215871315
bmi ENSG00000214401 0.844 0.216055143
bmi ENSG00000246922 0.544 0.216086874
bmi ENSG00000101298 0.879 0.216147234
bmi ENSG00000103248 0.711 0.2162476
bmi ENSG00000100889 0.936 0.216354093
bmi ENSG00000189180 0.274 0.216427521
bmi ENSG00000214265 0.648 0.216472728
bmi ENSG00000135363 0.4 0.216520005
bmi ENSG00000156876 0.913 0.216529454
bmi ENSG00000168564 0.832 0.216755364
bmi ENSG00000136193 0.537 0.216849732
bmi ENSG00000129493 0.0284 0.216983049
bmi ENSG00000134452 0.907 0.217293222
bmi ENSG00000138030 0.812 0.217349805
bmi ENSG00000137714 0.624 0.217425435
bmi ENSG00000177409 0.732 0.217537618
bmi ENSG00000128059 0.801 0.217644185
bmi ENSG00000151498 0.666 0.217704414
bmi ENSG00000184900 0.308 0.21771909
bmi ENSG00000145425 0.688 0.217749605
bmi ENSG00000184719 0.157 0.21805828
bmi ENSG00000173320 0.469 0.218131247
bmi ENSG00000166685 0.566 0.218145381
bmi ENSG00000196705 0.386 0.21819825
bmi ENSG00000188290 0.89 0.218207812
bmi ENSG00000177076 0.848 0.21820984
bmi ENSG00000153214 0.519 0.218274482
bmi ENSG00000135549 0.415 0.218395857
bmi ENSG00000155252 0.532 0.218407111
bmi ENSG00000011009 0.672 0.218425939
bmi ENSG00000031003 0.279 0.218437108
bmi ENSG00000144136 0.441 0.218528008
bmi ENSG00000133935 0.148 0.218608508
bmi ENSG00000248593 0.957 0.218762299
bmi ENSG00000154188 0.151 0.218814066
bmi ENSG00000198431 0.464 0.218830636
bmi ENSG00000070404 0.488 0.21888398
bmi ENSG00000048028 0.714 0.21906198
bmi ENSG00000133639 0.00386 0.219124759
bmi ENSG00000144645 0.0133 0.219134136
bmi ENSG00000134769 0.584 0.219147101
bmi ENSG00000160223 0.248 0.219175499
bmi ENSG00000158042 0.655 0.219488332
bmi ENSG00000006715 0.926 0.219534051
bmi ENSG00000113456 0.041 0.219548713
bmi ENSG00000205765 0.456 0.219640286
bmi ENSG00000137842 0.764 0.219692147
bmi ENSG00000265688 0.866 0.219698856
bmi ENSG00000163719 0.799 0.219786476
bmi ENSG00000174695 0.0664 0.219842799
bmi ENSG00000180104 0.222 0.220002729
bmi ENSG00000169021 0.565 0.220096641
bmi ENSG00000119013 0.146 0.220125621
bmi ENSG00000155749 0.0778 0.220138036
bmi ENSG00000141696 0.851 0.220143929
bmi ENSG00000127329 0.688 0.220360422
bmi ENSG00000116017 0.558 0.220384228
bmi ENSG00000180479 0.0539 0.220398598
bmi ENSG00000151726 0.618 0.220470727
bmi ENSG00000186765 0.468 0.220531701
bmi ENSG00000198547 0.351 0.220582456
bmi ENSG00000213413 0.986 0.220641474
bmi ENSG00000126456 0.285 0.220671633
bmi ENSG00000099139 0.698 0.220734204
bmi ENSG00000183207 0.269 0.220753087
bmi ENSG00000134001 0.948 0.220808106
bmi ENSG00000135315 0.0378 0.220982105
bmi ENSG00000240370 0.772 0.221022257
bmi ENSG00000087074 0.0747 0.221175384
bmi ENSG00000177463 0.399 0.221311344
bmi ENSG00000204568 0.675 0.221315
bmi ENSG00000204569 0.962 0.221315
bmi ENSG00000091972 0.493 0.221536859
bmi ENSG00000175746 0.295 0.221655945
bmi ENSG00000186301 0.614 0.221768894
bmi ENSG00000268869 0.733 0.221768894
bmi ENSG00000088836 0.748 0.222195972
bmi ENSG00000132313 0.978 0.222413112
bmi ENSG00000172667 0.485 0.222474393
bmi ENSG00000124209 0.164 0.222641391
bmi ENSG00000251595 0.36 0.222710652
bmi ENSG00000160305 0.455 0.222996631
bmi ENSG00000154719 0.755 0.223043053
bmi ENSG00000138646 0.996 0.223106846
bmi ENSG00000197063 0.0342 0.223118315
bmi ENSG00000068885 0.0469 0.223205856
bmi ENSG00000097096 0.288 0.223209252
bmi ENSG00000143952 0.637 0.223308465
bmi ENSG00000008853 0.66 0.223341434
bmi ENSG00000132305 0.809 0.223657178
bmi ENSG00000160963 0.427 0.223684841
bmi ENSG00000136213 0.719 0.223719481
bmi ENSG00000100554 0.714 0.22375816
bmi ENSG00000160050 0.73 0.223991715
bmi ENSG00000079739 0.302 0.223995013
bmi ENSG00000104973 0.168 0.224130024
bmi ENSG00000073969 0.153 0.224286576
bmi ENSG00000215440 0.239 0.224342082
bmi ENSG00000112234 0.271 0.224416636
bmi ENSG00000149503 0.0958 0.224427054
bmi ENSG00000111642 0.167 0.224557876
bmi ENSG00000158292 0.531 0.224601217
bmi ENSG00000229645 0.81 0.224723232
bmi ENSG00000130768 0.511 0.224755245
bmi ENSG00000173928 0.897 0.224811696
bmi ENSG00000187608 0.0788 0.225076811
bmi ENSG00000122873 0.477 0.225261532
bmi ENSG00000174500 0.547 0.225288829
bmi ENSG00000057757 0.949 0.225312718
bmi ENSG00000112306 0.511 0.225323337
bmi ENSG00000132801 0.227 0.225421677
bmi ENSG00000161791 0.0552 0.225529292
bmi ENSG00000252577 0.128 0.225569503
bmi ENSG00000151500 0.267 0.225617503
bmi ENSG00000166140 0.316 0.225639755
bmi ENSG00000130005 0.457 0.225964588
bmi ENSG00000167088 0.841 0.226038595
bmi ENSG00000149016 0.824 0.226069479
bmi ENSG00000146453 0.192 0.226088156
bmi ENSG00000171241 0.192 0.226168458
bmi ENSG00000156675 0.948 0.226185159
bmi ENSG00000160051 0.578 0.226405
bmi ENSG00000240505 0.0428 0.226500072
bmi ENSG00000148400 0.188 0.226562008
bmi ENSG00000187726 0.504 0.226777799
bmi ENSG00000109321 0.76 0.226799507
bmi ENSG00000198707 0.735 0.226818524
bmi ENSG00000187118 0.779 0.227209432
bmi ENSG00000050748 0.842 0.227236739
bmi ENSG00000167680 0.00501 0.227240868
bmi ENSG00000187091 0.828 0.227418999
bmi ENSG00000148297 0.177 0.227433255
bmi ENSG00000125726 0.596 0.227439009
bmi ENSG00000151117 0.0863 0.227447347
bmi ENSG00000143033 0.0256 0.227451222
bmi ENSG00000180185 0.949 0.227561905
bmi ENSG00000113368 0.603 0.227592275
bmi ENSG00000061337 0.276 0.227876982
bmi ENSG00000101558 0.423 0.227935764
bmi ENSG00000203865 0.706 0.227951175
bmi ENSG00000115286 0.0412 0.228053828
bmi ENSG00000166816 0.316 0.22813985
bmi ENSG00000200534 0.239 0.228151201
bmi ENSG00000185829 0.21 0.228320664
bmi ENSG00000161267 0.412 0.228408499
bmi ENSG00000170265 0.118 0.228478867
bmi ENSG00000152056 0.886 0.228528875
bmi ENSG00000134463 0.000591 0.228814502
bmi ENSG00000135250 0.627 0.228824672
bmi ENSG00000222046 0.992 0.228845865
bmi ENSG00000169570 0.211 0.228931827
bmi ENSG00000165272 0.0304 0.229172765
bmi ENSG00000110448 0.456 0.229305183
bmi ENSG00000104312 0.0132 0.229312892
bmi ENSG00000126259 0.71 0.229348374
bmi ENSG00000164556 0.0657 0.229566249
bmi ENSG00000257008 0.312 0.229599987
bmi ENSG00000070388 0.341 0.229704195
bmi ENSG00000120616 0.818 0.229940461
bmi ENSG00000166340 0.702 0.230035761
bmi ENSG00000179406 0.634 0.230301547
bmi ENSG00000175701 0.104 0.230379189
bmi ENSG00000077348 0.489 0.230509985
bmi ENSG00000240891 0.0358 0.230519375
bmi ENSG00000204248 0.699 0.230668858
bmi ENSG00000086827 0.621 0.230742485
bmi ENSG00000096006 0.12 0.230862473
bmi ENSG00000137267 0.802 0.230884843
bmi ENSG00000198959 0.905 0.230889887
bmi ENSG00000131748 0.495 0.230987037
bmi ENSG00000149418 0.598 0.230994991
bmi ENSG00000197121 0.653 0.231033972
bmi ENSG00000207650 0.0284 0.231236993
bmi ENSG00000196648 0.997 0.231239714
bmi ENSG00000141519 0.527 0.231274614
bmi ENSG00000107537 0.606 0.23139978
bmi ENSG00000010626 0.754 0.231413256
bmi ENSG00000114529 0.476 0.231460573
bmi ENSG00000175322 0.781 0.231493324
bmi ENSG00000225969 0.281 0.231685305
bmi ENSG00000134285 0.471 0.23176336
bmi ENSG00000158156 0.996 0.231788663
bmi ENSG00000108424 0.682 0.231956112
bmi ENSG00000115468 0.474 0.231972855
bmi ENSG00000116525 0.0351 0.231973914
bmi ENSG00000135953 0.234 0.23200524
bmi ENSG00000103264 0.464 0.23200715
bmi ENSG00000111269 0.633 0.232016575
bmi ENSG00000163322 0.977 0.232048282
bmi ENSG00000099622 0.473 0.23222938
bmi ENSG00000175416 0.313 0.232242664
bmi ENSG00000196263 0.498 0.232301756
bmi ENSG00000110844 0.629 0.232375023
bmi ENSG00000204227 0.504 0.232412835
bmi ENSG00000204228 0.153 0.232412835
bmi ENSG00000108773 0.652 0.232421433
bmi ENSG00000131969 0.98 0.232442122
bmi ENSG00000160392 0.497 0.232446902
bmi ENSG00000183161 0.158 0.232495771
bmi ENSG00000264653 0.271 0.232570375
bmi ENSG00000228782 0.321 0.232626153
bmi ENSG00000213967 0.868 0.23270364
bmi ENSG00000168827 0.935 0.232719082
bmi ENSG00000095906 0.952 0.232720892
bmi ENSG00000139651 0.034 0.2328786
bmi ENSG00000034533 0.345 0.233291956
bmi ENSG00000170417 0.412 0.233404026
bmi ENSG00000160055 0.164 0.233675022
bmi ENSG00000079950 0.725 0.233758965
bmi ENSG00000196843 0.173 0.233855333
bmi ENSG00000131203 0.587 0.233891385
bmi ENSG00000214711 0.695 0.233959844
bmi ENSG00000164104 0.156 0.234154316
bmi ENSG00000205038 0.248 0.234313498
bmi ENSG00000185340 0.675 0.234333542
bmi ENSG00000196345 0.447 0.234598273
bmi ENSG00000126106 0.281 0.234659546
bmi ENSG00000166313 0.278 0.235021177
bmi ENSG00000144488 0.893 0.235036726
bmi ENSG00000133119 0.0422 0.235058637
bmi ENSG00000168769 0.679 0.235327319
bmi ENSG00000160172 0.389 0.23534015
bmi ENSG00000183688 0.991 0.235686938
bmi ENSG00000085563 0.281 0.235708639
bmi ENSG00000107779 0.937 0.235744774
bmi ENSG00000253368 0.0726 0.235762597
bmi ENSG00000151694 0.541 0.235838
bmi ENSG00000172469 0.393 0.236223679
bmi ENSG00000142784 0.838 0.236297572
bmi ENSG00000251287 0.797 0.236300933
bmi ENSG00000151835 0.494 0.236340393
bmi ENSG00000111674 0.0205 0.236510383
bmi ENSG00000165757 0.411 0.236518598
bmi ENSG00000105618 0.0716 0.23660065
bmi ENSG00000179604 0.675 0.236858013
bmi ENSG00000187531 0.935 0.236916757
bmi ENSG00000112473 0.38 0.236981769
bmi ENSG00000144647 0.745 0.237072885
bmi ENSG00000183475 0.885 0.237220507
bmi ENSG00000139567 0.126 0.237289109
bmi ENSG00000181074 0.485 0.237457176
bmi ENSG00000100154 0.838 0.237726663
bmi ENSG00000064419 0.495 0.237743594
bmi ENSG00000116120 0.332 0.237874142
bmi ENSG00000115275 0.675 0.237883143
bmi ENSG00000099624 0.488 0.238332285
bmi ENSG00000102978 0.804 0.238709219
bmi ENSG00000101017 0.072 0.238768356
bmi ENSG00000100348 0.0847 0.238811987
bmi ENSG00000088305 0.967 0.238840718
bmi ENSG00000204231 0.517 0.238850126
bmi ENSG00000132623 0.303 0.238958497
bmi ENSG00000260565 0.774 0.23898358
bmi ENSG00000125170 0.51 0.238989128
bmi ENSG00000186654 0.00775 0.239121146
bmi ENSG00000102934 0.0312 0.239137881
bmi ENSG00000118620 0.189 0.239169446
bmi ENSG00000115282 0.765 0.239385298
bmi ENSG00000239779 0.779 0.239419781
bmi ENSG00000220785 0.727 0.239756559
bmi ENSG00000106077 0.0985 0.239803317
bmi ENSG00000204262 0.647 0.239896362
bmi ENSG00000118363 0.725 0.239910887
bmi ENSG00000110717 0.0873 0.239942517
bmi ENSG00000213965 0.528 0.239992128
bmi ENSG00000180228 0.374 0.240044877
bmi ENSG00000150401 0.351 0.240169243
bmi ENSG00000179528 0.469 0.240260752
bmi ENSG00000105619 0.82 0.240376016
bmi ENSG00000118113 0.161 0.240431753
bmi ENSG00000204147 0.532 0.240522708
bmi ENSG00000140943 0.526 0.240543916
bmi ENSG00000185669 0.445 0.240684742
bmi ENSG00000108296 0.879 0.240710778
bmi ENSG00000013725 0.414 0.240723862
bmi ENSG00000148290 0.886 0.241031141
bmi ENSG00000138741 0.684 0.241314215
bmi ENSG00000163170 0.861 0.24135293
bmi ENSG00000214851 0.84 0.241647181
bmi ENSG00000124875 0.124 0.241730501
bmi ENSG00000163608 0.231 0.241845873
bmi ENSG00000111707 0.375 0.241891373
bmi ENSG00000196312 0.845 0.242338993
bmi ENSG00000185246 0.969 0.242493499
bmi ENSG00000170836 0.00638 0.242707034
bmi ENSG00000069696 0.0577 0.242799323
bmi ENSG00000144485 0.323 0.242899151
bmi ENSG00000103091 0.341 0.242972923
bmi ENSG00000259642 0.286 0.243013291
bmi ENSG00000187010 0.128 0.243026829
bmi ENSG00000135637 0.85 0.243100845
bmi ENSG00000111452 0.821 0.243159726
bmi ENSG00000105251 0.626 0.243170422
bmi ENSG00000110719 0.0516 0.24319319
bmi ENSG00000107338 0.612 0.243486965
bmi ENSG00000131845 0.535 0.243517673
bmi ENSG00000183765 0.617 0.243546168
bmi ENSG00000152433 0.847 0.243611248
bmi ENSG00000149474 0.434 0.243659897
bmi ENSG00000146192 0.0723 0.243705892
bmi ENSG00000170906 0.0901 0.243808978
bmi ENSG00000160972 0.395 0.244052011
bmi ENSG00000134461 0.605 0.244065155
bmi ENSG00000197362 0.926 0.244104147
bmi ENSG00000145358 0.862 0.244126017
bmi ENSG00000161973 0.718 0.244149513
bmi ENSG00000142207 0.832 0.244336732
bmi ENSG00000157601 0.591 0.244408622
bmi ENSG00000105146 0.199 0.244488028
bmi ENSG00000185838 0.0262 0.244531255
bmi ENSG00000147535 0.125 0.244626732
bmi ENSG00000118156 0.674 0.244647485
bmi ENSG00000183615 0.854 0.244683625
bmi ENSG00000115289 0.198 0.244711522
bmi ENSG00000174021 0.454 0.24499686
bmi ENSG00000097021 0.89 0.245200868
bmi ENSG00000187778 0.132 0.245204094
bmi ENSG00000105609 0.099 0.245386281
bmi ENSG00000183010 0.0518 0.245387142
bmi ENSG00000160208 0.527 0.245410773
bmi ENSG00000118418 0.4 0.245557503
bmi ENSG00000146066 0.922 0.245657091
bmi ENSG00000172765 0.725 0.245685035
bmi ENSG00000138115 0.0119 0.24570551
bmi ENSG00000204130 0.529 0.245842934
bmi ENSG00000132963 0.636 0.246048712
bmi ENSG00000204311 0.62 0.246085338
bmi ENSG00000184281 0.625 0.246125512
bmi ENSG00000153976 0.798 0.24627251
bmi ENSG00000189144 0.0108 0.246341128
bmi ENSG00000215559 0.829 0.246365769
bmi ENSG00000224420 0.227 0.246613221
bmi ENSG00000090061 0.0608 0.24664831
bmi ENSG00000079999 0.366 0.246909186
bmi ENSG00000140006 0.878 0.247012705
bmi ENSG00000187688 0.106 0.247113162
bmi ENSG00000168234 0.595 0.247213303
bmi ENSG00000130592 0.729 0.247387903
bmi ENSG00000152580 0.546 0.247432198
bmi ENSG00000122729 0.825 0.247913719
bmi ENSG00000137496 0.707 0.24794611
bmi ENSG00000129518 0.326 0.247999647
bmi ENSG00000150347 0.282 0.248060078
bmi ENSG00000196365 0.645 0.248079894
bmi ENSG00000167383 0.506 0.248174251
bmi ENSG00000215908 0.449 0.248183055
bmi ENSG00000182866 0.479 0.248196896
bmi ENSG00000179630 0.211 0.24827408
bmi ENSG00000087206 0.174 0.248302374
bmi ENSG00000188483 0.177 0.248306117
bmi ENSG00000181513 0.154 0.248413841
bmi ENSG00000166130 0.77 0.248657788
bmi ENSG00000221923 0.617 0.248697706
bmi ENSG00000132781 0.0189 0.248894225
bmi ENSG00000177054 0.859 0.248979328
bmi ENSG00000072415 0.0635 0.249058052
bmi ENSG00000227533 0.522 0.249116992
bmi ENSG00000188372 0.0861 0.24913249
bmi ENSG00000196366 0.122 0.249162957
bmi ENSG00000063169 0.153 0.249189268
bmi ENSG00000153107 0.565 0.2492954
bmi ENSG00000115414 0.561 0.249307779
bmi ENSG00000063854 0.171 0.249419957
bmi ENSG00000130813 0.883 0.249479851
bmi ENSG00000100024 0.568 0.249610126
bmi ENSG00000158246 0.988 0.249670804
bmi ENSG00000085511 0.000602 0.249819353
bmi ENSG00000188037 0.167 0.249842373
bmi ENSG00000138028 0.54 0.24998483
bmi ENSG00000128881 0.0152 0.250104376
bmi ENSG00000106105 0.274 0.250557492
bmi ENSG00000077238 0.0177 0.250588136
bmi ENSG00000180257 0.11 0.250856316
bmi ENSG00000161202 0.927 0.250872657
bmi ENSG00000127399 0.626 0.250935052
bmi ENSG00000152422 0.931 0.251005784
bmi ENSG00000113763 0.153 0.251076582
bmi ENSG00000152463 0.817 0.251131501
bmi ENSG00000132321 0.701 0.251153468
bmi ENSG00000167771 0.77 0.251169513
bmi ENSG00000175894 0.165 0.251423807
bmi ENSG00000003402 0.00124 0.251488109
bmi ENSG00000162520 0.32 0.251540838
bmi ENSG00000154227 0.732 0.251574
bmi ENSG00000239713 0.448 0.251664279
bmi ENSG00000079257 0.99 0.251821104
bmi ENSG00000198010 0.00978 0.251889112
bmi ENSG00000090661 0.234 0.2520973
bmi ENSG00000164292 0.695 0.252110578
bmi ENSG00000148291 0.87 0.252115191
bmi ENSG00000118960 0.812 0.252311492
bmi ENSG00000207652 0.159 0.252502746
bmi ENSG00000196391 0.0921 0.252526996
bmi ENSG00000188725 0.353 0.252566442
bmi ENSG00000011566 0.464 0.25271068
bmi ENSG00000164741 0.295 0.252801147
bmi ENSG00000137409 0.96 0.252917836
bmi ENSG00000021574 0.378 0.253133558
bmi ENSG00000171502 0.868 0.253339908
bmi ENSG00000205464 0.133 0.253435595
bmi ENSG00000140521 0.504 0.253490592
bmi ENSG00000106789 0.442 0.253543825
bmi ENSG00000187642 0.9 0.253622819
bmi ENSG00000181350 0.964 0.253788814
bmi ENSG00000084623 0.465 0.253814629
bmi ENSG00000129596 0.387 0.253919349
bmi ENSG00000168040 0.94 0.253985697
bmi ENSG00000070371 0.39 0.254001208
bmi ENSG00000100276 0.646 0.254027567
bmi ENSG00000170873 0.414 0.254087126
bmi ENSG00000198160 0.598 0.254114433
bmi ENSG00000147548 0.492 0.254123049
bmi ENSG00000177427 0.522 0.254182267
bmi ENSG00000149150 0.946 0.254259914
bmi ENSG00000102974 0.819 0.254267791
bmi ENSG00000185198 0.595 0.254282227
bmi ENSG00000221823 0.549 0.254317634
bmi ENSG00000162929 0.621 0.254437693
bmi ENSG00000136425 0.264 0.254459343
bmi ENSG00000152952 0.786 0.254514267
bmi ENSG00000160446 0.465 0.254521965
bmi ENSG00000122862 0.768 0.254954895
bmi ENSG00000118514 0.134 0.255105674
bmi ENSG00000163001 0.0424 0.255219513
bmi ENSG00000100280 0.47 0.255310399
bmi ENSG00000180953 0.71 0.255556393
bmi ENSG00000114125 0.108 0.255664355
bmi ENSG00000105248 0.371 0.255678877
bmi ENSG00000109272 0.247 0.255722294
bmi ENSG00000129535 0.334 0.256131764
bmi ENSG00000071539 0.951 0.256132683
bmi ENSG00000001561 0.775 0.256200385
bmi ENSG00000117616 0.616 0.256242412
bmi ENSG00000165271 0.968 0.25640537
bmi ENSG00000103978 0.465 0.256443051
bmi ENSG00000100612 0.311 0.256672365
bmi ENSG00000149480 0.0437 0.256684363
bmi ENSG00000175309 0.692 0.256723954
bmi ENSG00000039319 0.23 0.256764903
bmi ENSG00000101146 0.14 0.25678466
bmi ENSG00000226777 0.044 0.256871954
bmi ENSG00000152484 0.578 0.256960109
bmi ENSG00000160310 0.124 0.256989421
bmi ENSG00000112079 0.433 0.257209142
bmi ENSG00000196455 0.441 0.257287374
bmi ENSG00000116670 0.0408 0.257311404
bmi ENSG00000136295 0.226 0.257377998
bmi ENSG00000105810 0.061 0.257434618
bmi ENSG00000174231 0.886 0.257757784
bmi ENSG00000117394 0.539 0.257892015
bmi ENSG00000141252 0.564 0.257997355
bmi ENSG00000160352 0.862 0.258210729
bmi ENSG00000132792 0.163 0.258486232
bmi ENSG00000005102 0.737 0.258506506
bmi ENSG00000173809 0.607 0.258691076
bmi ENSG00000165633 0.68 0.258864456
bmi ENSG00000023445 0.0129 0.258891962
bmi ENSG00000064933 0.469 0.258996065
bmi ENSG00000185880 0.997 0.259081336
bmi ENSG00000177706 0.35 0.259204463
bmi ENSG00000157764 0.212 0.259406862
bmi ENSG00000159840 0.885 0.25944261
bmi ENSG00000104221 0.734 0.25948591
bmi ENSG00000149262 0.687 0.259518019
bmi ENSG00000110848 0.163 0.259546617
bmi ENSG00000122140 0.48 0.259591694
bmi ENSG00000078674 0.197 0.259600328
bmi ENSG00000110066 0.307 0.259896039
bmi ENSG00000237879 0.382 0.259940676
bmi ENSG00000102897 0.314 0.260138081
bmi ENSG00000167972 0.059 0.260354741
bmi ENSG00000166532 0.284 0.260660181
bmi ENSG00000010270 0.331 0.260712088
bmi ENSG00000166716 0.876 0.260798881
bmi ENSG00000176884 0.579 0.260878
bmi ENSG00000176978 0.612 0.260878
bmi ENSG00000177239 0.763 0.260878
bmi ENSG00000197355 0.804 0.260878
bmi ENSG00000163013 0.266 0.260906491
bmi ENSG00000212283 0.173 0.260922904
bmi ENSG00000083312 0.12 0.26105427
bmi ENSG00000177103 0.582 0.261080215
bmi ENSG00000075223 0.395 0.261093273
bmi ENSG00000148248 0.679 0.261100355
bmi ENSG00000154764 0.00469 0.261108024
bmi ENSG00000093134 0.0037 0.261128249
bmi ENSG00000135677 0.838 0.261191296
bmi ENSG00000090020 0.929 0.261201401
bmi ENSG00000164855 0.436 0.261228082
bmi ENSG00000198056 0.467 0.261360796
bmi ENSG00000127314 0.369 0.261402214
bmi ENSG00000140471 0.506 0.261605384
bmi ENSG00000111671 0.824 0.26163022
bmi ENSG00000168646 0.198 0.261734193
bmi ENSG00000095485 0.391 0.261802226
bmi ENSG00000228109 0.561 0.261874547
bmi ENSG00000114993 0.0395 0.262103538
bmi ENSG00000115368 0.891 0.262183363
bmi ENSG00000159228 0.487 0.262508158
bmi ENSG00000156026 0.461 0.262528985
bmi ENSG00000163512 0.0412 0.262664791
bmi ENSG00000136449 0.612 0.262674732
bmi ENSG00000257802 0.903 0.262724979
bmi ENSG00000115942 0.444 0.262773017
bmi ENSG00000065320 0.555 0.262778795
bmi ENSG00000182446 0.77 0.262909126
bmi ENSG00000125734 0.0435 0.263043233
bmi ENSG00000245105 0.777 0.263118129
bmi ENSG00000169884 0.175 0.263127373
bmi ENSG00000111906 0.22 0.263346163
bmi ENSG00000072274 0.794 0.263536828
bmi ENSG00000238098 0.657 0.263557408
bmi ENSG00000149313 0.57 0.263612014
bmi ENSG00000177191 0.556 0.263650491
bmi ENSG00000148719 0.0297 0.263698593
bmi ENSG00000124193 0.452 0.263794741
bmi ENSG00000119688 0.519 0.26385095
bmi ENSG00000185813 0.724 0.264185679
bmi ENSG00000175691 0.00262 0.264245548
bmi ENSG00000133835 0.617 0.26424843
bmi ENSG00000151502 0.753 0.264362021
bmi ENSG00000189127 0.227 0.264766066
bmi ENSG00000151876 0.991 0.264809242
bmi ENSG00000111321 0.443 0.265002091
bmi ENSG00000136908 0.416 0.265094616
bmi ENSG00000103423 0.655 0.265430491
bmi ENSG00000147684 0.243 0.265530782
bmi ENSG00000015479 0.52 0.265674751
bmi ENSG00000254415 0.131 0.265723097
bmi ENSG00000169860 0.816 0.265789802
bmi ENSG00000007376 0.934 0.265834121
bmi ENSG00000122512 0.415 0.266223413
bmi ENSG00000101544 0.543 0.266340506
bmi ENSG00000244482 0.0571 0.266739491
bmi ENSG00000180061 0.149 0.266903865
bmi ENSG00000136950 0.0984 0.266909994
bmi ENSG00000176597 0.28 0.267085053
bmi ENSG00000111144 0.058 0.267310168
bmi ENSG00000131368 0.584 0.267346297
bmi ENSG00000137563 0.109 0.267435415
bmi ENSG00000135698 0.244 0.267657152
bmi ENSG00000133808 0.355 0.267763523
bmi ENSG00000048162 0.334 0.267811889
bmi ENSG00000101255 0.919 0.268104981
bmi ENSG00000143994 0.86 0.268309972
bmi ENSG00000166086 0.0127 0.268310597
bmi ENSG00000197008 0.955 0.26838352
bmi ENSG00000157992 0.0433 0.268598865
bmi ENSG00000122705 0.0353 0.268650181
bmi ENSG00000197226 0.206 0.268696569
bmi ENSG00000127366 0.9 0.26871618
bmi ENSG00000065268 0.408 0.26879181
bmi ENSG00000136243 0.159 0.268839798
bmi ENSG00000198668 0.814 0.268911043
bmi ENSG00000163430 0.39 0.269308464
bmi ENSG00000254703 0.74 0.269351239
bmi ENSG00000124243 0.00587 0.269351957
bmi ENSG00000120057 0.451 0.269448367
bmi ENSG00000012779 0.457 0.269508193
bmi ENSG00000089916 0.9 0.269627881
bmi ENSG00000100678 0.474 0.269882138
bmi ENSG00000152942 0.358 0.269935726
bmi ENSG00000184164 0.989 0.27005023
bmi ENSG00000166435 0.928 0.27010783
bmi ENSG00000115211 0.0896 0.270212054
bmi ENSG00000112077 0.654 0.27039107
bmi ENSG00000157570 0.0546 0.270507136
bmi ENSG00000136866 0.074 0.270549903
bmi ENSG00000147654 0.00669 0.270595558
bmi ENSG00000005448 0.00749 0.270777713
bmi ENSG00000214960 0.711 0.270882012
bmi ENSG00000005961 0.144 0.271124985
bmi ENSG00000169255 0.00468 0.271268857
bmi ENSG00000023697 0.255 0.271296959
bmi ENSG00000071537 0.909 0.27179139
bmi ENSG00000149499 0.00167 0.271842686
bmi ENSG00000187193 0.752 0.271901898
bmi ENSG00000115241 0.297 0.271985605
bmi ENSG00000121579 0.413 0.271990475
bmi ENSG00000197405 0.87 0.272039586
bmi ENSG00000167981 0.307 0.272263211
bmi ENSG00000138035 0.652 0.272527805
bmi ENSG00000100462 0.672 0.272774723
bmi ENSG00000104177 0.843 0.272804
bmi ENSG00000188467 0.555 0.272804
bmi ENSG00000011422 0.468 0.272905358
bmi ENSG00000111077 0.275 0.272923637
bmi ENSG00000162521 0.0373 0.272934452
bmi ENSG00000239650 0.955 0.273022612
bmi ENSG00000129355 0.127 0.273131542
bmi ENSG00000075142 0.403 0.273168559
bmi ENSG00000169016 0.475 0.273219479
bmi ENSG00000223797 0.502 0.273408671
bmi ENSG00000249437 0.922 0.273435648
bmi ENSG00000148426 0.565 0.273447228
bmi ENSG00000226312 0.711 0.273483884
bmi ENSG00000083838 0.485 0.273485322
bmi ENSG00000151651 0.165 0.273656908
bmi ENSG00000175899 0.839 0.273791544
bmi ENSG00000163606 0.89 0.274031072
bmi ENSG00000178562 0.761 0.274046536
bmi ENSG00000028310 0.511 0.274052249
bmi ENSG00000125257 0.52 0.274111024
bmi ENSG00000124490 0.361 0.274122449
bmi ENSG00000180817 0.819 0.274463332
bmi ENSG00000149243 0.724 0.274564876
bmi ENSG00000176472 0.457 0.274635761
bmi ENSG00000115307 0.632 0.274760643
bmi ENSG00000115317 0.548 0.274760643
bmi ENSG00000234911 0.265 0.27502116
bmi ENSG00000183508 0.317 0.275365263
bmi ENSG00000144792 0.671 0.275587119
bmi ENSG00000121957 0.675 0.275590845
bmi ENSG00000159239 0.888 0.275591067
bmi ENSG00000086289 0.488 0.27561174
bmi ENSG00000151092 0.942 0.275790363
bmi ENSG00000159784 0.1 0.27582785
bmi ENSG00000186318 0.433 0.275871718
bmi ENSG00000166411 0.399 0.275885154
bmi ENSG00000163399 0.185 0.276006896
bmi ENSG00000142541 0.452 0.276015527
bmi ENSG00000240583 0.569 0.276073675
bmi ENSG00000148935 0.358 0.276138483
bmi ENSG00000106305 0.858 0.276314963
bmi ENSG00000161939 0.666 0.276535145
bmi ENSG00000198839 0.258 0.276539694
bmi ENSG00000173578 0.207 0.276604202
bmi ENSG00000124107 0.0198 0.276625142
bmi ENSG00000160345 0.487 0.276771318
bmi ENSG00000182858 0.233 0.276974272
bmi ENSG00000215630 0.597 0.277033491
bmi ENSG00000162695 0.973 0.277072849
bmi ENSG00000196912 0.992 0.277304458
bmi ENSG00000166439 0.859 0.277574996
bmi ENSG00000015532 0.452 0.277681503
bmi ENSG00000008277 0.314 0.27778842
bmi ENSG00000137193 0.52 0.27781224
bmi ENSG00000185946 0.914 0.278155949
bmi ENSG00000140450 0.871 0.278296966
bmi ENSG00000134779 0.55 0.278365702
bmi ENSG00000138449 0.0306 0.278460812
bmi ENSG00000124116 0.961 0.278617738
bmi ENSG00000168517 0.0796 0.278621192
bmi ENSG00000123810 0.361 0.278709855
bmi ENSG00000115756 0.232 0.278965667
bmi ENSG00000158669 0.251 0.278972237
bmi ENSG00000090554 0.0709 0.279042478
bmi ENSG00000230373 0.525 0.279128903
bmi ENSG00000165782 0.752 0.279311
bmi ENSG00000115216 0.272 0.279529618
bmi ENSG00000185112 0.249 0.279713683
bmi ENSG00000090316 0.922 0.279809993
bmi ENSG00000047249 0.241 0.27991536
bmi ENSG00000182230 0.406 0.279930197
bmi ENSG00000164331 0.881 0.279939144
bmi ENSG00000058729 0.335 0.280084141
bmi ENSG00000091127 0.492 0.280143776
bmi ENSG00000163319 0.502 0.280508772
bmi ENSG00000177885 0.459 0.280734871
bmi ENSG00000020181 0.382 0.28075131
bmi ENSG00000182580 0.153 0.280858517
bmi ENSG00000085788 0.0107 0.281029472
bmi ENSG00000120694 0.594 0.281123138
[truncated: 5,875,628 more chars]
