# Supplementary material for: Differentially expressed genes reflect disease-induced rather than disease-causing changes in the transcriptome
Source: Nat Commun. 2021 Sep 24;12:5647. doi: 10.1038/s41467-021-25805-y (PMC8463674; doi:10.1038/s41467-021-25805-y)
Supplement: Supplementary file 21 — Source Data [file 41467_2021_25805_MOESM21_ESM.zip › SOURCEDATA/SupplFig3_sourcedata.txt]

SNP Beta_GWAS Beta_eQTLs
rs4625 0.0167958539741968 -0.00867657406257761
rs1487441 0.0165462793556028 -0.00472491239193976
rs4851266 0.0149390466254559 0.00414407251363246
rs71444571 0.0140538805943767 0.00511873856398224
rs2456973 0.0123230940197989 0.253496106867308
rs11584700 0.0122080391058522 0.006926724457193
rs3213764 0.0116519392679808 0.00432924747723297
rs2726518 0.0110591862976345 0.0210543440517802
rs7309 -0.0109790030272011 0.000505847685151497
rs2485376 0.0109095299639509 -0.00326629604939745
rs8049439 -0.0103866933808198 NA
rs10761741 0.0102057777043532 0.00402753207800804
rs1808579 0.0099225622464781 0.00525987596042697
rs4391122 -0.00985211944480092 0.00707363267341595
rs3735025 -0.00958434555934651 -0.00307164678461551
