# Supplementary material for: Differentially expressed genes reflect disease-induced rather than disease-causing changes in the transcriptome
Source: Nat Commun. 2021 Sep 24;12:5647. doi: 10.1038/s41467-021-25805-y (PMC8463674; doi:10.1038/s41467-021-25805-y)
Supplement: Supplementary file 21 — Source Data [file 41467_2021_25805_MOESM21_ESM.zip › SOURCEDATA/SupplFig4_sourcedata.txt]

Traits_pair perturbation_based_correlation genetic_correlation
FG_EDU -0.05 -0.142
HDL_EDU 0.09 0.304
HEIGHT_EDU 0.05 0.131
LDL_EDU 0.05 -0.132
RA_EDU -0.06 -0.171
SCZ_EDU -0.04 0.104
TC_EDU 0.05 -0.111
TG_EDU 0 -0.264
BMI_CD -0.01 0.021
BMI_EDU -0.23 -0.279
BMI_FG 0.02 0.312
BMI_HDL -0.18 -0.382
BMI_HEIGHT -0.01 -0.093
BMI_LDL -0.02 0.082
BMI_RA 0.04 -0.051
BMI_SCZ -0.06 -0.095
BMI_TC 0.02 0.023
BMI_TG 0.12 0.267
CD_EDU 0.02 -0.051
CD_FG -0.04 -0.077
CD_HDL 0 -0.049
CD_HEIGHT 0.08 0.03
CD_LDL -0.02 -0.102
CD_RA 0.08 -0.029
CD_SCZ 0.04 0.133
CD_TC -0.05 -0.071
CD_TG 0.02 0.026
FG_HDL -0.01 -0.285
FG_HEIGHT 0.04 -0.043
FG_LDL -0.04 -0.029
FG_RA 0.05 0.081
FG_SCZ 0.03 -0.038
FG_TC -0.02 -0.119
FG_TG -0.03 0.096
HDL_HEIGHT -0.06 0.024
HDL_LDL -0.13 0.091
HDL_RA -0.02 -0.021
HDL_SCZ 0.06 0.029
HDL_TC 0.06 0.179
HDL_TG -0.48 -0.612
HEIGHT_LDL 0 -0.093
HEIGHT_RA 0.09 0.001
HEIGHT_SCZ -0.05 -0.002
HEIGHT_TC -0.03 -0.093
HEIGHT_TG 0 -0.081
LDL_RA 0.05 -0.017
LDL_SCZ -0.06 -0.013
LDL_TC 0.77 0.99
LDL_TG 0.26 0.353
RA_SCZ 0.14 -0.043
RA_TC 0.08 -0.037
RA_TG 0.12 -0.061
SCZ_TC -0.03 -0.016
SCZ_TG 0.03 -0.038
TC_TG 0.22 0.446
